# Supplementary material for: Deregulated calcium signaling in blood cancer: Underlying mechanisms and therapeutic potential
Source: Front Oncol. 2022 Oct 18;12:1010506. doi: 10.3389/fonc.2022.1010506 (PMC9623116; doi:10.3389/fonc.2022.1010506)
Supplement: Supplementary file 1 [file Table_1.xlsx]

## Sheet: SuppTableS1-CalciumToolkitGenes
Supplementary Table S1. Gene sets queried through cBioPortal.
Gene sets	Genes included
CACNA	CACNA1S	CACNA1D	CACNA1F	CACNA1A	CACNA1B	CACNA1E	CACNA1G	CACNA1H	CACNA1I
TRPC group+	TRPC1	TRPC3	TRPC4	TRPC5	TRPC6	TRPC7	TRPA1	PKD2	PKD2L1	PKD2L2
TRPV	TRPV1	TRPV2	TRPV3	TRPV4	TRPV5	TRPV6
TRPM	TRPM1	TRPM2	TRPM3	TRPM4	TRPM5	TRPM6	TRPM7	TRPM8
VDAC	VDAC1	VDAC2	VDAC3
GRIN	GRIN1	GRIN2A	GRIN2B	GRIN2C	GRIN2D	GRIN3A	GRIN3B
P2RX	P2RX1	P2RX2	P2RX3	P2RX4	P2RX5	P2RX6	P2RX7
nAChR	CHRNA1	CHRNA2	CHRNA3	CHRNA4	CHRNA5	CHRNA6	CHRNA7	CHRNA9	CHRNA10	CHRNB1	CHRNB2	CHRNB3	CHRNB4	CHRND	CHRNE	CHRNG
PIEZO	PIEZO1	PIEZO2
ORAI group+	ORAI1	ORAI2	ORAI3	CRACR2A	MS4A12
STIM	STIM1	STIM2
ITPR	ITPR1	ITPR2	ITPR3
RYR	RYR1	RYR2	RYR3
SERCA	ATP2B1	ATP2B2	ATP2B3	ATP2B4	ATP2A1	ATP2A2	ATP2A3	ATP2C1	ATP2C2
Calcium EXCHANGERS	SLC8A1	SLC8A2	SLC8A3	SLC24A1	SLC24A2	SLC24A3	SLC24A4	SLC24A5	SLC8B1
MITOCHONDRIAL calcium regulators	MCU	MICU1	MICU2	MICU3	MCUR1	SMDT1	MCUB
ENDOLYSOSOMES - calcium channels	TPCN1	TPCN2	MCOLN1	MCOLN2	MCOLN3
CALR	CALR
Calcium BINDERS	CASQ1	CASQ2	PICALM	CANX	PLN	CALB1	CALB2	CALN1	SCIN
S100 protein coding genes	S100A1	S100A2	S100A3	S100A4	S100A5	S100A6	S100A7	S100A7A	S100A8	S100A9	S100A10	S100A11	S100A12	S100A13	S100A14	S100A16	S100B	S100P	S100G	S100Z
PKC	PRKCA	PRKCB	PRKCG	PRKCZ	PRKCD	PRKCE	PRKCH	PRKCQ	PRKCI
CAMK	CAMK1	CAMK1D	CAMK1G	CAMK2A	CAMK2B	CAMK2D	CAMK2G	CAMK4	CAMKK1	CAMKK2
PLC	PLCB1	PLCB2	PLCB3	PLCB4	PLCG1	PLCG2	PLCD1	PLCD3	PLCD4	PLCE1	PLCH1	PLCH2	PLCZ1	PLCL1	PLCL2
CALCINEURIN	PPP3CA	PPP3CB	PPP3CC	PPP3R1	PPP3R2
