# Supplementary material for: Deregulated calcium signaling in blood cancer: Underlying mechanisms and therapeutic potential
Source: Front Oncol. 2022 Oct 18;12:1010506. doi: 10.3389/fonc.2022.1010506 (PMC9623116; doi:10.3389/fonc.2022.1010506)
Supplement: Supplementary file 2 [file Table_2.xlsx]

## Sheet: Supp-TableS2-Lymphoid Samples
Supplementary Table S2. Lymphoid samples queried through cBioPortal.
Disease Class	Study ID	Patient ID	Sample ID	Cancer Type	Cancer Type Detailed	Oncotree Code
B-ALL	all_stjude_2016	SJBALL020340	SJBALL020340_D1	Leukemia	Acute Lymphoid Leukemia	ALL
B-ALL	all_stjude_2016	SJBALL020383	SJBALL020383_D1_WES	Leukemia	Acute Lymphoid Leukemia	ALL
B-ALL	all_stjude_2016	SJBALL020469	SJBALL020469_D1	Leukemia	Acute Lymphoid Leukemia	ALL
B-ALL	all_stjude_2016	SJBALL020595	SJBALL020595_D1	Leukemia	Acute Lymphoid Leukemia	ALL
B-ALL	all_stjude_2016	SJBALL020635	SJBALL020635_D1	Leukemia	Acute Lymphoid Leukemia	ALL
B-ALL	all_stjude_2016	SJBALL020828	SJBALL020828_D1	Leukemia	Acute Lymphoid Leukemia	ALL
B-ALL	all_stjude_2016	SJBALL021081	SJBALL021081_D1_WES	Leukemia	Acute Lymphoid Leukemia	ALL
B-ALL	all_stjude_2016	SJBALL021130	SJBALL021130_D1	Leukemia	Acute Lymphoid Leukemia	ALL
B-ALL	all_stjude_2016	SJBALL021299	SJBALL021299_D1_WES	Leukemia	Acute Lymphoid Leukemia	ALL
B-ALL	all_stjude_2016	SJBALL021324	SJBALL021324_D1_WES	Leukemia	Acute Lymphoid Leukemia	ALL
B-ALL	all_stjude_2016	SJBALL021333	SJBALL021333_D1_WES	Leukemia	Acute Lymphoid Leukemia	ALL
B-ALL	all_stjude_2016	SJBALL021336	SJBALL021336_D1_WES	Leukemia	Acute Lymphoid Leukemia	ALL
B-ALL	all_stjude_2016	SJBALL021372	SJBALL021372_D1_WES	Leukemia	Acute Lymphoid Leukemia	ALL
B-ALL	all_stjude_2016	SJBALL021405	SJBALL021405_D1_WES	Leukemia	Acute Lymphoid Leukemia	ALL
B-ALL	all_stjude_2016	SJBALL021427	SJBALL021427_D1_WES	Leukemia	Acute Lymphoid Leukemia	ALL
B-ALL	all_stjude_2016	SJBALL021492	SJBALL021492_D1_WES	Leukemia	Acute Lymphoid Leukemia	ALL
B-ALL	all_stjude_2016	SJBALL021511	SJBALL021511_D1_WES	Leukemia	Acute Lymphoid Leukemia	ALL
B-ALL	all_stjude_2016	SJBALL021512	SJBALL021512_D1_WES	Leukemia	Acute Lymphoid Leukemia	ALL
B-ALL	all_stjude_2016	SJBALL021514	SJBALL021514_D1_WES	Leukemia	Acute Lymphoid Leukemia	ALL
B-ALL	all_stjude_2016	SJBALL087	SJBALL087_D_WES	Leukemia	Acute Lymphoid Leukemia	ALL
B-ALL	all_stjude_2016	SJBALL199	SJBALL199_D_WES	Leukemia	Acute Lymphoid Leukemia	ALL
B-ALL	all_stjude_2016	SJBALL215	SJBALL215_D_WES	Leukemia	Acute Lymphoid Leukemia	ALL
B-ALL	all_stjude_2016	SJBALL218	SJBALL218_D_WES	Leukemia	Acute Lymphoid Leukemia	ALL
B-ALL	all_stjude_2016	SJBALL227	SJBALL227_D_WES	Leukemia	Acute Lymphoid Leukemia	ALL
B-ALL	all_stjude_2016	SJBALL230	SJBALL230_D_WES	Leukemia	Acute Lymphoid Leukemia	ALL
B-ALL	all_stjude_2016	SJBALL241	SJBALL241_D_WES	Leukemia	Acute Lymphoid Leukemia	ALL
B-ALL	all_stjude_2016	SJERG001	SJERG001_D_WES	Leukemia	Acute Lymphoid Leukemia	ALL
B-ALL	all_stjude_2016	SJERG002	SJERG002_D	Leukemia	Acute Lymphoid Leukemia	ALL
B-ALL	all_stjude_2016	SJERG003	SJERG003_D_WES	Leukemia	Acute Lymphoid Leukemia	ALL
B-ALL	all_stjude_2016	SJERG004	SJERG004_D_WES	Leukemia	Acute Lymphoid Leukemia	ALL
B-ALL	all_stjude_2016	SJERG005	SJERG005_D	Leukemia	Acute Lymphoid Leukemia	ALL
B-ALL	all_stjude_2016	SJERG006	SJERG006_D	Leukemia	Acute Lymphoid Leukemia	ALL
B-ALL	all_stjude_2016	SJERG007	SJERG007_D_WES	Leukemia	Acute Lymphoid Leukemia	ALL
B-ALL	all_stjude_2016	SJERG008	SJERG008_D_WES	Leukemia	Acute Lymphoid Leukemia	ALL
B-ALL	all_stjude_2016	SJERG009	SJERG009_D	Leukemia	Acute Lymphoid Leukemia	ALL
B-ALL	all_stjude_2016	SJERG010	SJERG010_D	Leukemia	Acute Lymphoid Leukemia	ALL
B-ALL	all_stjude_2016	SJERG011	SJERG011_D	Leukemia	Acute Lymphoid Leukemia	ALL
B-ALL	all_stjude_2016	SJERG013	SJERG013_D_WES	Leukemia	Acute Lymphoid Leukemia	ALL
B-ALL	all_stjude_2016	SJERG014	SJERG014_D_WES	Leukemia	Acute Lymphoid Leukemia	ALL
B-ALL	all_stjude_2016	SJERG016	SJERG016_D	Leukemia	Acute Lymphoid Leukemia	ALL
B-ALL	all_stjude_2016	SJERG016	SJERG016_D_WES	Leukemia	Acute Lymphoid Leukemia	ALL
B-ALL	all_stjude_2016	SJERG017	SJERG017_D_WES	Leukemia	Acute Lymphoid Leukemia	ALL
B-ALL	all_stjude_2016	SJERG018	SJERG018_D_WES	Leukemia	Acute Lymphoid Leukemia	ALL
B-ALL	all_stjude_2016	SJERG019	SJERG019_D_WES	Leukemia	Acute Lymphoid Leukemia	ALL
B-ALL	all_stjude_2016	SJERG020050	SJERG020050_D1_WES	Leukemia	Acute Lymphoid Leukemia	ALL
B-ALL	all_stjude_2016	SJERG020051	SJERG020051_D1	Leukemia	Acute Lymphoid Leukemia	ALL
B-ALL	all_stjude_2016	SJERG020051	SJERG020051_D1_WES	Leukemia	Acute Lymphoid Leukemia	ALL
B-ALL	all_stjude_2016	SJERG020052	SJERG020052_D1	Leukemia	Acute Lymphoid Leukemia	ALL
B-ALL	all_stjude_2016	SJERG020053	SJERG020053_D1_WES	Leukemia	Acute Lymphoid Leukemia	ALL
B-ALL	all_stjude_2016	SJERG020054	SJERG020054_D1_WES	Leukemia	Acute Lymphoid Leukemia	ALL
B-ALL	all_stjude_2016	SJERG020299	SJERG020299_D1	Leukemia	Acute Lymphoid Leukemia	ALL
B-ALL	all_stjude_2016	SJERG020300	SJERG020300_D1	Leukemia	Acute Lymphoid Leukemia	ALL
B-ALL	all_stjude_2016	SJERG020302	SJERG020302_D1	Leukemia	Acute Lymphoid Leukemia	ALL
B-ALL	all_stjude_2016	SJERG020303	SJERG020303_D1	Leukemia	Acute Lymphoid Leukemia	ALL
B-ALL	all_stjude_2016	SJERG020304	SJERG020304_D1	Leukemia	Acute Lymphoid Leukemia	ALL
B-ALL	all_stjude_2016	SJERG020305	SJERG020305_D1	Leukemia	Acute Lymphoid Leukemia	ALL
B-ALL	all_stjude_2016	SJERG020306	SJERG020306_D1	Leukemia	Acute Lymphoid Leukemia	ALL
B-ALL	all_stjude_2016	SJERG020307	SJERG020307_D1	Leukemia	Acute Lymphoid Leukemia	ALL
B-ALL	all_stjude_2016	SJERG020308	SJERG020308_D1	Leukemia	Acute Lymphoid Leukemia	ALL
B-ALL	all_stjude_2016	SJERG020309	SJERG020309_D1	Leukemia	Acute Lymphoid Leukemia	ALL
B-ALL	all_stjude_2016	SJERG020	SJERG020_D	Leukemia	Acute Lymphoid Leukemia	ALL
B-ALL	all_stjude_2016	SJERG020	SJERG020_D_WES	Leukemia	Acute Lymphoid Leukemia	ALL
B-ALL	all_stjude_2016	SJERG021	SJERG021_D_WES	Leukemia	Acute Lymphoid Leukemia	ALL
B-ALL	all_stjude_2016	SJERG022	SJERG022_D_WES	Leukemia	Acute Lymphoid Leukemia	ALL
B-ALL	all_stjude_2016	SJERG023	SJERG023_D_WES	Leukemia	Acute Lymphoid Leukemia	ALL
B-ALL	all_stjude_2016	SJERG024	SJERG024_D	Leukemia	Acute Lymphoid Leukemia	ALL
B-ALL	all_stjude_2016	SJERG025	SJERG025_D_WES	Leukemia	Acute Lymphoid Leukemia	ALL
B-ALL	all_stjude_2016	SJERG026	SJERG026_D	Leukemia	Acute Lymphoid Leukemia	ALL
B-ALL	all_stjude_2016	SJERG028	SJERG028_D	Leukemia	Acute Lymphoid Leukemia	ALL
B-ALL	all_stjude_2016	SJERG028	SJERG028_D_WES	Leukemia	Acute Lymphoid Leukemia	ALL
B-ALL	all_stjude_2016	SJERG029	SJERG029_D_WES	Leukemia	Acute Lymphoid Leukemia	ALL
B-ALL	all_stjude_2016	SJERG030	SJERG030_D_WES	Leukemia	Acute Lymphoid Leukemia	ALL
B-ALL	all_stjude_2016	SJERG031	SJERG031_D	Leukemia	Acute Lymphoid Leukemia	ALL
B-ALL	all_stjude_2015	SJINF001	SJINF001	Leukemia	B-Cell Acute Lymphoid Leukemia	BALL
B-ALL	all_stjude_2015	SJINF001	SJINF001R	Leukemia	B-Cell Acute Lymphoid Leukemia	BALL
B-ALL	all_stjude_2015	SJINF002	SJINF002	Leukemia	B-Cell Acute Lymphoid Leukemia	BALL
B-ALL	all_stjude_2015	SJINF002	SJINF002R	Leukemia	B-Cell Acute Lymphoid Leukemia	BALL
B-ALL	all_stjude_2015	SJINF003	SJINF003	Leukemia	B-Cell Acute Lymphoid Leukemia	BALL
B-ALL	all_stjude_2015	SJINF004	SJINF004	Leukemia	B-Cell Acute Lymphoid Leukemia	BALL
B-ALL	all_stjude_2015	SJINF006	SJINF006	Leukemia	B-Cell Acute Lymphoid Leukemia	BALL
B-ALL	all_stjude_2015	SJINF007	SJINF007	Leukemia	B-Cell Acute Lymphoid Leukemia	BALL
B-ALL	all_stjude_2015	SJINF008	SJINF008	Leukemia	B-Cell Acute Lymphoid Leukemia	BALL
B-ALL	all_stjude_2015	SJINF009	SJINF009	Leukemia	B-Cell Acute Lymphoid Leukemia	BALL
B-ALL	all_stjude_2015	SJINF010	SJINF010	Leukemia	B-Cell Acute Lymphoid Leukemia	BALL
B-ALL	all_stjude_2015	SJINF011	SJINF011	Leukemia	B-Cell Acute Lymphoid Leukemia	BALL
B-ALL	all_stjude_2015	SJINF012	SJINF012	Leukemia	B-Cell Acute Lymphoid Leukemia	BALL
B-ALL	all_stjude_2015	SJINF013	SJINF013	Leukemia	B-Cell Acute Lymphoid Leukemia	BALL
B-ALL	all_stjude_2015	SJINF014	SJINF014	Leukemia	B-Cell Acute Lymphoid Leukemia	BALL
B-ALL	all_stjude_2015	SJINF015	SJINF015	Leukemia	B-Cell Acute Lymphoid Leukemia	BALL
B-ALL	all_stjude_2015	SJINF016	SJINF016	Leukemia	B-Cell Acute Lymphoid Leukemia	BALL
B-ALL	all_stjude_2015	SJINF017	SJINF017	Leukemia	B-Cell Acute Lymphoid Leukemia	BALL
B-ALL	all_stjude_2015	SJINF018	SJINF018	Leukemia	B-Cell Acute Lymphoid Leukemia	BALL
B-ALL	all_stjude_2015	SJINF019	SJINF019	Leukemia	B-Cell Acute Lymphoid Leukemia	BALL
B-ALL	all_stjude_2015	SJINF020	SJINF020	Leukemia	B-Cell Acute Lymphoid Leukemia	BALL
B-ALL	all_stjude_2015	SJINF021	SJINF021	Leukemia	B-Cell Acute Lymphoid Leukemia	BALL
B-ALL	all_stjude_2015	SJINF022	SJINF022	Leukemia	B-Cell Acute Lymphoid Leukemia	BALL
B-ALL	all_stjude_2015	SJINF023	SJINF023	Leukemia	B-Cell Acute Lymphoid Leukemia	BALL
B-ALL	all_stjude_2015	SJINF024	SJINF024	Leukemia	B-Cell Acute Lymphoid Leukemia	BALL
B-ALL	all_stjude_2015	SJINF026	SJINF026	Leukemia	B-Cell Acute Lymphoid Leukemia	BALL
B-ALL	all_stjude_2015	SJINF028	SJINF028	Leukemia	B-Cell Acute Lymphoid Leukemia	BALL
B-ALL	all_stjude_2015	SJINF029	SJINF029	Leukemia	B-Cell Acute Lymphoid Leukemia	BALL
B-ALL	all_stjude_2015	SJINF030	SJINF030	Leukemia	B-Cell Acute Lymphoid Leukemia	BALL
B-ALL	all_stjude_2015	SJINF032	SJINF032	Leukemia	B-Cell Acute Lymphoid Leukemia	BALL
B-ALL	all_stjude_2015	SJINF033	SJINF033	Leukemia	B-Cell Acute Lymphoid Leukemia	BALL
B-ALL	all_stjude_2015	SJINF033	SJINF033R	Leukemia	B-Cell Acute Lymphoid Leukemia	BALL
B-ALL	all_stjude_2015	SJINF034	SJINF034	Leukemia	B-Cell Acute Lymphoid Leukemia	BALL
B-ALL	all_stjude_2015	SJINF035	SJINF035	Leukemia	B-Cell Acute Lymphoid Leukemia	BALL
B-ALL	all_stjude_2015	SJINF037	SJINF037	Leukemia	B-Cell Acute Lymphoid Leukemia	BALL
B-ALL	all_stjude_2015	SJINF040	SJINF040	Leukemia	B-Cell Acute Lymphoid Leukemia	BALL
B-ALL	all_stjude_2015	SJINF041	SJINF041	Leukemia	B-Cell Acute Lymphoid Leukemia	BALL
B-ALL	all_stjude_2015	SJINF042	SJINF042	Leukemia	B-Cell Acute Lymphoid Leukemia	BALL
B-ALL	all_stjude_2015	SJINF042	SJINF042R	Leukemia	B-Cell Acute Lymphoid Leukemia	BALL
B-ALL	all_stjude_2015	SJINF043	SJINF043	Leukemia	B-Cell Acute Lymphoid Leukemia	BALL
B-ALL	all_stjude_2015	SJINF046	SJINF046	Leukemia	B-Cell Acute Lymphoid Leukemia	BALL
B-ALL	all_stjude_2015	SJINF049	SJINF049	Leukemia	B-Cell Acute Lymphoid Leukemia	BALL
B-ALL	all_stjude_2015	SJINF053	SJINF053	Leukemia	B-Cell Acute Lymphoid Leukemia	BALL
B-ALL	all_stjude_2015	SJINF055	SJINF055	Leukemia	B-Cell Acute Lymphoid Leukemia	BALL
B-ALL	all_stjude_2015	SJINF056	SJINF056	Leukemia	B-Cell Acute Lymphoid Leukemia	BALL
B-ALL	all_stjude_2015	SJINF059	SJINF059	Leukemia	B-Cell Acute Lymphoid Leukemia	BALL
B-ALL	all_stjude_2015	SJINF060	SJINF060	Leukemia	B-Cell Acute Lymphoid Leukemia	BALL
B-ALL	all_stjude_2015	SJINF060	SJINF060R	Leukemia	B-Cell Acute Lymphoid Leukemia	BALL
B-ALL	all_stjude_2015	SJINF062	SJINF062	Leukemia	B-Cell Acute Lymphoid Leukemia	BALL
B-ALL	all_stjude_2015	SJINF063	SJINF063	Leukemia	B-Cell Acute Lymphoid Leukemia	BALL
B-ALL	all_stjude_2015	SJINF064	SJINF064	Leukemia	B-Cell Acute Lymphoid Leukemia	BALL
B-ALL	all_stjude_2015	SJINF065	SJINF065	Leukemia	B-Cell Acute Lymphoid Leukemia	BALL
B-ALL	all_stjude_2015	SJINF065	SJINF065R	Leukemia	B-Cell Acute Lymphoid Leukemia	BALL
B-ALL	all_stjude_2015	SJINF066	SJINF066	Leukemia	B-Cell Acute Lymphoid Leukemia	BALL
B-ALL	all_stjude_2015	SJINF067	SJINF067	Leukemia	B-Cell Acute Lymphoid Leukemia	BALL
B-ALL	all_stjude_2015	SJINF068	SJINF068	Leukemia	B-Cell Acute Lymphoid Leukemia	BALL
B-ALL	all_stjude_2015	SJINF069	SJINF069	Leukemia	B-Cell Acute Lymphoid Leukemia	BALL
B-ALL	all_stjude_2015	SJINF071	SJINF071	Leukemia	B-Cell Acute Lymphoid Leukemia	BALL
B-ALL	all_stjude_2015	SJINF072	SJINF072	Leukemia	B-Cell Acute Lymphoid Leukemia	BALL
B-ALL	all_stjude_2015	SJINF073	SJINF073	Leukemia	B-Cell Acute Lymphoid Leukemia	BALL
B-ALL	all_stjude_2015	SJINF073	SJINF073R	Leukemia	B-Cell Acute Lymphoid Leukemia	BALL
B-ALL	all_stjude_2015	SJINF074	SJINF074	Leukemia	B-Cell Acute Lymphoid Leukemia	BALL
B-ALL	all_stjude_2015	SJINF075	SJINF075	Leukemia	B-Cell Acute Lymphoid Leukemia	BALL
B-ALL	all_stjude_2015	SJMLL003	SJMLL003	Leukemia	B-Cell Acute Lymphoid Leukemia	BALL
B-ALL	all_stjude_2015	SJMLL004	SJMLL004	Leukemia	B-Cell Acute Lymphoid Leukemia	BALL
B-ALL	all_stjude_2015	SJMLL005	SJMLL005	Leukemia	B-Cell Acute Lymphoid Leukemia	BALL
B-ALL	all_stjude_2015	SJMLL006	SJMLL006	Leukemia	B-Cell Acute Lymphoid Leukemia	BALL
B-ALL	all_stjude_2015	SJMLL009	SJMLL009	Leukemia	B-Cell Acute Lymphoid Leukemia	BALL
B-ALL	all_stjude_2015	SJMLL010	SJMLL010	Leukemia	B-Cell Acute Lymphoid Leukemia	BALL
B-ALL	all_stjude_2015	SJMLL016	SJMLL016	Leukemia	B-Cell Acute Lymphoid Leukemia	BALL
B-ALL	all_phase2_target_2018_pub	TARGET-10-PAKSWW	TARGET-10-PAKSWW-03	B-Lymphoblastic Leukemia/Lymphoma	B-Lymphoblastic Leukemia/Lymphoma	BLL
B-ALL	all_phase2_target_2018_pub	TARGET-10-PAKSWW	TARGET-10-PAKSWW-09	B-Lymphoblastic Leukemia/Lymphoma	B-Lymphoblastic Leukemia/Lymphoma	BLL
B-ALL	all_phase2_target_2018_pub	TARGET-10-PAMXHJ	TARGET-10-PAMXHJ-09	B-Lymphoblastic Leukemia/Lymphoma	B-Lymphoblastic Leukemia/Lymphoma	BLL
B-ALL	all_phase2_target_2018_pub	TARGET-10-PAMXSP	TARGET-10-PAMXSP-09	B-Lymphoblastic Leukemia/Lymphoma	B-Lymphoblastic Leukemia/Lymphoma	BLL
B-ALL	all_phase2_target_2018_pub	TARGET-10-PANCVR	TARGET-10-PANCVR-03	B-Lymphoblastic Leukemia/Lymphoma	B-Lymphoblastic Leukemia/Lymphoma	BLL
B-ALL	all_phase2_target_2018_pub	TARGET-10-PANDWE	TARGET-10-PANDWE-03	B-Lymphoblastic Leukemia/Lymphoma	B-Lymphoblastic Leukemia/Lymphoma	BLL
B-ALL	all_phase2_target_2018_pub	TARGET-10-PANEUH	TARGET-10-PANEUH-09	B-Lymphoblastic Leukemia/Lymphoma	B-Lymphoblastic Leukemia/Lymphoma	BLL
B-ALL	all_phase2_target_2018_pub	TARGET-10-PANFNZ	TARGET-10-PANFNZ-09	B-Lymphoblastic Leukemia/Lymphoma	B-Lymphoblastic Leukemia/Lymphoma	BLL
B-ALL	all_phase2_target_2018_pub	TARGET-10-PANGIF	TARGET-10-PANGIF-09	B-Lymphoblastic Leukemia/Lymphoma	B-Lymphoblastic Leukemia/Lymphoma	BLL
B-ALL	all_phase2_target_2018_pub	TARGET-10-PANIEU	TARGET-10-PANIEU-09	B-Lymphoblastic Leukemia/Lymphoma	B-Lymphoblastic Leukemia/Lymphoma	BLL
B-ALL	all_phase2_target_2018_pub	TARGET-10-PANJPG	TARGET-10-PANJPG-03	B-Lymphoblastic Leukemia/Lymphoma	B-Lymphoblastic Leukemia/Lymphoma	BLL
B-ALL	all_phase2_target_2018_pub	TARGET-10-PANJWJ	TARGET-10-PANJWJ-09	B-Lymphoblastic Leukemia/Lymphoma	B-Lymphoblastic Leukemia/Lymphoma	BLL
B-ALL	all_phase2_target_2018_pub	TARGET-10-PANKAK	TARGET-10-PANKAK-09	B-Lymphoblastic Leukemia/Lymphoma	B-Lymphoblastic Leukemia/Lymphoma	BLL
B-ALL	all_phase2_target_2018_pub	TARGET-10-PANKDT	TARGET-10-PANKDT-09	B-Lymphoblastic Leukemia/Lymphoma	B-Lymphoblastic Leukemia/Lymphoma	BLL
B-ALL	all_phase2_target_2018_pub	TARGET-10-PANKGK	TARGET-10-PANKGK-09	B-Lymphoblastic Leukemia/Lymphoma	B-Lymphoblastic Leukemia/Lymphoma	BLL
B-ALL	all_phase2_target_2018_pub	TARGET-10-PANKMB	TARGET-10-PANKMB-09	B-Lymphoblastic Leukemia/Lymphoma	B-Lymphoblastic Leukemia/Lymphoma	BLL
B-ALL	all_phase2_target_2018_pub	TARGET-10-PANKRG	TARGET-10-PANKRG-03	B-Lymphoblastic Leukemia/Lymphoma	B-Lymphoblastic Leukemia/Lymphoma	BLL
B-ALL	all_phase2_target_2018_pub	TARGET-10-PANLIC	TARGET-10-PANLIC-09	B-Lymphoblastic Leukemia/Lymphoma	B-Lymphoblastic Leukemia/Lymphoma	BLL
B-ALL	all_phase2_target_2018_pub	TARGET-10-PANPJI	TARGET-10-PANPJI-09	B-Lymphoblastic Leukemia/Lymphoma	B-Lymphoblastic Leukemia/Lymphoma	BLL
B-ALL	all_phase2_target_2018_pub	TARGET-10-PANRDC	TARGET-10-PANRDC-03	B-Lymphoblastic Leukemia/Lymphoma	B-Lymphoblastic Leukemia/Lymphoma	BLL
B-ALL	all_phase2_target_2018_pub	TARGET-10-PANRWG	TARGET-10-PANRWG-09	B-Lymphoblastic Leukemia/Lymphoma	B-Lymphoblastic Leukemia/Lymphoma	BLL
B-ALL	all_phase2_target_2018_pub	TARGET-10-PANRYM	TARGET-10-PANRYM-09	B-Lymphoblastic Leukemia/Lymphoma	B-Lymphoblastic Leukemia/Lymphoma	BLL
B-ALL	all_phase2_target_2018_pub	TARGET-10-PANSBR	TARGET-10-PANSBR-09	B-Lymphoblastic Leukemia/Lymphoma	B-Lymphoblastic Leukemia/Lymphoma	BLL
B-ALL	all_phase2_target_2018_pub	TARGET-10-PANSDA	TARGET-10-PANSDA-09	B-Lymphoblastic Leukemia/Lymphoma	B-Lymphoblastic Leukemia/Lymphoma	BLL
B-ALL	all_phase2_target_2018_pub	TARGET-10-PANSHK	TARGET-10-PANSHK-09	B-Lymphoblastic Leukemia/Lymphoma	B-Lymphoblastic Leukemia/Lymphoma	BLL
B-ALL	all_phase2_target_2018_pub	TARGET-10-PANSIA	TARGET-10-PANSIA-09	B-Lymphoblastic Leukemia/Lymphoma	B-Lymphoblastic Leukemia/Lymphoma	BLL
B-ALL	all_phase2_target_2018_pub	TARGET-10-PANSPW	TARGET-10-PANSPW-09	B-Lymphoblastic Leukemia/Lymphoma	B-Lymphoblastic Leukemia/Lymphoma	BLL
B-ALL	all_phase2_target_2018_pub	TARGET-10-PANSUL	TARGET-10-PANSUL-09	B-Lymphoblastic Leukemia/Lymphoma	B-Lymphoblastic Leukemia/Lymphoma	BLL
B-ALL	all_phase2_target_2018_pub	TARGET-10-PANSXG	TARGET-10-PANSXG-03	B-Lymphoblastic Leukemia/Lymphoma	B-Lymphoblastic Leukemia/Lymphoma	BLL
B-ALL	all_phase2_target_2018_pub	TARGET-10-PANTSM	TARGET-10-PANTSM-03	B-Lymphoblastic Leukemia/Lymphoma	B-Lymphoblastic Leukemia/Lymphoma	BLL
B-ALL	all_phase2_target_2018_pub	TARGET-10-PANUHA	TARGET-10-PANUHA-09	B-Lymphoblastic Leukemia/Lymphoma	B-Lymphoblastic Leukemia/Lymphoma	BLL
B-ALL	all_phase2_target_2018_pub	TARGET-10-PANUUF	TARGET-10-PANUUF-09	B-Lymphoblastic Leukemia/Lymphoma	B-Lymphoblastic Leukemia/Lymphoma	BLL
B-ALL	all_phase2_target_2018_pub	TARGET-10-PANWHJ	TARGET-10-PANWHJ-09	B-Lymphoblastic Leukemia/Lymphoma	B-Lymphoblastic Leukemia/Lymphoma	BLL
B-ALL	all_phase2_target_2018_pub	TARGET-10-PANWHW	TARGET-10-PANWHW-03	B-Lymphoblastic Leukemia/Lymphoma	B-Lymphoblastic Leukemia/Lymphoma	BLL
B-ALL	all_phase2_target_2018_pub	TARGET-10-PANWVW	TARGET-10-PANWVW-09	B-Lymphoblastic Leukemia/Lymphoma	B-Lymphoblastic Leukemia/Lymphoma	BLL
B-ALL	all_phase2_target_2018_pub	TARGET-10-PANWYH	TARGET-10-PANWYH-09	B-Lymphoblastic Leukemia/Lymphoma	B-Lymphoblastic Leukemia/Lymphoma	BLL
B-ALL	all_phase2_target_2018_pub	TARGET-10-PANXDB	TARGET-10-PANXDB-03	B-Lymphoblastic Leukemia/Lymphoma	B-Lymphoblastic Leukemia/Lymphoma	BLL
B-ALL	all_phase2_target_2018_pub	TARGET-10-PANXDR	TARGET-10-PANXDR-09	B-Lymphoblastic Leukemia/Lymphoma	B-Lymphoblastic Leukemia/Lymphoma	BLL
B-ALL	all_phase2_target_2018_pub	TARGET-10-PANXPE	TARGET-10-PANXPE-03	B-Lymphoblastic Leukemia/Lymphoma	B-Lymphoblastic Leukemia/Lymphoma	BLL
B-ALL	all_phase2_target_2018_pub	TARGET-10-PANYEJ	TARGET-10-PANYEJ-09	B-Lymphoblastic Leukemia/Lymphoma	B-Lymphoblastic Leukemia/Lymphoma	BLL
B-ALL	all_phase2_target_2018_pub	TARGET-10-PANYGB	TARGET-10-PANYGB-09	B-Lymphoblastic Leukemia/Lymphoma	B-Lymphoblastic Leukemia/Lymphoma	BLL
B-ALL	all_phase2_target_2018_pub	TARGET-10-PANYYV	TARGET-10-PANYYV-03	B-Lymphoblastic Leukemia/Lymphoma	B-Lymphoblastic Leukemia/Lymphoma	BLL
B-ALL	all_phase2_target_2018_pub	TARGET-10-PANYZE	TARGET-10-PANYZE-09	B-Lymphoblastic Leukemia/Lymphoma	B-Lymphoblastic Leukemia/Lymphoma	BLL
B-ALL	all_phase2_target_2018_pub	TARGET-10-PANZPJ	TARGET-10-PANZPJ-09	B-Lymphoblastic Leukemia/Lymphoma	B-Lymphoblastic Leukemia/Lymphoma	BLL
B-ALL	all_phase2_target_2018_pub	TARGET-10-PANZXZ	TARGET-10-PANZXZ-09	B-Lymphoblastic Leukemia/Lymphoma	B-Lymphoblastic Leukemia/Lymphoma	BLL
B-ALL	all_phase2_target_2018_pub	TARGET-10-PAPACP	TARGET-10-PAPACP-03	B-Lymphoblastic Leukemia/Lymphoma	B-Lymphoblastic Leukemia/Lymphoma	BLL
B-ALL	all_phase2_target_2018_pub	TARGET-10-PAPAGK	TARGET-10-PAPAGK-03	B-Lymphoblastic Leukemia/Lymphoma	B-Lymphoblastic Leukemia/Lymphoma	BLL
B-ALL	all_phase2_target_2018_pub	TARGET-10-PAPAGK	TARGET-10-PAPAGK-09	B-Lymphoblastic Leukemia/Lymphoma	B-Lymphoblastic Leukemia/Lymphoma	BLL
B-ALL	all_phase2_target_2018_pub	TARGET-10-PAPAIZ	TARGET-10-PAPAIZ-09	B-Lymphoblastic Leukemia/Lymphoma	B-Lymphoblastic Leukemia/Lymphoma	BLL
B-ALL	all_phase2_target_2018_pub	TARGET-10-PAPBES	TARGET-10-PAPBES-03	B-Lymphoblastic Leukemia/Lymphoma	B-Lymphoblastic Leukemia/Lymphoma	BLL
B-ALL	all_phase2_target_2018_pub	TARGET-10-PAPBFN	TARGET-10-PAPBFN-09	B-Lymphoblastic Leukemia/Lymphoma	B-Lymphoblastic Leukemia/Lymphoma	BLL
B-ALL	all_phase2_target_2018_pub	TARGET-10-PAPBSY	TARGET-10-PAPBSY-09	B-Lymphoblastic Leukemia/Lymphoma	B-Lymphoblastic Leukemia/Lymphoma	BLL
B-ALL	all_phase2_target_2018_pub	TARGET-10-PAPBZK	TARGET-10-PAPBZK-03	B-Lymphoblastic Leukemia/Lymphoma	B-Lymphoblastic Leukemia/Lymphoma	BLL
B-ALL	all_phase2_target_2018_pub	TARGET-10-PAPCUR	TARGET-10-PAPCUR-09	B-Lymphoblastic Leukemia/Lymphoma	B-Lymphoblastic Leukemia/Lymphoma	BLL
B-ALL	all_phase2_target_2018_pub	TARGET-10-PAPCVZ	TARGET-10-PAPCVZ-09	B-Lymphoblastic Leukemia/Lymphoma	B-Lymphoblastic Leukemia/Lymphoma	BLL
B-ALL	all_phase2_target_2018_pub	TARGET-10-PAPDJM	TARGET-10-PAPDJM-09	B-Lymphoblastic Leukemia/Lymphoma	B-Lymphoblastic Leukemia/Lymphoma	BLL
B-ALL	all_phase2_target_2018_pub	TARGET-10-PAPDKJ	TARGET-10-PAPDKJ-09	B-Lymphoblastic Leukemia/Lymphoma	B-Lymphoblastic Leukemia/Lymphoma	BLL
B-ALL	all_phase2_target_2018_pub	TARGET-10-PAPDUF	TARGET-10-PAPDUF-09	B-Lymphoblastic Leukemia/Lymphoma	B-Lymphoblastic Leukemia/Lymphoma	BLL
B-ALL	all_phase2_target_2018_pub	TARGET-10-PAPDUV	TARGET-10-PAPDUV-09	B-Lymphoblastic Leukemia/Lymphoma	B-Lymphoblastic Leukemia/Lymphoma	BLL
B-ALL	all_phase2_target_2018_pub	TARGET-10-PAPDWT	TARGET-10-PAPDWT-09	B-Lymphoblastic Leukemia/Lymphoma	B-Lymphoblastic Leukemia/Lymphoma	BLL
B-ALL	all_phase2_target_2018_pub	TARGET-10-PAPECF	TARGET-10-PAPECF-09	B-Lymphoblastic Leukemia/Lymphoma	B-Lymphoblastic Leukemia/Lymphoma	BLL
B-ALL	all_phase2_target_2018_pub	TARGET-10-PAPEFH	TARGET-10-PAPEFH-03	B-Lymphoblastic Leukemia/Lymphoma	B-Lymphoblastic Leukemia/Lymphoma	BLL
B-ALL	all_phase2_target_2018_pub	TARGET-10-PAPEJN	TARGET-10-PAPEJN-09	B-Lymphoblastic Leukemia/Lymphoma	B-Lymphoblastic Leukemia/Lymphoma	BLL
B-ALL	all_phase2_target_2018_pub	TARGET-10-PAPEWB	TARGET-10-PAPEWB-09	B-Lymphoblastic Leukemia/Lymphoma	B-Lymphoblastic Leukemia/Lymphoma	BLL
B-ALL	all_phase2_target_2018_pub	TARGET-10-PAPFWH	TARGET-10-PAPFWH-09	B-Lymphoblastic Leukemia/Lymphoma	B-Lymphoblastic Leukemia/Lymphoma	BLL
B-ALL	all_phase2_target_2018_pub	TARGET-10-PAPGFP	TARGET-10-PAPGFP-09	B-Lymphoblastic Leukemia/Lymphoma	B-Lymphoblastic Leukemia/Lymphoma	BLL
B-ALL	all_phase2_target_2018_pub	TARGET-10-PAPGYC	TARGET-10-PAPGYC-09	B-Lymphoblastic Leukemia/Lymphoma	B-Lymphoblastic Leukemia/Lymphoma	BLL
B-ALL	all_phase2_target_2018_pub	TARGET-10-PAPHEK	TARGET-10-PAPHEK-03	B-Lymphoblastic Leukemia/Lymphoma	B-Lymphoblastic Leukemia/Lymphoma	BLL
B-ALL	all_phase2_target_2018_pub	TARGET-10-PAPHGD	TARGET-10-PAPHGD-09	B-Lymphoblastic Leukemia/Lymphoma	B-Lymphoblastic Leukemia/Lymphoma	BLL
B-ALL	all_phase2_target_2018_pub	TARGET-10-PAPHJF	TARGET-10-PAPHJF-09	B-Lymphoblastic Leukemia/Lymphoma	B-Lymphoblastic Leukemia/Lymphoma	BLL
B-ALL	all_phase2_target_2018_pub	TARGET-10-PAPHMH	TARGET-10-PAPHMH-09	B-Lymphoblastic Leukemia/Lymphoma	B-Lymphoblastic Leukemia/Lymphoma	BLL
B-ALL	all_phase2_target_2018_pub	TARGET-10-PAPIGX	TARGET-10-PAPIGX-03	B-Lymphoblastic Leukemia/Lymphoma	B-Lymphoblastic Leukemia/Lymphoma	BLL
B-ALL	all_phase2_target_2018_pub	TARGET-10-PAPIJB	TARGET-10-PAPIJB-09	B-Lymphoblastic Leukemia/Lymphoma	B-Lymphoblastic Leukemia/Lymphoma	BLL
B-ALL	all_phase2_target_2018_pub	TARGET-10-PAPIJM	TARGET-10-PAPIJM-09	B-Lymphoblastic Leukemia/Lymphoma	B-Lymphoblastic Leukemia/Lymphoma	BLL
B-ALL	all_phase2_target_2018_pub	TARGET-10-PAPIRZ	TARGET-10-PAPIRZ-09	B-Lymphoblastic Leukemia/Lymphoma	B-Lymphoblastic Leukemia/Lymphoma	BLL
B-ALL	all_phase2_target_2018_pub	TARGET-10-PAPISG	TARGET-10-PAPISG-03	B-Lymphoblastic Leukemia/Lymphoma	B-Lymphoblastic Leukemia/Lymphoma	BLL
B-ALL	all_phase2_target_2018_pub	TARGET-10-PAPJHB	TARGET-10-PAPJHB-09	B-Lymphoblastic Leukemia/Lymphoma	B-Lymphoblastic Leukemia/Lymphoma	BLL
B-ALL	all_phase2_target_2018_pub	TARGET-10-PAPJHR	TARGET-10-PAPJHR-09	B-Lymphoblastic Leukemia/Lymphoma	B-Lymphoblastic Leukemia/Lymphoma	BLL
B-ALL	all_phase2_target_2018_pub	TARGET-10-PAPJIB	TARGET-10-PAPJIB-03	B-Lymphoblastic Leukemia/Lymphoma	B-Lymphoblastic Leukemia/Lymphoma	BLL
B-ALL	all_phase2_target_2018_pub	TARGET-10-PAPJIB	TARGET-10-PAPJIB-09	B-Lymphoblastic Leukemia/Lymphoma	B-Lymphoblastic Leukemia/Lymphoma	BLL
B-ALL	all_phase2_target_2018_pub	TARGET-10-PAPKNC	TARGET-10-PAPKNC-09	B-Lymphoblastic Leukemia/Lymphoma	B-Lymphoblastic Leukemia/Lymphoma	BLL
B-ALL	all_phase2_target_2018_pub	TARGET-10-PAPLDL	TARGET-10-PAPLDL-03	B-Lymphoblastic Leukemia/Lymphoma	B-Lymphoblastic Leukemia/Lymphoma	BLL
B-ALL	all_phase2_target_2018_pub	TARGET-10-PAPLDL	TARGET-10-PAPLDL-09	B-Lymphoblastic Leukemia/Lymphoma	B-Lymphoblastic Leukemia/Lymphoma	BLL
B-ALL	all_phase2_target_2018_pub	TARGET-10-PAPLDM	TARGET-10-PAPLDM-09	B-Lymphoblastic Leukemia/Lymphoma	B-Lymphoblastic Leukemia/Lymphoma	BLL
B-ALL	all_phase2_target_2018_pub	TARGET-10-PAPLUG	TARGET-10-PAPLUG-09	B-Lymphoblastic Leukemia/Lymphoma	B-Lymphoblastic Leukemia/Lymphoma	BLL
B-ALL	all_phase2_target_2018_pub	TARGET-10-PAPMVB	TARGET-10-PAPMVB-09	B-Lymphoblastic Leukemia/Lymphoma	B-Lymphoblastic Leukemia/Lymphoma	BLL
B-ALL	all_phase2_target_2018_pub	TARGET-10-PAPMYD	TARGET-10-PAPMYD-03	B-Lymphoblastic Leukemia/Lymphoma	B-Lymphoblastic Leukemia/Lymphoma	BLL
B-ALL	all_phase2_target_2018_pub	TARGET-10-PAPNFY	TARGET-10-PAPNFY-03	B-Lymphoblastic Leukemia/Lymphoma	B-Lymphoblastic Leukemia/Lymphoma	BLL
B-ALL	all_phase2_target_2018_pub	TARGET-10-PAPNMY	TARGET-10-PAPNMY-09	B-Lymphoblastic Leukemia/Lymphoma	B-Lymphoblastic Leukemia/Lymphoma	BLL
B-ALL	all_phase2_target_2018_pub	TARGET-10-PAPNNX	TARGET-10-PAPNNX-03	B-Lymphoblastic Leukemia/Lymphoma	B-Lymphoblastic Leukemia/Lymphoma	BLL
B-ALL	all_phase2_target_2018_pub	TARGET-10-PAPPGN	TARGET-10-PAPPGN-03	B-Lymphoblastic Leukemia/Lymphoma	B-Lymphoblastic Leukemia/Lymphoma	BLL
B-ALL	all_phase2_target_2018_pub	TARGET-10-PAPRCS	TARGET-10-PAPRCS-09	B-Lymphoblastic Leukemia/Lymphoma	B-Lymphoblastic Leukemia/Lymphoma	BLL
B-ALL	all_phase2_target_2018_pub	TARGET-10-PAPRFE	TARGET-10-PAPRFE-09	B-Lymphoblastic Leukemia/Lymphoma	B-Lymphoblastic Leukemia/Lymphoma	BLL
B-ALL	all_phase2_target_2018_pub	TARGET-10-PAPSPG	TARGET-10-PAPSPG-03	B-Lymphoblastic Leukemia/Lymphoma	B-Lymphoblastic Leukemia/Lymphoma	BLL
B-ALL	all_phase2_target_2018_pub	TARGET-10-PAPSPN	TARGET-10-PAPSPN-03	B-Lymphoblastic Leukemia/Lymphoma	B-Lymphoblastic Leukemia/Lymphoma	BLL
B-ALL	all_phase2_target_2018_pub	TARGET-10-PAPSPN	TARGET-10-PAPSPN-09	B-Lymphoblastic Leukemia/Lymphoma	B-Lymphoblastic Leukemia/Lymphoma	BLL
B-ALL	all_phase2_target_2018_pub	TARGET-10-PAPTLM	TARGET-10-PAPTLM-09	B-Lymphoblastic Leukemia/Lymphoma	B-Lymphoblastic Leukemia/Lymphoma	BLL
B-ALL	all_phase2_target_2018_pub	TARGET-10-PAPVTA	TARGET-10-PAPVTA-09	B-Lymphoblastic Leukemia/Lymphoma	B-Lymphoblastic Leukemia/Lymphoma	BLL
B-ALL	all_phase2_target_2018_pub	TARGET-10-PAPZNK	TARGET-10-PAPZNK-03	B-Lymphoblastic Leukemia/Lymphoma	B-Lymphoblastic Leukemia/Lymphoma	BLL
B-ALL	all_phase2_target_2018_pub	TARGET-10-PAPZNK	TARGET-10-PAPZNK-09	B-Lymphoblastic Leukemia/Lymphoma	B-Lymphoblastic Leukemia/Lymphoma	BLL
B-ALL	all_phase2_target_2018_pub	TARGET-10-PAPZST	TARGET-10-PAPZST-09	B-Lymphoblastic Leukemia/Lymphoma	B-Lymphoblastic Leukemia/Lymphoma	BLL
B-ALL	all_phase2_target_2018_pub	TARGET-10-PARACA	TARGET-10-PARACA-09	B-Lymphoblastic Leukemia/Lymphoma	B-Lymphoblastic Leukemia/Lymphoma	BLL
B-ALL	all_phase2_target_2018_pub	TARGET-10-PARAKF	TARGET-10-PARAKF-03	B-Lymphoblastic Leukemia/Lymphoma	B-Lymphoblastic Leukemia/Lymphoma	BLL
B-ALL	all_phase2_target_2018_pub	TARGET-10-PARAKF	TARGET-10-PARAKF-09	B-Lymphoblastic Leukemia/Lymphoma	B-Lymphoblastic Leukemia/Lymphoma	BLL
B-ALL	all_phase2_target_2018_pub	TARGET-10-PARARJ	TARGET-10-PARARJ-09	B-Lymphoblastic Leukemia/Lymphoma	B-Lymphoblastic Leukemia/Lymphoma	BLL
B-ALL	all_phase2_target_2018_pub	TARGET-10-PARBRK	TARGET-10-PARBRK-03	B-Lymphoblastic Leukemia/Lymphoma	B-Lymphoblastic Leukemia/Lymphoma	BLL
B-ALL	all_phase2_target_2018_pub	TARGET-10-PARBRK	TARGET-10-PARBRK-09	B-Lymphoblastic Leukemia/Lymphoma	B-Lymphoblastic Leukemia/Lymphoma	BLL
B-ALL	all_phase2_target_2018_pub	TARGET-10-PARBVI	TARGET-10-PARBVI-09	B-Lymphoblastic Leukemia/Lymphoma	B-Lymphoblastic Leukemia/Lymphoma	BLL
B-ALL	all_phase2_target_2018_pub	TARGET-10-PARCHB	TARGET-10-PARCHB-03	B-Lymphoblastic Leukemia/Lymphoma	B-Lymphoblastic Leukemia/Lymphoma	BLL
B-ALL	all_phase2_target_2018_pub	TARGET-10-PARDWE	TARGET-10-PARDWE-03	B-Lymphoblastic Leukemia/Lymphoma	B-Lymphoblastic Leukemia/Lymphoma	BLL
B-ALL	all_phase2_target_2018_pub	TARGET-10-PARFLV	TARGET-10-PARFLV-09	B-Lymphoblastic Leukemia/Lymphoma	B-Lymphoblastic Leukemia/Lymphoma	BLL
B-ALL	all_phase2_target_2018_pub	TARGET-10-PARFTR	TARGET-10-PARFTR-03	B-Lymphoblastic Leukemia/Lymphoma	B-Lymphoblastic Leukemia/Lymphoma	BLL
B-ALL	all_phase2_target_2018_pub	TARGET-10-PARFTR	TARGET-10-PARFTR-09	B-Lymphoblastic Leukemia/Lymphoma	B-Lymphoblastic Leukemia/Lymphoma	BLL
B-ALL	all_phase2_target_2018_pub	TARGET-10-PARGFV	TARGET-10-PARGFV-03	B-Lymphoblastic Leukemia/Lymphoma	B-Lymphoblastic Leukemia/Lymphoma	BLL
B-ALL	all_phase2_target_2018_pub	TARGET-10-PARGHW	TARGET-10-PARGHW-03	B-Lymphoblastic Leukemia/Lymphoma	B-Lymphoblastic Leukemia/Lymphoma	BLL
B-ALL	all_phase2_target_2018_pub	TARGET-10-PARGHW	TARGET-10-PARGHW-09	B-Lymphoblastic Leukemia/Lymphoma	B-Lymphoblastic Leukemia/Lymphoma	BLL
B-ALL	all_phase2_target_2018_pub	TARGET-10-PARGML	TARGET-10-PARGML-03	B-Lymphoblastic Leukemia/Lymphoma	B-Lymphoblastic Leukemia/Lymphoma	BLL
B-ALL	all_phase2_target_2018_pub	TARGET-10-PARGVZ	TARGET-10-PARGVZ-03	B-Lymphoblastic Leukemia/Lymphoma	B-Lymphoblastic Leukemia/Lymphoma	BLL
B-ALL	all_phase2_target_2018_pub	TARGET-10-PARIAD	TARGET-10-PARIAD-03	B-Lymphoblastic Leukemia/Lymphoma	B-Lymphoblastic Leukemia/Lymphoma	BLL
B-ALL	all_phase2_target_2018_pub	TARGET-10-PARJSR	TARGET-10-PARJSR-09	B-Lymphoblastic Leukemia/Lymphoma	B-Lymphoblastic Leukemia/Lymphoma	BLL
B-ALL	all_phase2_target_2018_pub	TARGET-10-PARJZZ	TARGET-10-PARJZZ-03	B-Lymphoblastic Leukemia/Lymphoma	B-Lymphoblastic Leukemia/Lymphoma	BLL
B-ALL	all_phase2_target_2018_pub	TARGET-10-PARJZZ	TARGET-10-PARJZZ-09	B-Lymphoblastic Leukemia/Lymphoma	B-Lymphoblastic Leukemia/Lymphoma	BLL
B-ALL	all_phase2_target_2018_pub	TARGET-10-PARLAF	TARGET-10-PARLAF-09	B-Lymphoblastic Leukemia/Lymphoma	B-Lymphoblastic Leukemia/Lymphoma	BLL
B-ALL	all_phase2_target_2018_pub	TARGET-10-PARLEK	TARGET-10-PARLEK-03	B-Lymphoblastic Leukemia/Lymphoma	B-Lymphoblastic Leukemia/Lymphoma	BLL
B-ALL	all_phase2_target_2018_pub	TARGET-10-PARMSP	TARGET-10-PARMSP-09	B-Lymphoblastic Leukemia/Lymphoma	B-Lymphoblastic Leukemia/Lymphoma	BLL
B-ALL	all_phase2_target_2018_pub	TARGET-10-PARMXF	TARGET-10-PARMXF-09	B-Lymphoblastic Leukemia/Lymphoma	B-Lymphoblastic Leukemia/Lymphoma	BLL
B-ALL	all_phase2_target_2018_pub	TARGET-10-PARNMF	TARGET-10-PARNMF-03	B-Lymphoblastic Leukemia/Lymphoma	B-Lymphoblastic Leukemia/Lymphoma	BLL
B-ALL	all_phase2_target_2018_pub	TARGET-10-PARNSH	TARGET-10-PARNSH-03	B-Lymphoblastic Leukemia/Lymphoma	B-Lymphoblastic Leukemia/Lymphoma	BLL
B-ALL	all_phase2_target_2018_pub	TARGET-10-PARPNM	TARGET-10-PARPNM-03	B-Lymphoblastic Leukemia/Lymphoma	B-Lymphoblastic Leukemia/Lymphoma	BLL
B-ALL	all_phase2_target_2018_pub	TARGET-10-PARPNM	TARGET-10-PARPNM-09	B-Lymphoblastic Leukemia/Lymphoma	B-Lymphoblastic Leukemia/Lymphoma	BLL
B-ALL	all_phase2_target_2018_pub	TARGET-10-PARPRW	TARGET-10-PARPRW-03	B-Lymphoblastic Leukemia/Lymphoma	B-Lymphoblastic Leukemia/Lymphoma	BLL
B-ALL	all_phase2_target_2018_pub	TARGET-10-PARPRW	TARGET-10-PARPRW-09	B-Lymphoblastic Leukemia/Lymphoma	B-Lymphoblastic Leukemia/Lymphoma	BLL
B-ALL	all_phase2_target_2018_pub	TARGET-10-PARPZJ	TARGET-10-PARPZJ-03	B-Lymphoblastic Leukemia/Lymphoma	B-Lymphoblastic Leukemia/Lymphoma	BLL
B-ALL	all_phase2_target_2018_pub	TARGET-10-PARSGC	TARGET-10-PARSGC-03	B-Lymphoblastic Leukemia/Lymphoma	B-Lymphoblastic Leukemia/Lymphoma	BLL
B-ALL	all_phase2_target_2018_pub	TARGET-10-PARSZH	TARGET-10-PARSZH-09	B-Lymphoblastic Leukemia/Lymphoma	B-Lymphoblastic Leukemia/Lymphoma	BLL
B-ALL	all_phase2_target_2018_pub	TARGET-10-PARTKL	TARGET-10-PARTKL-09	B-Lymphoblastic Leukemia/Lymphoma	B-Lymphoblastic Leukemia/Lymphoma	BLL
B-ALL	all_phase2_target_2018_pub	TARGET-10-PARUGP	TARGET-10-PARUGP-09	B-Lymphoblastic Leukemia/Lymphoma	B-Lymphoblastic Leukemia/Lymphoma	BLL
B-ALL	all_phase2_target_2018_pub	TARGET-10-PARVWD	TARGET-10-PARVWD-09	B-Lymphoblastic Leukemia/Lymphoma	B-Lymphoblastic Leukemia/Lymphoma	BLL
B-ALL	all_phase2_target_2018_pub	TARGET-10-PARXMC	TARGET-10-PARXMC-09	B-Lymphoblastic Leukemia/Lymphoma	B-Lymphoblastic Leukemia/Lymphoma	BLL
B-ALL	all_phase2_target_2018_pub	TARGET-10-PASCIU	TARGET-10-PASCIU-03	B-Lymphoblastic Leukemia/Lymphoma	B-Lymphoblastic Leukemia/Lymphoma	BLL
B-ALL	all_phase2_target_2018_pub	TARGET-10-PASDYK	TARGET-10-PASDYK-09	B-Lymphoblastic Leukemia/Lymphoma	B-Lymphoblastic Leukemia/Lymphoma	BLL
B-ALL	all_phase2_target_2018_pub	TARGET-10-PASEVJ	TARGET-10-PASEVJ-09	B-Lymphoblastic Leukemia/Lymphoma	B-Lymphoblastic Leukemia/Lymphoma	BLL
B-ALL	all_phase2_target_2018_pub	TARGET-10-PASFXA	TARGET-10-PASFXA-03	B-Lymphoblastic Leukemia/Lymphoma	B-Lymphoblastic Leukemia/Lymphoma	BLL
B-ALL	all_phase2_target_2018_pub	TARGET-10-PASHUI	TARGET-10-PASHUI-09	B-Lymphoblastic Leukemia/Lymphoma	B-Lymphoblastic Leukemia/Lymphoma	BLL
B-ALL	all_phase2_target_2018_pub	TARGET-10-PASKAY	TARGET-10-PASKAY-03	B-Lymphoblastic Leukemia/Lymphoma	B-Lymphoblastic Leukemia/Lymphoma	BLL
B-ALL	all_phase2_target_2018_pub	TARGET-10-PASKHT	TARGET-10-PASKHT-03	B-Lymphoblastic Leukemia/Lymphoma	B-Lymphoblastic Leukemia/Lymphoma	BLL
B-ALL	all_phase2_target_2018_pub	TARGET-10-PASLZM	TARGET-10-PASLZM-03	B-Lymphoblastic Leukemia/Lymphoma	B-Lymphoblastic Leukemia/Lymphoma	BLL
B-ALL	all_phase2_target_2018_pub	TARGET-10-PASUBW	TARGET-10-PASUBW-09	B-Lymphoblastic Leukemia/Lymphoma	B-Lymphoblastic Leukemia/Lymphoma	BLL
B-ALL	all_phase2_target_2018_pub	TARGET-10-PASYGM	TARGET-10-PASYGM-03	B-Lymphoblastic Leukemia/Lymphoma	B-Lymphoblastic Leukemia/Lymphoma	BLL
B-ALL	all_phase2_target_2018_pub	TARGET-10-PATTEE	TARGET-10-PATTEE-03	B-Lymphoblastic Leukemia/Lymphoma	B-Lymphoblastic Leukemia/Lymphoma	BLL
DLBCL	nhl_bcgsc_2013	DB	DB	Mature B-Cell Neoplasms	Germinal Center B-Cell Type	GCB
DLBCL	dlbc_broad_2012	DFCI_DLBCL_Goe01	DFCI_DLBCL_Goe01	Mature B-Cell Neoplasms	Diffuse Large B-Cell Lymphoma, NOS	DLBCLNOS
DLBCL	dlbc_broad_2012	DFCI_DLBCL_Goe05	DFCI_DLBCL_Goe05	Mature B-Cell Neoplasms	Diffuse Large B-Cell Lymphoma, NOS	DLBCLNOS
DLBCL	dlbc_broad_2012	DFCI_DLBCL_Goe16	DFCI_DLBCL_Goe16	Mature B-Cell Neoplasms	Diffuse Large B-Cell Lymphoma, NOS	DLBCLNOS
DLBCL	dlbcl_dfci_2018	DLBCL-DFCI_DLBCL_Goe05	DLBCL-DFCI_DLBCL_Goe05	Mature B-Cell Neoplasms	Diffuse Large B-Cell Lymphoma, NOS	DLBCLNOS
DLBCL	dlbcl_dfci_2018	DLBCL-DFCI_DLBCL_Goe08	DLBCL-DFCI_DLBCL_Goe08	Mature B-Cell Neoplasms	Diffuse Large B-Cell Lymphoma, NOS	DLBCLNOS
DLBCL	dlbcl_dfci_2018	DLBCL-DFCI_DLBCL_Goe16	DLBCL-DFCI_DLBCL_Goe16	Mature B-Cell Neoplasms	Diffuse Large B-Cell Lymphoma, NOS	DLBCLNOS
DLBCL	dlbcl_dfci_2018	DLBCL-DFCI_DLBCL_Goe17	DLBCL-DFCI_DLBCL_Goe17	Mature B-Cell Neoplasms	Diffuse Large B-Cell Lymphoma, NOS	DLBCLNOS
DLBCL	dlbcl_dfci_2018	DLBCL-LS1065	DLBCL-LS1065	Mature B-Cell Neoplasms	Activated B-cell Type	ABC
DLBCL	dlbc_broad_2012	DLBCL-Ls1065	DLBCL-Ls1065	Mature B-Cell Neoplasms	Diffuse Large B-Cell Lymphoma, NOS	DLBCLNOS
DLBCL	dlbcl_dfci_2018	DLBCL-LS1098	DLBCL-LS1098	Mature B-Cell Neoplasms	Diffuse Large B-Cell Lymphoma, NOS	DLBCLNOS
DLBCL	dlbc_broad_2012	DLBCL-Ls1098	DLBCL-Ls1098	Mature B-Cell Neoplasms	Diffuse Large B-Cell Lymphoma, NOS	DLBCLNOS
DLBCL	dlbcl_dfci_2018	DLBCL-LS1304	DLBCL-LS1304	Mature B-Cell Neoplasms	Activated B-cell Type	ABC
DLBCL	dlbc_broad_2012	DLBCL-Ls1395	DLBCL-Ls1395	Mature B-Cell Neoplasms	Diffuse Large B-Cell Lymphoma, NOS	DLBCLNOS
DLBCL	dlbcl_dfci_2018	DLBCL-LS1395	DLBCL-LS1395	Mature B-Cell Neoplasms	Diffuse Large B-Cell Lymphoma, NOS	DLBCLNOS
DLBCL	dlbcl_dfci_2018	DLBCL-LS146	DLBCL-LS146	Mature B-Cell Neoplasms	Germinal Center B-Cell Type	GCB
DLBCL	dlbcl_dfci_2018	DLBCL-LS148	DLBCL-LS148	Mature B-Cell Neoplasms	Diffuse Large B-Cell Lymphoma, NOS	DLBCLNOS
DLBCL	dlbc_broad_2012	DLBCL-Ls148	DLBCL-Ls148	Mature B-Cell Neoplasms	Diffuse Large B-Cell Lymphoma, NOS	DLBCLNOS
DLBCL	dlbcl_dfci_2018	DLBCL-LS1546	DLBCL-LS1546	Mature B-Cell Neoplasms	Activated B-cell Type	ABC
DLBCL	dlbc_broad_2012	DLBCL-Ls1546	DLBCL-Ls1546	Mature B-Cell Neoplasms	Diffuse Large B-Cell Lymphoma, NOS	DLBCLNOS
DLBCL	dlbcl_dfci_2018	DLBCL-LS155	DLBCL-LS155	Mature B-Cell Neoplasms	Germinal Center B-Cell Type	GCB
DLBCL	dlbcl_dfci_2018	DLBCL-LS1583	DLBCL-LS1583	Mature B-Cell Neoplasms	Activated B-cell Type	ABC
DLBCL	dlbc_broad_2012	DLBCL-Ls1583	DLBCL-Ls1583	Mature B-Cell Neoplasms	Diffuse Large B-Cell Lymphoma, NOS	DLBCLNOS
DLBCL	dlbcl_dfci_2018	DLBCL-LS1620	DLBCL-LS1620	Mature B-Cell Neoplasms	Germinal Center B-Cell Type	GCB
DLBCL	dlbc_broad_2012	DLBCL-Ls1620	DLBCL-Ls1620	Mature B-Cell Neoplasms	Diffuse Large B-Cell Lymphoma, NOS	DLBCLNOS
DLBCL	dlbcl_dfci_2018	DLBCL-LS1668	DLBCL-LS1668	Mature B-Cell Neoplasms	Diffuse Large B-Cell Lymphoma, NOS	DLBCLNOS
DLBCL	dlbc_broad_2012	DLBCL-Ls1668	DLBCL-Ls1668	Mature B-Cell Neoplasms	Diffuse Large B-Cell Lymphoma, NOS	DLBCLNOS
DLBCL	dlbcl_dfci_2018	DLBCL-LS1683	DLBCL-LS1683	Mature B-Cell Neoplasms	Activated B-cell Type	ABC
DLBCL	dlbc_broad_2012	DLBCL-Ls1683	DLBCL-Ls1683	Mature B-Cell Neoplasms	Diffuse Large B-Cell Lymphoma, NOS	DLBCLNOS
DLBCL	dlbcl_dfci_2018	DLBCL-LS1757	DLBCL-LS1757	Mature B-Cell Neoplasms	Diffuse Large B-Cell Lymphoma, NOS	DLBCLNOS
DLBCL	dlbc_broad_2012	DLBCL-Ls1757	DLBCL-Ls1757	Mature B-Cell Neoplasms	Diffuse Large B-Cell Lymphoma, NOS	DLBCLNOS
DLBCL	dlbc_broad_2012	DLBCL-Ls1899	DLBCL-Ls1899	Mature B-Cell Neoplasms	Diffuse Large B-Cell Lymphoma, NOS	DLBCLNOS
DLBCL	dlbcl_dfci_2018	DLBCL-LS1899	DLBCL-LS1899	Mature B-Cell Neoplasms	Germinal Center B-Cell Type	GCB
DLBCL	dlbcl_dfci_2018	DLBCL-LS1921	DLBCL-LS1921	Mature B-Cell Neoplasms	Germinal Center B-Cell Type	GCB
DLBCL	dlbc_broad_2012	DLBCL-Ls1921	DLBCL-Ls1921	Mature B-Cell Neoplasms	Diffuse Large B-Cell Lymphoma, NOS	DLBCLNOS
DLBCL	dlbc_broad_2012	DLBCL-Ls2089	DLBCL-Ls2089	Mature B-Cell Neoplasms	Diffuse Large B-Cell Lymphoma, NOS	DLBCLNOS
DLBCL	dlbcl_dfci_2018	DLBCL-LS2089	DLBCL-LS2089	Mature B-Cell Neoplasms	Activated B-cell Type	ABC
DLBCL	dlbcl_dfci_2018	DLBCL-LS2154	DLBCL-LS2154	Mature B-Cell Neoplasms	Activated B-cell Type	ABC
DLBCL	dlbc_broad_2012	DLBCL-Ls2154	DLBCL-Ls2154	Mature B-Cell Neoplasms	Diffuse Large B-Cell Lymphoma, NOS	DLBCLNOS
DLBCL	dlbcl_dfci_2018	DLBCL-LS2208	DLBCL-LS2208	Mature B-Cell Neoplasms	Activated B-cell Type	ABC
DLBCL	dlbc_broad_2012	DLBCL-Ls2245	DLBCL-Ls2245	Mature B-Cell Neoplasms	Diffuse Large B-Cell Lymphoma, NOS	DLBCLNOS
DLBCL	dlbcl_dfci_2018	DLBCL-LS2245	DLBCL-LS2245	Mature B-Cell Neoplasms	Germinal Center B-Cell Type	GCB
DLBCL	dlbcl_dfci_2018	DLBCL-LS2258	DLBCL-LS2258	Mature B-Cell Neoplasms	Activated B-cell Type	ABC
DLBCL	dlbc_broad_2012	DLBCL-Ls2258	DLBCL-Ls2258	Mature B-Cell Neoplasms	Diffuse Large B-Cell Lymphoma, NOS	DLBCLNOS
DLBCL	dlbc_broad_2012	DLBCL-Ls2264	DLBCL-Ls2264	Mature B-Cell Neoplasms	Diffuse Large B-Cell Lymphoma, NOS	DLBCLNOS
DLBCL	dlbcl_dfci_2018	DLBCL-LS2264	DLBCL-LS2264	Mature B-Cell Neoplasms	Diffuse Large B-Cell Lymphoma, NOS	DLBCLNOS
DLBCL	dlbcl_dfci_2018	DLBCL-LS2305	DLBCL-LS2305	Mature B-Cell Neoplasms	Diffuse Large B-Cell Lymphoma, NOS	DLBCLNOS
DLBCL	dlbc_broad_2012	DLBCL-Ls2305	DLBCL-Ls2305	Mature B-Cell Neoplasms	Diffuse Large B-Cell Lymphoma, NOS	DLBCLNOS
DLBCL	dlbcl_dfci_2018	DLBCL-LS2325	DLBCL-LS2325	Mature B-Cell Neoplasms	Diffuse Large B-Cell Lymphoma, NOS	DLBCLNOS
DLBCL	dlbcl_dfci_2018	DLBCL-LS2328	DLBCL-LS2328	Mature B-Cell Neoplasms	Germinal Center B-Cell Type	GCB
DLBCL	dlbc_broad_2012	DLBCL-Ls2328	DLBCL-Ls2328	Mature B-Cell Neoplasms	Diffuse Large B-Cell Lymphoma, NOS	DLBCLNOS
DLBCL	dlbcl_dfci_2018	DLBCL-LS2357	DLBCL-LS2357	Mature B-Cell Neoplasms	Diffuse Large B-Cell Lymphoma, NOS	DLBCLNOS
DLBCL	dlbc_broad_2012	DLBCL-Ls2357	DLBCL-Ls2357	Mature B-Cell Neoplasms	Diffuse Large B-Cell Lymphoma, NOS	DLBCLNOS
DLBCL	dlbc_broad_2012	DLBCL-Ls2367	DLBCL-Ls2367	Mature B-Cell Neoplasms	Diffuse Large B-Cell Lymphoma, NOS	DLBCLNOS
DLBCL	dlbcl_dfci_2018	DLBCL-LS2367	DLBCL-LS2367	Mature B-Cell Neoplasms	Germinal Center B-Cell Type	GCB
DLBCL	dlbcl_dfci_2018	DLBCL-LS2590	DLBCL-LS2590	Mature B-Cell Neoplasms	Activated B-cell Type	ABC
DLBCL	dlbc_broad_2012	DLBCL-Ls2590	DLBCL-Ls2590	Mature B-Cell Neoplasms	Diffuse Large B-Cell Lymphoma, NOS	DLBCLNOS
DLBCL	dlbcl_dfci_2018	DLBCL-LS2595	DLBCL-LS2595	Mature B-Cell Neoplasms	Diffuse Large B-Cell Lymphoma, NOS	DLBCLNOS
DLBCL	dlbcl_dfci_2018	DLBCL-LS2596	DLBCL-LS2596	Mature B-Cell Neoplasms	Activated B-cell Type	ABC
DLBCL	dlbc_broad_2012	DLBCL-Ls2596	DLBCL-Ls2596	Mature B-Cell Neoplasms	Diffuse Large B-Cell Lymphoma, NOS	DLBCLNOS
DLBCL	dlbcl_dfci_2018	DLBCL-LS2599	DLBCL-LS2599	Mature B-Cell Neoplasms	Germinal Center B-Cell Type	GCB
DLBCL	dlbcl_dfci_2018	DLBCL-LS2848	DLBCL-LS2848	Mature B-Cell Neoplasms	Activated B-cell Type	ABC
DLBCL	dlbcl_dfci_2018	DLBCL-LS297	DLBCL-LS297	Mature B-Cell Neoplasms	Germinal Center B-Cell Type	GCB
DLBCL	dlbc_broad_2012	DLBCL-Ls297	DLBCL-Ls297	Mature B-Cell Neoplasms	Diffuse Large B-Cell Lymphoma, NOS	DLBCLNOS
DLBCL	dlbcl_dfci_2018	DLBCL-LS2978	DLBCL-LS2978	Mature B-Cell Neoplasms	Activated B-cell Type	ABC
DLBCL	dlbc_broad_2012	DLBCL-Ls2978	DLBCL-Ls2978	Mature B-Cell Neoplasms	Diffuse Large B-Cell Lymphoma, NOS	DLBCLNOS
DLBCL	dlbcl_dfci_2018	DLBCL-LS3085	DLBCL-LS3085	Mature B-Cell Neoplasms	Activated B-cell Type	ABC
DLBCL	dlbcl_dfci_2018	DLBCL-LS3200	DLBCL-LS3200	Mature B-Cell Neoplasms	Activated B-cell Type	ABC
DLBCL	dlbc_broad_2012	DLBCL-Ls3200	DLBCL-Ls3200	Mature B-Cell Neoplasms	Diffuse Large B-Cell Lymphoma, NOS	DLBCLNOS
DLBCL	dlbcl_dfci_2018	DLBCL-LS3204	DLBCL-LS3204	Mature B-Cell Neoplasms	Germinal Center B-Cell Type	GCB
DLBCL	dlbc_broad_2012	DLBCL-Ls3204	DLBCL-Ls3204	Mature B-Cell Neoplasms	Diffuse Large B-Cell Lymphoma, NOS	DLBCLNOS
DLBCL	dlbcl_dfci_2018	DLBCL-LS3219	DLBCL-LS3219	Mature B-Cell Neoplasms	Activated B-cell Type	ABC
DLBCL	dlbcl_dfci_2018	DLBCL-LS3245	DLBCL-LS3245	Mature B-Cell Neoplasms	Germinal Center B-Cell Type	GCB
DLBCL	dlbc_broad_2012	DLBCL-Ls3245	DLBCL-Ls3245	Mature B-Cell Neoplasms	Diffuse Large B-Cell Lymphoma, NOS	DLBCLNOS
DLBCL	dlbcl_dfci_2018	DLBCL-LS3271	DLBCL-LS3271	Mature B-Cell Neoplasms	Activated B-cell Type	ABC
DLBCL	dlbc_broad_2012	DLBCL-LS3271	DLBCL-LS3271	Mature B-Cell Neoplasms	Diffuse Large B-Cell Lymphoma, NOS	DLBCLNOS
DLBCL	dlbcl_dfci_2018	DLBCL-LS3309	DLBCL-LS3309	Mature B-Cell Neoplasms	Germinal Center B-Cell Type	GCB
DLBCL	dlbc_broad_2012	DLBCL-Ls3309	DLBCL-Ls3309	Mature B-Cell Neoplasms	Diffuse Large B-Cell Lymphoma, NOS	DLBCLNOS
DLBCL	dlbcl_dfci_2018	DLBCL-LS3387	DLBCL-LS3387	Mature B-Cell Neoplasms	Germinal Center B-Cell Type	GCB
DLBCL	dlbc_broad_2012	DLBCL-Ls3387	DLBCL-Ls3387	Mature B-Cell Neoplasms	Diffuse Large B-Cell Lymphoma, NOS	DLBCLNOS
DLBCL	dlbc_broad_2012	DLBCL-Ls3499	DLBCL-Ls3499	Mature B-Cell Neoplasms	Diffuse Large B-Cell Lymphoma, NOS	DLBCLNOS
DLBCL	dlbcl_dfci_2018	DLBCL-LS3499	DLBCL-LS3499	Mature B-Cell Neoplasms	Germinal Center B-Cell Type	GCB
DLBCL	dlbcl_dfci_2018	DLBCL-LS3615	DLBCL-LS3615	Mature B-Cell Neoplasms	Diffuse Large B-Cell Lymphoma, NOS	DLBCLNOS
DLBCL	dlbc_broad_2012	DLBCL-Ls3615	DLBCL-Ls3615	Mature B-Cell Neoplasms	Diffuse Large B-Cell Lymphoma, NOS	DLBCLNOS
DLBCL	dlbc_broad_2012	DLBCL-Ls3749	DLBCL-Ls3749	Mature B-Cell Neoplasms	Diffuse Large B-Cell Lymphoma, NOS	DLBCLNOS
DLBCL	dlbcl_dfci_2018	DLBCL-LS3749	DLBCL-LS3749	Mature B-Cell Neoplasms	Germinal Center B-Cell Type	GCB
DLBCL	dlbc_broad_2012	DLBCL-Ls378	DLBCL-Ls378	Mature B-Cell Neoplasms	Diffuse Large B-Cell Lymphoma, NOS	DLBCLNOS
DLBCL	dlbcl_dfci_2018	DLBCL-LS378	DLBCL-LS378	Mature B-Cell Neoplasms	Diffuse Large B-Cell Lymphoma, NOS	DLBCLNOS
DLBCL	dlbc_broad_2012	DLBCL-Ls3808	DLBCL-Ls3808	Mature B-Cell Neoplasms	Diffuse Large B-Cell Lymphoma, NOS	DLBCLNOS
DLBCL	dlbcl_dfci_2018	DLBCL-LS3808	DLBCL-LS3808	Mature B-Cell Neoplasms	Diffuse Large B-Cell Lymphoma, NOS	DLBCLNOS
DLBCL	dlbc_broad_2012	DLBCL-Ls3809	DLBCL-Ls3809	Mature B-Cell Neoplasms	Diffuse Large B-Cell Lymphoma, NOS	DLBCLNOS
DLBCL	dlbcl_dfci_2018	DLBCL-LS3809	DLBCL-LS3809	Mature B-Cell Neoplasms	Activated B-cell Type	ABC
DLBCL	dlbc_broad_2012	DLBCL-Ls3820	DLBCL-Ls3820	Mature B-Cell Neoplasms	Diffuse Large B-Cell Lymphoma, NOS	DLBCLNOS
DLBCL	dlbcl_dfci_2018	DLBCL-LS3820	DLBCL-LS3820	Mature B-Cell Neoplasms	Germinal Center B-Cell Type	GCB
DLBCL	dlbc_broad_2012	DLBCL-Ls3866	DLBCL-Ls3866	Mature B-Cell Neoplasms	Diffuse Large B-Cell Lymphoma, NOS	DLBCLNOS
DLBCL	dlbcl_dfci_2018	DLBCL-LS3866	DLBCL-LS3866	Mature B-Cell Neoplasms	Germinal Center B-Cell Type	GCB
DLBCL	dlbcl_dfci_2018	DLBCL-LS4054	DLBCL-LS4054	Mature B-Cell Neoplasms	Activated B-cell Type	ABC
DLBCL	dlbc_broad_2012	DLBCL-LS4054	DLBCL-LS4054	Mature B-Cell Neoplasms	Diffuse Large B-Cell Lymphoma, NOS	DLBCLNOS
DLBCL	dlbc_broad_2012	DLBCL-Ls4085	DLBCL-Ls4085	Mature B-Cell Neoplasms	Diffuse Large B-Cell Lymphoma, NOS	DLBCLNOS
DLBCL	dlbcl_dfci_2018	DLBCL-LS4085	DLBCL-LS4085	Mature B-Cell Neoplasms	Activated B-cell Type	ABC
DLBCL	dlbc_broad_2012	DLBCL-Ls420	DLBCL-Ls420	Mature B-Cell Neoplasms	Diffuse Large B-Cell Lymphoma, NOS	DLBCLNOS
DLBCL	dlbcl_dfci_2018	DLBCL-LS4222	DLBCL-LS4222	Mature B-Cell Neoplasms	Diffuse Large B-Cell Lymphoma, NOS	DLBCLNOS
DLBCL	dlbcl_dfci_2018	DLBCL-LS4323	DLBCL-LS4323	Mature B-Cell Neoplasms	Activated B-cell Type	ABC
DLBCL	dlbc_broad_2012	DLBCL-LS4323	DLBCL-LS4323	Mature B-Cell Neoplasms	Diffuse Large B-Cell Lymphoma, NOS	DLBCLNOS
DLBCL	dlbc_broad_2012	DLBCL-LS4394	DLBCL-LS4394	Mature B-Cell Neoplasms	Diffuse Large B-Cell Lymphoma, NOS	DLBCLNOS
DLBCL	dlbcl_dfci_2018	DLBCL-LS4394	DLBCL-LS4394	Mature B-Cell Neoplasms	Diffuse Large B-Cell Lymphoma, NOS	DLBCLNOS
DLBCL	dlbcl_dfci_2018	DLBCL-LS4592	DLBCL-LS4592	Mature B-Cell Neoplasms	Germinal Center B-Cell Type	GCB
DLBCL	dlbc_broad_2012	DLBCL-LS4592	DLBCL-LS4592	Mature B-Cell Neoplasms	Diffuse Large B-Cell Lymphoma, NOS	DLBCLNOS
DLBCL	dlbc_broad_2012	DLBCL-LS4593	DLBCL-LS4593	Mature B-Cell Neoplasms	Diffuse Large B-Cell Lymphoma, NOS	DLBCLNOS
DLBCL	dlbcl_dfci_2018	DLBCL-LS4593	DLBCL-LS4593	Mature B-Cell Neoplasms	Diffuse Large B-Cell Lymphoma, NOS	DLBCLNOS
DLBCL	dlbcl_dfci_2018	DLBCL-LS4616	DLBCL-LS4616	Mature B-Cell Neoplasms	Germinal Center B-Cell Type	GCB
DLBCL	dlbc_broad_2012	DLBCL-LS4616	DLBCL-LS4616	Mature B-Cell Neoplasms	Diffuse Large B-Cell Lymphoma, NOS	DLBCLNOS
DLBCL	dlbcl_dfci_2018	DLBCL-LS4618	DLBCL-LS4618	Mature B-Cell Neoplasms	Germinal Center B-Cell Type	GCB
DLBCL	dlbc_broad_2012	DLBCL-LS4618	DLBCL-LS4618	Mature B-Cell Neoplasms	Diffuse Large B-Cell Lymphoma, NOS	DLBCLNOS
DLBCL	dlbcl_dfci_2018	DLBCL-LS4619	DLBCL-LS4619	Mature B-Cell Neoplasms	Germinal Center B-Cell Type	GCB
DLBCL	dlbc_broad_2012	DLBCL-LS4619	DLBCL-LS4619	Mature B-Cell Neoplasms	Diffuse Large B-Cell Lymphoma, NOS	DLBCLNOS
DLBCL	dlbc_broad_2012	DLBCL-Ls762	DLBCL-Ls762	Mature B-Cell Neoplasms	Diffuse Large B-Cell Lymphoma, NOS	DLBCLNOS
DLBCL	dlbcl_dfci_2018	DLBCL-LS762	DLBCL-LS762	Mature B-Cell Neoplasms	Diffuse Large B-Cell Lymphoma, NOS	DLBCLNOS
DLBCL	dlbc_broad_2012	DLBCL-Ls843	DLBCL-Ls843	Mature B-Cell Neoplasms	Diffuse Large B-Cell Lymphoma, NOS	DLBCLNOS
DLBCL	dlbcl_dfci_2018	DLBCL-LS843	DLBCL-LS843	Mature B-Cell Neoplasms	Diffuse Large B-Cell Lymphoma, NOS	DLBCLNOS
DLBCL	dlbcl_dfci_2018	DLBCL-LS88	DLBCL-LS88	Mature B-Cell Neoplasms	Activated B-cell Type	ABC
DLBCL	dlbc_broad_2012	DLBCL-Ls951	DLBCL-Ls951	Mature B-Cell Neoplasms	Diffuse Large B-Cell Lymphoma, NOS	DLBCLNOS
DLBCL	dlbcl_dfci_2018	DLBCL-LS951	DLBCL-LS951	Mature B-Cell Neoplasms	Germinal Center B-Cell Type	GCB
DLBCL	dlbc_broad_2012	DLBCL-MAYO_DLBCL_234	DLBCL-MAYO_DLBCL_234	Mature B-Cell Neoplasms	Diffuse Large B-Cell Lymphoma, NOS	DLBCLNOS
DLBCL	dlbcl_dfci_2018	DLBCL-MAYO_DLBCL_234	DLBCL-MAYO_DLBCL_234	Mature B-Cell Neoplasms	Germinal Center B-Cell Type	GCB
DLBCL	dlbcl_dfci_2018	DLBCL-MAYO_DLBCL_3653	DLBCL-MAYO_DLBCL_3653	Mature B-Cell Neoplasms	Germinal Center B-Cell Type	GCB
DLBCL	dlbc_broad_2012	DLBCL-MAYO_DLBCL_5613	DLBCL-MAYO_DLBCL_5613	Mature B-Cell Neoplasms	Diffuse Large B-Cell Lymphoma, NOS	DLBCLNOS
DLBCL	dlbcl_dfci_2018	DLBCL-MAYO_DLBCL_5613	DLBCL-MAYO_DLBCL_5613	Mature B-Cell Neoplasms	Activated B-cell Type	ABC
DLBCL	dlbcl_dfci_2018	DLBCL-MAYO_DLBCL_7359	DLBCL-MAYO_DLBCL_7359	Mature B-Cell Neoplasms	Diffuse Large B-Cell Lymphoma, NOS	DLBCLNOS
DLBCL	dlbc_broad_2012	DLBCL-MAYO_DLBCL_7359	DLBCL-MAYO_DLBCL_7359	Mature B-Cell Neoplasms	Diffuse Large B-Cell Lymphoma, NOS	DLBCLNOS
DLBCL	dlbcl_dfci_2018	DLBCL-RICOVER_1013	DLBCL-RICOVER_1013	Mature B-Cell Neoplasms	Germinal Center B-Cell Type	GCB
DLBCL	dlbcl_dfci_2018	DLBCL-RICOVER_102	DLBCL-RICOVER_102	Mature B-Cell Neoplasms	Diffuse Large B-Cell Lymphoma, NOS	DLBCLNOS
DLBCL	dlbcl_dfci_2018	DLBCL-RICOVER_1032	DLBCL-RICOVER_1032	Mature B-Cell Neoplasms	Activated B-cell Type	ABC
DLBCL	dlbcl_dfci_2018	DLBCL-RICOVER_1060	DLBCL-RICOVER_1060	Mature B-Cell Neoplasms	Activated B-cell Type	ABC
DLBCL	dlbcl_dfci_2018	DLBCL-RICOVER_107	DLBCL-RICOVER_107	Mature B-Cell Neoplasms	Diffuse Large B-Cell Lymphoma, NOS	DLBCLNOS
DLBCL	dlbcl_dfci_2018	DLBCL-RICOVER_1081	DLBCL-RICOVER_1081	Mature B-Cell Neoplasms	Germinal Center B-Cell Type	GCB
DLBCL	dlbcl_dfci_2018	DLBCL-RICOVER_1106	DLBCL-RICOVER_1106	Mature B-Cell Neoplasms	Activated B-cell Type	ABC
DLBCL	dlbcl_dfci_2018	DLBCL-RICOVER_1150	DLBCL-RICOVER_1150	Mature B-Cell Neoplasms	Activated B-cell Type	ABC
DLBCL	dlbcl_dfci_2018	DLBCL-RICOVER_1169	DLBCL-RICOVER_1169	Mature B-Cell Neoplasms	Activated B-cell Type	ABC
DLBCL	dlbcl_dfci_2018	DLBCL-RICOVER_1190	DLBCL-RICOVER_1190	Mature B-Cell Neoplasms	Activated B-cell Type	ABC
DLBCL	dlbcl_dfci_2018	DLBCL-RICOVER_1199	DLBCL-RICOVER_1199	Mature B-Cell Neoplasms	Diffuse Large B-Cell Lymphoma, NOS	DLBCLNOS
DLBCL	dlbcl_dfci_2018	DLBCL-RICOVER_1219	DLBCL-RICOVER_1219	Mature B-Cell Neoplasms	Activated B-cell Type	ABC
DLBCL	dlbcl_dfci_2018	DLBCL-RICOVER_1235	DLBCL-RICOVER_1235	Mature B-Cell Neoplasms	Diffuse Large B-Cell Lymphoma, NOS	DLBCLNOS
DLBCL	dlbcl_dfci_2018	DLBCL-RICOVER_1237	DLBCL-RICOVER_1237	Mature B-Cell Neoplasms	Diffuse Large B-Cell Lymphoma, NOS	DLBCLNOS
DLBCL	dlbcl_dfci_2018	DLBCL-RICOVER_126	DLBCL-RICOVER_126	Mature B-Cell Neoplasms	Germinal Center B-Cell Type	GCB
DLBCL	dlbcl_dfci_2018	DLBCL-RICOVER_1263	DLBCL-RICOVER_1263	Mature B-Cell Neoplasms	Diffuse Large B-Cell Lymphoma, NOS	DLBCLNOS
DLBCL	dlbcl_dfci_2018	DLBCL-RICOVER_1269	DLBCL-RICOVER_1269	Mature B-Cell Neoplasms	Germinal Center B-Cell Type	GCB
DLBCL	dlbcl_dfci_2018	DLBCL-RICOVER_134	DLBCL-RICOVER_134	Mature B-Cell Neoplasms	Activated B-cell Type	ABC
DLBCL	dlbcl_dfci_2018	DLBCL-RICOVER_148	DLBCL-RICOVER_148	Mature B-Cell Neoplasms	Germinal Center B-Cell Type	GCB
DLBCL	dlbcl_dfci_2018	DLBCL-RICOVER_151	DLBCL-RICOVER_151	Mature B-Cell Neoplasms	Diffuse Large B-Cell Lymphoma, NOS	DLBCLNOS
DLBCL	dlbcl_dfci_2018	DLBCL-RICOVER_173	DLBCL-RICOVER_173	Mature B-Cell Neoplasms	Activated B-cell Type	ABC
DLBCL	dlbcl_dfci_2018	DLBCL-RICOVER_174	DLBCL-RICOVER_174	Mature B-Cell Neoplasms	Activated B-cell Type	ABC
DLBCL	dlbcl_dfci_2018	DLBCL-RICOVER_181	DLBCL-RICOVER_181	Mature B-Cell Neoplasms	Diffuse Large B-Cell Lymphoma, NOS	DLBCLNOS
DLBCL	dlbcl_dfci_2018	DLBCL-RICOVER_197	DLBCL-RICOVER_197	Mature B-Cell Neoplasms	Germinal Center B-Cell Type	GCB
DLBCL	dlbcl_dfci_2018	DLBCL-RICOVER_215	DLBCL-RICOVER_215	Mature B-Cell Neoplasms	Activated B-cell Type	ABC
DLBCL	dlbcl_dfci_2018	DLBCL-RICOVER_224	DLBCL-RICOVER_224	Mature B-Cell Neoplasms	Diffuse Large B-Cell Lymphoma, NOS	DLBCLNOS
DLBCL	dlbcl_dfci_2018	DLBCL-RICOVER_253	DLBCL-RICOVER_253	Mature B-Cell Neoplasms	Germinal Center B-Cell Type	GCB
DLBCL	dlbcl_dfci_2018	DLBCL-RICOVER_266	DLBCL-RICOVER_266	Mature B-Cell Neoplasms	Activated B-cell Type	ABC
DLBCL	dlbcl_dfci_2018	DLBCL-RICOVER_267	DLBCL-RICOVER_267	Mature B-Cell Neoplasms	Germinal Center B-Cell Type	GCB
DLBCL	dlbcl_dfci_2018	DLBCL-RICOVER_269	DLBCL-RICOVER_269	Mature B-Cell Neoplasms	Germinal Center B-Cell Type	GCB
DLBCL	dlbcl_dfci_2018	DLBCL-RICOVER_274	DLBCL-RICOVER_274	Mature B-Cell Neoplasms	Activated B-cell Type	ABC
DLBCL	dlbcl_dfci_2018	DLBCL-RICOVER_288	DLBCL-RICOVER_288	Mature B-Cell Neoplasms	Activated B-cell Type	ABC
DLBCL	dlbcl_dfci_2018	DLBCL-RICOVER_299	DLBCL-RICOVER_299	Mature B-Cell Neoplasms	Germinal Center B-Cell Type	GCB
DLBCL	dlbcl_dfci_2018	DLBCL-RICOVER_314	DLBCL-RICOVER_314	Mature B-Cell Neoplasms	Diffuse Large B-Cell Lymphoma, NOS	DLBCLNOS
DLBCL	dlbcl_dfci_2018	DLBCL-RICOVER_320	DLBCL-RICOVER_320	Mature B-Cell Neoplasms	Germinal Center B-Cell Type	GCB
DLBCL	dlbcl_dfci_2018	DLBCL-RICOVER_325	DLBCL-RICOVER_325	Mature B-Cell Neoplasms	Diffuse Large B-Cell Lymphoma, NOS	DLBCLNOS
DLBCL	dlbcl_dfci_2018	DLBCL-RICOVER_336	DLBCL-RICOVER_336	Mature B-Cell Neoplasms	Diffuse Large B-Cell Lymphoma, NOS	DLBCLNOS
DLBCL	dlbcl_dfci_2018	DLBCL-RICOVER_338	DLBCL-RICOVER_338	Mature B-Cell Neoplasms	Germinal Center B-Cell Type	GCB
DLBCL	dlbcl_dfci_2018	DLBCL-RICOVER_361	DLBCL-RICOVER_361	Mature B-Cell Neoplasms	Germinal Center B-Cell Type	GCB
DLBCL	dlbcl_dfci_2018	DLBCL-RICOVER_384	DLBCL-RICOVER_384	Mature B-Cell Neoplasms	Germinal Center B-Cell Type	GCB
DLBCL	dlbcl_dfci_2018	DLBCL-RICOVER_401	DLBCL-RICOVER_401	Mature B-Cell Neoplasms	Diffuse Large B-Cell Lymphoma, NOS	DLBCLNOS
DLBCL	dlbcl_dfci_2018	DLBCL-RICOVER_417	DLBCL-RICOVER_417	Mature B-Cell Neoplasms	Activated B-cell Type	ABC
DLBCL	dlbcl_dfci_2018	DLBCL-RICOVER_449	DLBCL-RICOVER_449	Mature B-Cell Neoplasms	Diffuse Large B-Cell Lymphoma, NOS	DLBCLNOS
DLBCL	dlbcl_dfci_2018	DLBCL-RICOVER_467	DLBCL-RICOVER_467	Mature B-Cell Neoplasms	Activated B-cell Type	ABC
DLBCL	dlbcl_dfci_2018	DLBCL-RICOVER_473	DLBCL-RICOVER_473	Mature B-Cell Neoplasms	Activated B-cell Type	ABC
DLBCL	dlbcl_dfci_2018	DLBCL-RICOVER_496	DLBCL-RICOVER_496	Mature B-Cell Neoplasms	Germinal Center B-Cell Type	GCB
DLBCL	dlbcl_dfci_2018	DLBCL-RICOVER_506	DLBCL-RICOVER_506	Mature B-Cell Neoplasms	Activated B-cell Type	ABC
DLBCL	dlbcl_dfci_2018	DLBCL-RICOVER_522	DLBCL-RICOVER_522	Mature B-Cell Neoplasms	Germinal Center B-Cell Type	GCB
DLBCL	dlbcl_dfci_2018	DLBCL-RICOVER_533	DLBCL-RICOVER_533	Mature B-Cell Neoplasms	Germinal Center B-Cell Type	GCB
DLBCL	dlbcl_dfci_2018	DLBCL-RICOVER_543	DLBCL-RICOVER_543	Mature B-Cell Neoplasms	Diffuse Large B-Cell Lymphoma, NOS	DLBCLNOS
DLBCL	dlbcl_dfci_2018	DLBCL-RICOVER_597	DLBCL-RICOVER_597	Mature B-Cell Neoplasms	Activated B-cell Type	ABC
DLBCL	dlbcl_dfci_2018	DLBCL-RICOVER_623	DLBCL-RICOVER_623	Mature B-Cell Neoplasms	Germinal Center B-Cell Type	GCB
DLBCL	dlbcl_dfci_2018	DLBCL-RICOVER_685	DLBCL-RICOVER_685	Mature B-Cell Neoplasms	Germinal Center B-Cell Type	GCB
DLBCL	dlbcl_dfci_2018	DLBCL-RICOVER_704	DLBCL-RICOVER_704	Mature B-Cell Neoplasms	Activated B-cell Type	ABC
DLBCL	dlbcl_dfci_2018	DLBCL-RICOVER_711	DLBCL-RICOVER_711	Mature B-Cell Neoplasms	Germinal Center B-Cell Type	GCB
DLBCL	dlbcl_dfci_2018	DLBCL-RICOVER_712	DLBCL-RICOVER_712	Mature B-Cell Neoplasms	Activated B-cell Type	ABC
DLBCL	dlbcl_dfci_2018	DLBCL-RICOVER_720	DLBCL-RICOVER_720	Mature B-Cell Neoplasms	Activated B-cell Type	ABC
DLBCL	dlbcl_dfci_2018	DLBCL-RICOVER_763	DLBCL-RICOVER_763	Mature B-Cell Neoplasms	Activated B-cell Type	ABC
DLBCL	dlbcl_dfci_2018	DLBCL-RICOVER_773	DLBCL-RICOVER_773	Mature B-Cell Neoplasms	Activated B-cell Type	ABC
DLBCL	dlbcl_dfci_2018	DLBCL-RICOVER_839	DLBCL-RICOVER_839	Mature B-Cell Neoplasms	Diffuse Large B-Cell Lymphoma, NOS	DLBCLNOS
DLBCL	dlbcl_dfci_2018	DLBCL-RICOVER_910	DLBCL-RICOVER_910	Mature B-Cell Neoplasms	Activated B-cell Type	ABC
DLBCL	dlbcl_dfci_2018	DLBCL-RICOVER_950	DLBCL-RICOVER_950	Mature B-Cell Neoplasms	Diffuse Large B-Cell Lymphoma, NOS	DLBCLNOS
DLBCL	dlbcl_dfci_2018	DLBCL-RICOVER_977	DLBCL-RICOVER_977	Mature B-Cell Neoplasms	Activated B-cell Type	ABC
DLBCL	dlbcl_dfci_2018	DLBCL-RICOVER_99	DLBCL-RICOVER_99	Mature B-Cell Neoplasms	Activated B-cell Type	ABC
DLBCL	dlbcl_duke_2017	DLBCL_DUKE_1008	DLBCL_DUKE_1008	Mature B-Cell Neoplasms	Diffuse Large B-Cell Lymphoma, NOS	DLBCLNOS
DLBCL	dlbcl_duke_2017	DLBCL_DUKE_1016	DLBCL_DUKE_1016	Mature B-Cell Neoplasms	Diffuse Large B-Cell Lymphoma, NOS	DLBCLNOS
DLBCL	dlbcl_duke_2017	DLBCL_DUKE_2043	DLBCL_DUKE_2043	Mature B-Cell Neoplasms	Diffuse Large B-Cell Lymphoma, NOS	DLBCLNOS
DLBCL	dlbcl_duke_2017	DLBCL_DUKE_2044	DLBCL_DUKE_2044	Mature B-Cell Neoplasms	Diffuse Large B-Cell Lymphoma, NOS	DLBCLNOS
DLBCL	dlbcl_duke_2017	DLBCL_DUKE_2045	DLBCL_DUKE_2045	Mature B-Cell Neoplasms	Diffuse Large B-Cell Lymphoma, NOS	DLBCLNOS
DLBCL	dlbcl_duke_2017	DLBCL_DUKE_2046	DLBCL_DUKE_2046	Mature B-Cell Neoplasms	Diffuse Large B-Cell Lymphoma, NOS	DLBCLNOS
DLBCL	dlbcl_duke_2017	DLBCL_DUKE_2047	DLBCL_DUKE_2047	Mature B-Cell Neoplasms	Diffuse Large B-Cell Lymphoma, NOS	DLBCLNOS
DLBCL	dlbcl_duke_2017	DLBCL_DUKE_2048	DLBCL_DUKE_2048	Mature B-Cell Neoplasms	Diffuse Large B-Cell Lymphoma, NOS	DLBCLNOS
DLBCL	dlbcl_duke_2017	DLBCL_DUKE_2057	DLBCL_DUKE_2057	Mature B-Cell Neoplasms	Diffuse Large B-Cell Lymphoma, NOS	DLBCLNOS
DLBCL	dlbcl_duke_2017	DLBCL_DUKE_2060	DLBCL_DUKE_2060	Mature B-Cell Neoplasms	Diffuse Large B-Cell Lymphoma, NOS	DLBCLNOS
DLBCL	dlbcl_duke_2017	DLBCL_DUKE_2072	DLBCL_DUKE_2072	Mature B-Cell Neoplasms	Diffuse Large B-Cell Lymphoma, NOS	DLBCLNOS
DLBCL	dlbcl_duke_2017	DLBCL_DUKE_2073	DLBCL_DUKE_2073	Mature B-Cell Neoplasms	Diffuse Large B-Cell Lymphoma, NOS	DLBCLNOS
DLBCL	dlbcl_duke_2017	DLBCL_DUKE_2074	DLBCL_DUKE_2074	Mature B-Cell Neoplasms	Diffuse Large B-Cell Lymphoma, NOS	DLBCLNOS
DLBCL	dlbcl_duke_2017	DLBCL_DUKE_2075	DLBCL_DUKE_2075	Mature B-Cell Neoplasms	Diffuse Large B-Cell Lymphoma, NOS	DLBCLNOS
DLBCL	dlbcl_duke_2017	DLBCL_DUKE_2076	DLBCL_DUKE_2076	Mature B-Cell Neoplasms	Diffuse Large B-Cell Lymphoma, NOS	DLBCLNOS
DLBCL	dlbcl_duke_2017	DLBCL_DUKE_2077	DLBCL_DUKE_2077	Mature B-Cell Neoplasms	Diffuse Large B-Cell Lymphoma, NOS	DLBCLNOS
DLBCL	dlbcl_duke_2017	DLBCL_DUKE_2078	DLBCL_DUKE_2078	Mature B-Cell Neoplasms	Diffuse Large B-Cell Lymphoma, NOS	DLBCLNOS
DLBCL	dlbcl_duke_2017	DLBCL_DUKE_2079	DLBCL_DUKE_2079	Mature B-Cell Neoplasms	Diffuse Large B-Cell Lymphoma, NOS	DLBCLNOS
DLBCL	dlbcl_duke_2017	DLBCL_DUKE_2080	DLBCL_DUKE_2080	Mature B-Cell Neoplasms	Diffuse Large B-Cell Lymphoma, NOS	DLBCLNOS
DLBCL	dlbcl_duke_2017	DLBCL_DUKE_2081	DLBCL_DUKE_2081	Mature B-Cell Neoplasms	Diffuse Large B-Cell Lymphoma, NOS	DLBCLNOS
DLBCL	dlbcl_duke_2017	DLBCL_DUKE_2083	DLBCL_DUKE_2083	Mature B-Cell Neoplasms	Diffuse Large B-Cell Lymphoma, NOS	DLBCLNOS
DLBCL	dlbcl_duke_2017	DLBCL_DUKE_2084	DLBCL_DUKE_2084	Mature B-Cell Neoplasms	Diffuse Large B-Cell Lymphoma, NOS	DLBCLNOS
DLBCL	dlbcl_duke_2017	DLBCL_DUKE_2085	DLBCL_DUKE_2085	Mature B-Cell Neoplasms	Diffuse Large B-Cell Lymphoma, NOS	DLBCLNOS
DLBCL	dlbcl_duke_2017	DLBCL_DUKE_2087	DLBCL_DUKE_2087	Mature B-Cell Neoplasms	Diffuse Large B-Cell Lymphoma, NOS	DLBCLNOS
DLBCL	dlbcl_duke_2017	DLBCL_DUKE_2088	DLBCL_DUKE_2088	Mature B-Cell Neoplasms	Diffuse Large B-Cell Lymphoma, NOS	DLBCLNOS
DLBCL	dlbcl_duke_2017	DLBCL_DUKE_2089	DLBCL_DUKE_2089	Mature B-Cell Neoplasms	Diffuse Large B-Cell Lymphoma, NOS	DLBCLNOS
DLBCL	dlbcl_duke_2017	DLBCL_DUKE_2091	DLBCL_DUKE_2091	Mature B-Cell Neoplasms	Diffuse Large B-Cell Lymphoma, NOS	DLBCLNOS
DLBCL	dlbcl_duke_2017	DLBCL_DUKE_2092	DLBCL_DUKE_2092	Mature B-Cell Neoplasms	Diffuse Large B-Cell Lymphoma, NOS	DLBCLNOS
DLBCL	dlbcl_duke_2017	DLBCL_DUKE_2093	DLBCL_DUKE_2093	Mature B-Cell Neoplasms	Diffuse Large B-Cell Lymphoma, NOS	DLBCLNOS
DLBCL	dlbcl_duke_2017	DLBCL_DUKE_2095	DLBCL_DUKE_2095	Mature B-Cell Neoplasms	Diffuse Large B-Cell Lymphoma, NOS	DLBCLNOS
DLBCL	dlbcl_duke_2017	DLBCL_DUKE_2097	DLBCL_DUKE_2097	Mature B-Cell Neoplasms	Diffuse Large B-Cell Lymphoma, NOS	DLBCLNOS
DLBCL	dlbcl_duke_2017	DLBCL_DUKE_2100	DLBCL_DUKE_2100	Mature B-Cell Neoplasms	Diffuse Large B-Cell Lymphoma, NOS	DLBCLNOS
DLBCL	dlbcl_duke_2017	DLBCL_DUKE_2101	DLBCL_DUKE_2101	Mature B-Cell Neoplasms	Diffuse Large B-Cell Lymphoma, NOS	DLBCLNOS
DLBCL	dlbcl_duke_2017	DLBCL_DUKE_2102	DLBCL_DUKE_2102	Mature B-Cell Neoplasms	Diffuse Large B-Cell Lymphoma, NOS	DLBCLNOS
DLBCL	dlbcl_duke_2017	DLBCL_DUKE_2103	DLBCL_DUKE_2103	Mature B-Cell Neoplasms	Diffuse Large B-Cell Lymphoma, NOS	DLBCLNOS
DLBCL	dlbcl_duke_2017	DLBCL_DUKE_2106	DLBCL_DUKE_2106	Mature B-Cell Neoplasms	Diffuse Large B-Cell Lymphoma, NOS	DLBCLNOS
DLBCL	dlbcl_duke_2017	DLBCL_DUKE_2107	DLBCL_DUKE_2107	Mature B-Cell Neoplasms	Diffuse Large B-Cell Lymphoma, NOS	DLBCLNOS
DLBCL	dlbcl_duke_2017	DLBCL_DUKE_2109	DLBCL_DUKE_2109	Mature B-Cell Neoplasms	Diffuse Large B-Cell Lymphoma, NOS	DLBCLNOS
DLBCL	dlbcl_duke_2017	DLBCL_DUKE_2110	DLBCL_DUKE_2110	Mature B-Cell Neoplasms	Diffuse Large B-Cell Lymphoma, NOS	DLBCLNOS
DLBCL	dlbcl_duke_2017	DLBCL_DUKE_2111	DLBCL_DUKE_2111	Mature B-Cell Neoplasms	Diffuse Large B-Cell Lymphoma, NOS	DLBCLNOS
DLBCL	dlbcl_duke_2017	DLBCL_DUKE_2112	DLBCL_DUKE_2112	Mature B-Cell Neoplasms	Diffuse Large B-Cell Lymphoma, NOS	DLBCLNOS
DLBCL	dlbcl_duke_2017	DLBCL_DUKE_2113	DLBCL_DUKE_2113	Mature B-Cell Neoplasms	Diffuse Large B-Cell Lymphoma, NOS	DLBCLNOS
DLBCL	dlbcl_duke_2017	DLBCL_DUKE_2114	DLBCL_DUKE_2114	Mature B-Cell Neoplasms	Diffuse Large B-Cell Lymphoma, NOS	DLBCLNOS
DLBCL	dlbcl_duke_2017	DLBCL_DUKE_2115	DLBCL_DUKE_2115	Mature B-Cell Neoplasms	Diffuse Large B-Cell Lymphoma, NOS	DLBCLNOS
DLBCL	dlbcl_duke_2017	DLBCL_DUKE_2120	DLBCL_DUKE_2120	Mature B-Cell Neoplasms	Diffuse Large B-Cell Lymphoma, NOS	DLBCLNOS
DLBCL	dlbcl_duke_2017	DLBCL_DUKE_2121	DLBCL_DUKE_2121	Mature B-Cell Neoplasms	Diffuse Large B-Cell Lymphoma, NOS	DLBCLNOS
DLBCL	dlbcl_duke_2017	DLBCL_DUKE_2122	DLBCL_DUKE_2122	Mature B-Cell Neoplasms	Diffuse Large B-Cell Lymphoma, NOS	DLBCLNOS
DLBCL	dlbcl_duke_2017	DLBCL_DUKE_2123	DLBCL_DUKE_2123	Mature B-Cell Neoplasms	Diffuse Large B-Cell Lymphoma, NOS	DLBCLNOS
DLBCL	dlbcl_duke_2017	DLBCL_DUKE_2124	DLBCL_DUKE_2124	Mature B-Cell Neoplasms	Diffuse Large B-Cell Lymphoma, NOS	DLBCLNOS
DLBCL	dlbcl_duke_2017	DLBCL_DUKE_2125	DLBCL_DUKE_2125	Mature B-Cell Neoplasms	Diffuse Large B-Cell Lymphoma, NOS	DLBCLNOS
DLBCL	dlbcl_duke_2017	DLBCL_DUKE_2126	DLBCL_DUKE_2126	Mature B-Cell Neoplasms	Diffuse Large B-Cell Lymphoma, NOS	DLBCLNOS
DLBCL	dlbcl_duke_2017	DLBCL_DUKE_2127	DLBCL_DUKE_2127	Mature B-Cell Neoplasms	Diffuse Large B-Cell Lymphoma, NOS	DLBCLNOS
DLBCL	dlbcl_duke_2017	DLBCL_DUKE_2128	DLBCL_DUKE_2128	Mature B-Cell Neoplasms	Diffuse Large B-Cell Lymphoma, NOS	DLBCLNOS
DLBCL	dlbcl_duke_2017	DLBCL_DUKE_2130	DLBCL_DUKE_2130	Mature B-Cell Neoplasms	Diffuse Large B-Cell Lymphoma, NOS	DLBCLNOS
DLBCL	dlbcl_duke_2017	DLBCL_DUKE_2133	DLBCL_DUKE_2133	Mature B-Cell Neoplasms	Diffuse Large B-Cell Lymphoma, NOS	DLBCLNOS
DLBCL	dlbcl_duke_2017	DLBCL_DUKE_2134	DLBCL_DUKE_2134	Mature B-Cell Neoplasms	Diffuse Large B-Cell Lymphoma, NOS	DLBCLNOS
DLBCL	dlbcl_duke_2017	DLBCL_DUKE_2135	DLBCL_DUKE_2135	Mature B-Cell Neoplasms	Diffuse Large B-Cell Lymphoma, NOS	DLBCLNOS
DLBCL	dlbcl_duke_2017	DLBCL_DUKE_2136	DLBCL_DUKE_2136	Mature B-Cell Neoplasms	Diffuse Large B-Cell Lymphoma, NOS	DLBCLNOS
DLBCL	dlbcl_duke_2017	DLBCL_DUKE_2137	DLBCL_DUKE_2137	Mature B-Cell Neoplasms	Diffuse Large B-Cell Lymphoma, NOS	DLBCLNOS
DLBCL	dlbcl_duke_2017	DLBCL_DUKE_2138	DLBCL_DUKE_2138	Mature B-Cell Neoplasms	Diffuse Large B-Cell Lymphoma, NOS	DLBCLNOS
DLBCL	dlbcl_duke_2017	DLBCL_DUKE_2140	DLBCL_DUKE_2140	Mature B-Cell Neoplasms	Diffuse Large B-Cell Lymphoma, NOS	DLBCLNOS
DLBCL	dlbcl_duke_2017	DLBCL_DUKE_2141	DLBCL_DUKE_2141	Mature B-Cell Neoplasms	Diffuse Large B-Cell Lymphoma, NOS	DLBCLNOS
DLBCL	dlbcl_duke_2017	DLBCL_DUKE_2142	DLBCL_DUKE_2142	Mature B-Cell Neoplasms	Diffuse Large B-Cell Lymphoma, NOS	DLBCLNOS
DLBCL	dlbcl_duke_2017	DLBCL_DUKE_2143	DLBCL_DUKE_2143	Mature B-Cell Neoplasms	Diffuse Large B-Cell Lymphoma, NOS	DLBCLNOS
DLBCL	dlbcl_duke_2017	DLBCL_DUKE_2144	DLBCL_DUKE_2144	Mature B-Cell Neoplasms	Diffuse Large B-Cell Lymphoma, NOS	DLBCLNOS
DLBCL	dlbcl_duke_2017	DLBCL_DUKE_2145	DLBCL_DUKE_2145	Mature B-Cell Neoplasms	Diffuse Large B-Cell Lymphoma, NOS	DLBCLNOS
DLBCL	dlbcl_duke_2017	DLBCL_DUKE_2146	DLBCL_DUKE_2146	Mature B-Cell Neoplasms	Diffuse Large B-Cell Lymphoma, NOS	DLBCLNOS
DLBCL	dlbcl_duke_2017	DLBCL_DUKE_2147	DLBCL_DUKE_2147	Mature B-Cell Neoplasms	Diffuse Large B-Cell Lymphoma, NOS	DLBCLNOS
DLBCL	dlbcl_duke_2017	DLBCL_DUKE_2148	DLBCL_DUKE_2148	Mature B-Cell Neoplasms	Diffuse Large B-Cell Lymphoma, NOS	DLBCLNOS
DLBCL	dlbcl_duke_2017	DLBCL_DUKE_2149	DLBCL_DUKE_2149	Mature B-Cell Neoplasms	Diffuse Large B-Cell Lymphoma, NOS	DLBCLNOS
DLBCL	dlbcl_duke_2017	DLBCL_DUKE_2150	DLBCL_DUKE_2150	Mature B-Cell Neoplasms	Diffuse Large B-Cell Lymphoma, NOS	DLBCLNOS
DLBCL	dlbcl_duke_2017	DLBCL_DUKE_2151	DLBCL_DUKE_2151	Mature B-Cell Neoplasms	Diffuse Large B-Cell Lymphoma, NOS	DLBCLNOS
DLBCL	dlbcl_duke_2017	DLBCL_DUKE_2152	DLBCL_DUKE_2152	Mature B-Cell Neoplasms	Diffuse Large B-Cell Lymphoma, NOS	DLBCLNOS
DLBCL	dlbcl_duke_2017	DLBCL_DUKE_2153	DLBCL_DUKE_2153	Mature B-Cell Neoplasms	Diffuse Large B-Cell Lymphoma, NOS	DLBCLNOS
DLBCL	dlbcl_duke_2017	DLBCL_DUKE_2154	DLBCL_DUKE_2154	Mature B-Cell Neoplasms	Diffuse Large B-Cell Lymphoma, NOS	DLBCLNOS
DLBCL	dlbcl_duke_2017	DLBCL_DUKE_2155	DLBCL_DUKE_2155	Mature B-Cell Neoplasms	Diffuse Large B-Cell Lymphoma, NOS	DLBCLNOS
DLBCL	dlbcl_duke_2017	DLBCL_DUKE_2156	DLBCL_DUKE_2156	Mature B-Cell Neoplasms	Diffuse Large B-Cell Lymphoma, NOS	DLBCLNOS
DLBCL	dlbcl_duke_2017	DLBCL_DUKE_2157	DLBCL_DUKE_2157	Mature B-Cell Neoplasms	Diffuse Large B-Cell Lymphoma, NOS	DLBCLNOS
DLBCL	dlbcl_duke_2017	DLBCL_DUKE_2158	DLBCL_DUKE_2158	Mature B-Cell Neoplasms	Diffuse Large B-Cell Lymphoma, NOS	DLBCLNOS
DLBCL	dlbcl_duke_2017	DLBCL_DUKE_2159	DLBCL_DUKE_2159	Mature B-Cell Neoplasms	Diffuse Large B-Cell Lymphoma, NOS	DLBCLNOS
DLBCL	dlbcl_duke_2017	DLBCL_DUKE_2160	DLBCL_DUKE_2160	Mature B-Cell Neoplasms	Diffuse Large B-Cell Lymphoma, NOS	DLBCLNOS
DLBCL	dlbcl_duke_2017	DLBCL_DUKE_2161	DLBCL_DUKE_2161	Mature B-Cell Neoplasms	Diffuse Large B-Cell Lymphoma, NOS	DLBCLNOS
DLBCL	dlbcl_duke_2017	DLBCL_DUKE_2162	DLBCL_DUKE_2162	Mature B-Cell Neoplasms	Diffuse Large B-Cell Lymphoma, NOS	DLBCLNOS
DLBCL	dlbcl_duke_2017	DLBCL_DUKE_2163	DLBCL_DUKE_2163	Mature B-Cell Neoplasms	Diffuse Large B-Cell Lymphoma, NOS	DLBCLNOS
DLBCL	dlbcl_duke_2017	DLBCL_DUKE_2164	DLBCL_DUKE_2164	Mature B-Cell Neoplasms	Diffuse Large B-Cell Lymphoma, NOS	DLBCLNOS
DLBCL	dlbcl_duke_2017	DLBCL_DUKE_2165	DLBCL_DUKE_2165	Mature B-Cell Neoplasms	Diffuse Large B-Cell Lymphoma, NOS	DLBCLNOS
DLBCL	dlbcl_duke_2017	DLBCL_DUKE_2166	DLBCL_DUKE_2166	Mature B-Cell Neoplasms	Diffuse Large B-Cell Lymphoma, NOS	DLBCLNOS
DLBCL	dlbcl_duke_2017	DLBCL_DUKE_2190	DLBCL_DUKE_2190	Mature B-Cell Neoplasms	Diffuse Large B-Cell Lymphoma, NOS	DLBCLNOS
DLBCL	dlbcl_duke_2017	DLBCL_DUKE_2191	DLBCL_DUKE_2191	Mature B-Cell Neoplasms	Diffuse Large B-Cell Lymphoma, NOS	DLBCLNOS
DLBCL	dlbcl_duke_2017	DLBCL_DUKE_2192	DLBCL_DUKE_2192	Mature B-Cell Neoplasms	Diffuse Large B-Cell Lymphoma, NOS	DLBCLNOS
DLBCL	dlbcl_duke_2017	DLBCL_DUKE_2193	DLBCL_DUKE_2193	Mature B-Cell Neoplasms	Diffuse Large B-Cell Lymphoma, NOS	DLBCLNOS
DLBCL	dlbcl_duke_2017	DLBCL_DUKE_2194	DLBCL_DUKE_2194	Mature B-Cell Neoplasms	Diffuse Large B-Cell Lymphoma, NOS	DLBCLNOS
DLBCL	dlbcl_duke_2017	DLBCL_DUKE_2195	DLBCL_DUKE_2195	Mature B-Cell Neoplasms	Diffuse Large B-Cell Lymphoma, NOS	DLBCLNOS
DLBCL	dlbcl_duke_2017	DLBCL_DUKE_2196	DLBCL_DUKE_2196	Mature B-Cell Neoplasms	Diffuse Large B-Cell Lymphoma, NOS	DLBCLNOS
DLBCL	dlbcl_duke_2017	DLBCL_DUKE_2198	DLBCL_DUKE_2198	Mature B-Cell Neoplasms	Diffuse Large B-Cell Lymphoma, NOS	DLBCLNOS
DLBCL	dlbcl_duke_2017	DLBCL_DUKE_2199	DLBCL_DUKE_2199	Mature B-Cell Neoplasms	Diffuse Large B-Cell Lymphoma, NOS	DLBCLNOS
DLBCL	dlbcl_duke_2017	DLBCL_DUKE_2200	DLBCL_DUKE_2200	Mature B-Cell Neoplasms	Diffuse Large B-Cell Lymphoma, NOS	DLBCLNOS
DLBCL	dlbcl_duke_2017	DLBCL_DUKE_2201	DLBCL_DUKE_2201	Mature B-Cell Neoplasms	Diffuse Large B-Cell Lymphoma, NOS	DLBCLNOS
DLBCL	dlbcl_duke_2017	DLBCL_DUKE_2203	DLBCL_DUKE_2203	Mature B-Cell Neoplasms	Diffuse Large B-Cell Lymphoma, NOS	DLBCLNOS
DLBCL	dlbcl_duke_2017	DLBCL_DUKE_2204	DLBCL_DUKE_2204	Mature B-Cell Neoplasms	Diffuse Large B-Cell Lymphoma, NOS	DLBCLNOS
DLBCL	dlbcl_duke_2017	DLBCL_DUKE_2205	DLBCL_DUKE_2205	Mature B-Cell Neoplasms	Diffuse Large B-Cell Lymphoma, NOS	DLBCLNOS
DLBCL	dlbcl_duke_2017	DLBCL_DUKE_2206	DLBCL_DUKE_2206	Mature B-Cell Neoplasms	Diffuse Large B-Cell Lymphoma, NOS	DLBCLNOS
DLBCL	dlbcl_duke_2017	DLBCL_DUKE_2207	DLBCL_DUKE_2207	Mature B-Cell Neoplasms	Diffuse Large B-Cell Lymphoma, NOS	DLBCLNOS
DLBCL	dlbcl_duke_2017	DLBCL_DUKE_2208	DLBCL_DUKE_2208	Mature B-Cell Neoplasms	Diffuse Large B-Cell Lymphoma, NOS	DLBCLNOS
DLBCL	dlbcl_duke_2017	DLBCL_DUKE_2209	DLBCL_DUKE_2209	Mature B-Cell Neoplasms	Diffuse Large B-Cell Lymphoma, NOS	DLBCLNOS
DLBCL	dlbcl_duke_2017	DLBCL_DUKE_2210	DLBCL_DUKE_2210	Mature B-Cell Neoplasms	Diffuse Large B-Cell Lymphoma, NOS	DLBCLNOS
DLBCL	dlbcl_duke_2017	DLBCL_DUKE_2211	DLBCL_DUKE_2211	Mature B-Cell Neoplasms	Diffuse Large B-Cell Lymphoma, NOS	DLBCLNOS
DLBCL	dlbcl_duke_2017	DLBCL_DUKE_2212	DLBCL_DUKE_2212	Mature B-Cell Neoplasms	Diffuse Large B-Cell Lymphoma, NOS	DLBCLNOS
DLBCL	dlbcl_duke_2017	DLBCL_DUKE_2213	DLBCL_DUKE_2213	Mature B-Cell Neoplasms	Diffuse Large B-Cell Lymphoma, NOS	DLBCLNOS
DLBCL	dlbcl_duke_2017	DLBCL_DUKE_2214	DLBCL_DUKE_2214	Mature B-Cell Neoplasms	Diffuse Large B-Cell Lymphoma, NOS	DLBCLNOS
DLBCL	dlbcl_duke_2017	DLBCL_DUKE_2215	DLBCL_DUKE_2215	Mature B-Cell Neoplasms	Diffuse Large B-Cell Lymphoma, NOS	DLBCLNOS
DLBCL	dlbcl_duke_2017	DLBCL_DUKE_2216	DLBCL_DUKE_2216	Mature B-Cell Neoplasms	Diffuse Large B-Cell Lymphoma, NOS	DLBCLNOS
DLBCL	dlbcl_duke_2017	DLBCL_DUKE_2217	DLBCL_DUKE_2217	Mature B-Cell Neoplasms	Diffuse Large B-Cell Lymphoma, NOS	DLBCLNOS
DLBCL	dlbcl_duke_2017	DLBCL_DUKE_2219	DLBCL_DUKE_2219	Mature B-Cell Neoplasms	Diffuse Large B-Cell Lymphoma, NOS	DLBCLNOS
DLBCL	dlbcl_duke_2017	DLBCL_DUKE_2220	DLBCL_DUKE_2220	Mature B-Cell Neoplasms	Diffuse Large B-Cell Lymphoma, NOS	DLBCLNOS
DLBCL	dlbcl_duke_2017	DLBCL_DUKE_2221	DLBCL_DUKE_2221	Mature B-Cell Neoplasms	Diffuse Large B-Cell Lymphoma, NOS	DLBCLNOS
DLBCL	dlbcl_duke_2017	DLBCL_DUKE_2222	DLBCL_DUKE_2222	Mature B-Cell Neoplasms	Diffuse Large B-Cell Lymphoma, NOS	DLBCLNOS
DLBCL	dlbcl_duke_2017	DLBCL_DUKE_2223	DLBCL_DUKE_2223	Mature B-Cell Neoplasms	Diffuse Large B-Cell Lymphoma, NOS	DLBCLNOS
DLBCL	dlbcl_duke_2017	DLBCL_DUKE_2224	DLBCL_DUKE_2224	Mature B-Cell Neoplasms	Diffuse Large B-Cell Lymphoma, NOS	DLBCLNOS
DLBCL	dlbcl_duke_2017	DLBCL_DUKE_2225	DLBCL_DUKE_2225	Mature B-Cell Neoplasms	Diffuse Large B-Cell Lymphoma, NOS	DLBCLNOS
DLBCL	dlbcl_duke_2017	DLBCL_DUKE_2226	DLBCL_DUKE_2226	Mature B-Cell Neoplasms	Diffuse Large B-Cell Lymphoma, NOS	DLBCLNOS
DLBCL	dlbcl_duke_2017	DLBCL_DUKE_2227	DLBCL_DUKE_2227	Mature B-Cell Neoplasms	Diffuse Large B-Cell Lymphoma, NOS	DLBCLNOS
DLBCL	dlbcl_duke_2017	DLBCL_DUKE_2228	DLBCL_DUKE_2228	Mature B-Cell Neoplasms	Diffuse Large B-Cell Lymphoma, NOS	DLBCLNOS
DLBCL	dlbcl_duke_2017	DLBCL_DUKE_2229	DLBCL_DUKE_2229	Mature B-Cell Neoplasms	Diffuse Large B-Cell Lymphoma, NOS	DLBCLNOS
DLBCL	dlbcl_duke_2017	DLBCL_DUKE_2230	DLBCL_DUKE_2230	Mature B-Cell Neoplasms	Diffuse Large B-Cell Lymphoma, NOS	DLBCLNOS
DLBCL	dlbcl_duke_2017	DLBCL_DUKE_2231	DLBCL_DUKE_2231	Mature B-Cell Neoplasms	Diffuse Large B-Cell Lymphoma, NOS	DLBCLNOS
DLBCL	dlbcl_duke_2017	DLBCL_DUKE_2232	DLBCL_DUKE_2232	Mature B-Cell Neoplasms	Diffuse Large B-Cell Lymphoma, NOS	DLBCLNOS
DLBCL	dlbcl_duke_2017	DLBCL_DUKE_2233	DLBCL_DUKE_2233	Mature B-Cell Neoplasms	Diffuse Large B-Cell Lymphoma, NOS	DLBCLNOS
DLBCL	dlbcl_duke_2017	DLBCL_DUKE_2234	DLBCL_DUKE_2234	Mature B-Cell Neoplasms	Diffuse Large B-Cell Lymphoma, NOS	DLBCLNOS
DLBCL	dlbcl_duke_2017	DLBCL_DUKE_2235	DLBCL_DUKE_2235	Mature B-Cell Neoplasms	Diffuse Large B-Cell Lymphoma, NOS	DLBCLNOS
DLBCL	dlbcl_duke_2017	DLBCL_DUKE_2236	DLBCL_DUKE_2236	Mature B-Cell Neoplasms	Diffuse Large B-Cell Lymphoma, NOS	DLBCLNOS
DLBCL	dlbcl_duke_2017	DLBCL_DUKE_2237	DLBCL_DUKE_2237	Mature B-Cell Neoplasms	Diffuse Large B-Cell Lymphoma, NOS	DLBCLNOS
DLBCL	dlbcl_duke_2017	DLBCL_DUKE_2238	DLBCL_DUKE_2238	Mature B-Cell Neoplasms	Diffuse Large B-Cell Lymphoma, NOS	DLBCLNOS
DLBCL	dlbcl_duke_2017	DLBCL_DUKE_2239	DLBCL_DUKE_2239	Mature B-Cell Neoplasms	Diffuse Large B-Cell Lymphoma, NOS	DLBCLNOS
DLBCL	dlbcl_duke_2017	DLBCL_DUKE_2240	DLBCL_DUKE_2240	Mature B-Cell Neoplasms	Diffuse Large B-Cell Lymphoma, NOS	DLBCLNOS
DLBCL	dlbcl_duke_2017	DLBCL_DUKE_2241	DLBCL_DUKE_2241	Mature B-Cell Neoplasms	Diffuse Large B-Cell Lymphoma, NOS	DLBCLNOS
DLBCL	dlbcl_duke_2017	DLBCL_DUKE_2242	DLBCL_DUKE_2242	Mature B-Cell Neoplasms	Diffuse Large B-Cell Lymphoma, NOS	DLBCLNOS
DLBCL	dlbcl_duke_2017	DLBCL_DUKE_2243	DLBCL_DUKE_2243	Mature B-Cell Neoplasms	Diffuse Large B-Cell Lymphoma, NOS	DLBCLNOS
DLBCL	dlbcl_duke_2017	DLBCL_DUKE_2244	DLBCL_DUKE_2244	Mature B-Cell Neoplasms	Diffuse Large B-Cell Lymphoma, NOS	DLBCLNOS
DLBCL	dlbcl_duke_2017	DLBCL_DUKE_2246	DLBCL_DUKE_2246	Mature B-Cell Neoplasms	Diffuse Large B-Cell Lymphoma, NOS	DLBCLNOS
DLBCL	dlbcl_duke_2017	DLBCL_DUKE_2247	DLBCL_DUKE_2247	Mature B-Cell Neoplasms	Diffuse Large B-Cell Lymphoma, NOS	DLBCLNOS
DLBCL	dlbcl_duke_2017	DLBCL_DUKE_2248	DLBCL_DUKE_2248	Mature B-Cell Neoplasms	Diffuse Large B-Cell Lymphoma, NOS	DLBCLNOS
DLBCL	dlbcl_duke_2017	DLBCL_DUKE_2249	DLBCL_DUKE_2249	Mature B-Cell Neoplasms	Diffuse Large B-Cell Lymphoma, NOS	DLBCLNOS
DLBCL	dlbcl_duke_2017	DLBCL_DUKE_2250	DLBCL_DUKE_2250	Mature B-Cell Neoplasms	Diffuse Large B-Cell Lymphoma, NOS	DLBCLNOS
DLBCL	dlbcl_duke_2017	DLBCL_DUKE_2251	DLBCL_DUKE_2251	Mature B-Cell Neoplasms	Diffuse Large B-Cell Lymphoma, NOS	DLBCLNOS
DLBCL	dlbcl_duke_2017	DLBCL_DUKE_2252	DLBCL_DUKE_2252	Mature B-Cell Neoplasms	Diffuse Large B-Cell Lymphoma, NOS	DLBCLNOS
DLBCL	dlbcl_duke_2017	DLBCL_DUKE_2253	DLBCL_DUKE_2253	Mature B-Cell Neoplasms	Diffuse Large B-Cell Lymphoma, NOS	DLBCLNOS
DLBCL	dlbcl_duke_2017	DLBCL_DUKE_2254	DLBCL_DUKE_2254	Mature B-Cell Neoplasms	Diffuse Large B-Cell Lymphoma, NOS	DLBCLNOS
DLBCL	dlbcl_duke_2017	DLBCL_DUKE_2255	DLBCL_DUKE_2255	Mature B-Cell Neoplasms	Diffuse Large B-Cell Lymphoma, NOS	DLBCLNOS
DLBCL	dlbcl_duke_2017	DLBCL_DUKE_2256	DLBCL_DUKE_2256	Mature B-Cell Neoplasms	Diffuse Large B-Cell Lymphoma, NOS	DLBCLNOS
DLBCL	dlbcl_duke_2017	DLBCL_DUKE_2257	DLBCL_DUKE_2257	Mature B-Cell Neoplasms	Diffuse Large B-Cell Lymphoma, NOS	DLBCLNOS
DLBCL	dlbcl_duke_2017	DLBCL_DUKE_2259	DLBCL_DUKE_2259	Mature B-Cell Neoplasms	Diffuse Large B-Cell Lymphoma, NOS	DLBCLNOS
DLBCL	dlbcl_duke_2017	DLBCL_DUKE_2260	DLBCL_DUKE_2260	Mature B-Cell Neoplasms	Diffuse Large B-Cell Lymphoma, NOS	DLBCLNOS
DLBCL	dlbcl_duke_2017	DLBCL_DUKE_2261	DLBCL_DUKE_2261	Mature B-Cell Neoplasms	Diffuse Large B-Cell Lymphoma, NOS	DLBCLNOS
DLBCL	dlbcl_duke_2017	DLBCL_DUKE_2262	DLBCL_DUKE_2262	Mature B-Cell Neoplasms	Diffuse Large B-Cell Lymphoma, NOS	DLBCLNOS
DLBCL	dlbcl_duke_2017	DLBCL_DUKE_2263	DLBCL_DUKE_2263	Mature B-Cell Neoplasms	Diffuse Large B-Cell Lymphoma, NOS	DLBCLNOS
DLBCL	dlbcl_duke_2017	DLBCL_DUKE_2269	DLBCL_DUKE_2269	Mature B-Cell Neoplasms	Diffuse Large B-Cell Lymphoma, NOS	DLBCLNOS
DLBCL	dlbcl_duke_2017	DLBCL_DUKE_2270	DLBCL_DUKE_2270	Mature B-Cell Neoplasms	Diffuse Large B-Cell Lymphoma, NOS	DLBCLNOS
DLBCL	dlbcl_duke_2017	DLBCL_DUKE_2271	DLBCL_DUKE_2271	Mature B-Cell Neoplasms	Diffuse Large B-Cell Lymphoma, NOS	DLBCLNOS
DLBCL	dlbcl_duke_2017	DLBCL_DUKE_2272	DLBCL_DUKE_2272	Mature B-Cell Neoplasms	Diffuse Large B-Cell Lymphoma, NOS	DLBCLNOS
DLBCL	dlbcl_duke_2017	DLBCL_DUKE_2273	DLBCL_DUKE_2273	Mature B-Cell Neoplasms	Diffuse Large B-Cell Lymphoma, NOS	DLBCLNOS
DLBCL	dlbcl_duke_2017	DLBCL_DUKE_2274	DLBCL_DUKE_2274	Mature B-Cell Neoplasms	Diffuse Large B-Cell Lymphoma, NOS	DLBCLNOS
DLBCL	dlbcl_duke_2017	DLBCL_DUKE_2278	DLBCL_DUKE_2278	Mature B-Cell Neoplasms	Diffuse Large B-Cell Lymphoma, NOS	DLBCLNOS
DLBCL	dlbcl_duke_2017	DLBCL_DUKE_2279	DLBCL_DUKE_2279	Mature B-Cell Neoplasms	Diffuse Large B-Cell Lymphoma, NOS	DLBCLNOS
DLBCL	dlbcl_duke_2017	DLBCL_DUKE_2281	DLBCL_DUKE_2281	Mature B-Cell Neoplasms	Diffuse Large B-Cell Lymphoma, NOS	DLBCLNOS
DLBCL	dlbcl_duke_2017	DLBCL_DUKE_2286	DLBCL_DUKE_2286	Mature B-Cell Neoplasms	Diffuse Large B-Cell Lymphoma, NOS	DLBCLNOS
DLBCL	dlbcl_duke_2017	DLBCL_DUKE_2290	DLBCL_DUKE_2290	Mature B-Cell Neoplasms	Diffuse Large B-Cell Lymphoma, NOS	DLBCLNOS
DLBCL	dlbcl_duke_2017	DLBCL_DUKE_2291	DLBCL_DUKE_2291	Mature B-Cell Neoplasms	Diffuse Large B-Cell Lymphoma, NOS	DLBCLNOS
DLBCL	dlbcl_duke_2017	DLBCL_DUKE_2293	DLBCL_DUKE_2293	Mature B-Cell Neoplasms	Diffuse Large B-Cell Lymphoma, NOS	DLBCLNOS
DLBCL	dlbcl_duke_2017	DLBCL_DUKE_2297	DLBCL_DUKE_2297	Mature B-Cell Neoplasms	Diffuse Large B-Cell Lymphoma, NOS	DLBCLNOS
DLBCL	dlbcl_duke_2017	DLBCL_DUKE_2298	DLBCL_DUKE_2298	Mature B-Cell Neoplasms	Diffuse Large B-Cell Lymphoma, NOS	DLBCLNOS
DLBCL	dlbcl_duke_2017	DLBCL_DUKE_2300	DLBCL_DUKE_2300	Mature B-Cell Neoplasms	Diffuse Large B-Cell Lymphoma, NOS	DLBCLNOS
DLBCL	dlbcl_duke_2017	DLBCL_DUKE_2302	DLBCL_DUKE_2302	Mature B-Cell Neoplasms	Diffuse Large B-Cell Lymphoma, NOS	DLBCLNOS
DLBCL	dlbcl_duke_2017	DLBCL_DUKE_2303	DLBCL_DUKE_2303	Mature B-Cell Neoplasms	Diffuse Large B-Cell Lymphoma, NOS	DLBCLNOS
DLBCL	dlbcl_duke_2017	DLBCL_DUKE_2306	DLBCL_DUKE_2306	Mature B-Cell Neoplasms	Diffuse Large B-Cell Lymphoma, NOS	DLBCLNOS
DLBCL	dlbcl_duke_2017	DLBCL_DUKE_2307	DLBCL_DUKE_2307	Mature B-Cell Neoplasms	Diffuse Large B-Cell Lymphoma, NOS	DLBCLNOS
DLBCL	dlbcl_duke_2017	DLBCL_DUKE_2448	DLBCL_DUKE_2448	Mature B-Cell Neoplasms	Diffuse Large B-Cell Lymphoma, NOS	DLBCLNOS
DLBCL	dlbcl_duke_2017	DLBCL_DUKE_2449	DLBCL_DUKE_2449	Mature B-Cell Neoplasms	Diffuse Large B-Cell Lymphoma, NOS	DLBCLNOS
DLBCL	dlbcl_duke_2017	DLBCL_DUKE_2450	DLBCL_DUKE_2450	Mature B-Cell Neoplasms	Diffuse Large B-Cell Lymphoma, NOS	DLBCLNOS
DLBCL	dlbcl_duke_2017	DLBCL_DUKE_2451	DLBCL_DUKE_2451	Mature B-Cell Neoplasms	Diffuse Large B-Cell Lymphoma, NOS	DLBCLNOS
DLBCL	dlbcl_duke_2017	DLBCL_DUKE_2453	DLBCL_DUKE_2453	Mature B-Cell Neoplasms	Diffuse Large B-Cell Lymphoma, NOS	DLBCLNOS
DLBCL	dlbcl_duke_2017	DLBCL_DUKE_2455	DLBCL_DUKE_2455	Mature B-Cell Neoplasms	Diffuse Large B-Cell Lymphoma, NOS	DLBCLNOS
DLBCL	dlbcl_duke_2017	DLBCL_DUKE_2459	DLBCL_DUKE_2459	Mature B-Cell Neoplasms	Diffuse Large B-Cell Lymphoma, NOS	DLBCLNOS
DLBCL	dlbcl_duke_2017	DLBCL_DUKE_2461	DLBCL_DUKE_2461	Mature B-Cell Neoplasms	Diffuse Large B-Cell Lymphoma, NOS	DLBCLNOS
DLBCL	dlbcl_duke_2017	DLBCL_DUKE_2462	DLBCL_DUKE_2462	Mature B-Cell Neoplasms	Diffuse Large B-Cell Lymphoma, NOS	DLBCLNOS
DLBCL	dlbcl_duke_2017	DLBCL_DUKE_2463	DLBCL_DUKE_2463	Mature B-Cell Neoplasms	Diffuse Large B-Cell Lymphoma, NOS	DLBCLNOS
DLBCL	dlbcl_duke_2017	DLBCL_DUKE_2464	DLBCL_DUKE_2464	Mature B-Cell Neoplasms	Diffuse Large B-Cell Lymphoma, NOS	DLBCLNOS
DLBCL	dlbcl_duke_2017	DLBCL_DUKE_2466	DLBCL_DUKE_2466	Mature B-Cell Neoplasms	Diffuse Large B-Cell Lymphoma, NOS	DLBCLNOS
DLBCL	dlbcl_duke_2017	DLBCL_DUKE_2467	DLBCL_DUKE_2467	Mature B-Cell Neoplasms	Diffuse Large B-Cell Lymphoma, NOS	DLBCLNOS
DLBCL	dlbcl_duke_2017	DLBCL_DUKE_2468	DLBCL_DUKE_2468	Mature B-Cell Neoplasms	Diffuse Large B-Cell Lymphoma, NOS	DLBCLNOS
DLBCL	dlbcl_duke_2017	DLBCL_DUKE_2469	DLBCL_DUKE_2469	Mature B-Cell Neoplasms	Diffuse Large B-Cell Lymphoma, NOS	DLBCLNOS
DLBCL	dlbcl_duke_2017	DLBCL_DUKE_2470	DLBCL_DUKE_2470	Mature B-Cell Neoplasms	Diffuse Large B-Cell Lymphoma, NOS	DLBCLNOS
DLBCL	dlbcl_duke_2017	DLBCL_DUKE_2471	DLBCL_DUKE_2471	Mature B-Cell Neoplasms	Diffuse Large B-Cell Lymphoma, NOS	DLBCLNOS
DLBCL	dlbcl_duke_2017	DLBCL_DUKE_2472	DLBCL_DUKE_2472	Mature B-Cell Neoplasms	Diffuse Large B-Cell Lymphoma, NOS	DLBCLNOS
DLBCL	dlbcl_duke_2017	DLBCL_DUKE_2473	DLBCL_DUKE_2473	Mature B-Cell Neoplasms	Diffuse Large B-Cell Lymphoma, NOS	DLBCLNOS
DLBCL	dlbcl_duke_2017	DLBCL_DUKE_2474	DLBCL_DUKE_2474	Mature B-Cell Neoplasms	Diffuse Large B-Cell Lymphoma, NOS	DLBCLNOS
DLBCL	dlbcl_duke_2017	DLBCL_DUKE_2475	DLBCL_DUKE_2475	Mature B-Cell Neoplasms	Diffuse Large B-Cell Lymphoma, NOS	DLBCLNOS
DLBCL	dlbcl_duke_2017	DLBCL_DUKE_2476	DLBCL_DUKE_2476	Mature B-Cell Neoplasms	Diffuse Large B-Cell Lymphoma, NOS	DLBCLNOS
DLBCL	dlbcl_duke_2017	DLBCL_DUKE_2477	DLBCL_DUKE_2477	Mature B-Cell Neoplasms	Diffuse Large B-Cell Lymphoma, NOS	DLBCLNOS
DLBCL	dlbcl_duke_2017	DLBCL_DUKE_2478	DLBCL_DUKE_2478	Mature B-Cell Neoplasms	Diffuse Large B-Cell Lymphoma, NOS	DLBCLNOS
DLBCL	dlbcl_duke_2017	DLBCL_DUKE_2479	DLBCL_DUKE_2479	Mature B-Cell Neoplasms	Diffuse Large B-Cell Lymphoma, NOS	DLBCLNOS
DLBCL	dlbcl_duke_2017	DLBCL_DUKE_2480	DLBCL_DUKE_2480	Mature B-Cell Neoplasms	Diffuse Large B-Cell Lymphoma, NOS	DLBCLNOS
DLBCL	dlbcl_duke_2017	DLBCL_DUKE_2481	DLBCL_DUKE_2481	Mature B-Cell Neoplasms	Diffuse Large B-Cell Lymphoma, NOS	DLBCLNOS
DLBCL	dlbcl_duke_2017	DLBCL_DUKE_2482	DLBCL_DUKE_2482	Mature B-Cell Neoplasms	Diffuse Large B-Cell Lymphoma, NOS	DLBCLNOS
DLBCL	dlbcl_duke_2017	DLBCL_DUKE_2483	DLBCL_DUKE_2483	Mature B-Cell Neoplasms	Diffuse Large B-Cell Lymphoma, NOS	DLBCLNOS
DLBCL	dlbcl_duke_2017	DLBCL_DUKE_2485	DLBCL_DUKE_2485	Mature B-Cell Neoplasms	Diffuse Large B-Cell Lymphoma, NOS	DLBCLNOS
DLBCL	dlbcl_duke_2017	DLBCL_DUKE_2487	DLBCL_DUKE_2487	Mature B-Cell Neoplasms	Diffuse Large B-Cell Lymphoma, NOS	DLBCLNOS
DLBCL	dlbcl_duke_2017	DLBCL_DUKE_2488	DLBCL_DUKE_2488	Mature B-Cell Neoplasms	Diffuse Large B-Cell Lymphoma, NOS	DLBCLNOS
DLBCL	dlbcl_duke_2017	DLBCL_DUKE_2522	DLBCL_DUKE_2522	Mature B-Cell Neoplasms	Diffuse Large B-Cell Lymphoma, NOS	DLBCLNOS
DLBCL	dlbcl_duke_2017	DLBCL_DUKE_2523	DLBCL_DUKE_2523	Mature B-Cell Neoplasms	Diffuse Large B-Cell Lymphoma, NOS	DLBCLNOS
DLBCL	dlbcl_duke_2017	DLBCL_DUKE_2524	DLBCL_DUKE_2524	Mature B-Cell Neoplasms	Diffuse Large B-Cell Lymphoma, NOS	DLBCLNOS
DLBCL	dlbcl_duke_2017	DLBCL_DUKE_2525	DLBCL_DUKE_2525	Mature B-Cell Neoplasms	Diffuse Large B-Cell Lymphoma, NOS	DLBCLNOS
DLBCL	dlbcl_duke_2017	DLBCL_DUKE_2527	DLBCL_DUKE_2527	Mature B-Cell Neoplasms	Diffuse Large B-Cell Lymphoma, NOS	DLBCLNOS
DLBCL	dlbcl_duke_2017	DLBCL_DUKE_2528	DLBCL_DUKE_2528	Mature B-Cell Neoplasms	Diffuse Large B-Cell Lymphoma, NOS	DLBCLNOS
DLBCL	dlbcl_duke_2017	DLBCL_DUKE_2529	DLBCL_DUKE_2529	Mature B-Cell Neoplasms	Diffuse Large B-Cell Lymphoma, NOS	DLBCLNOS
DLBCL	dlbcl_duke_2017	DLBCL_DUKE_2530	DLBCL_DUKE_2530	Mature B-Cell Neoplasms	Diffuse Large B-Cell Lymphoma, NOS	DLBCLNOS
DLBCL	dlbcl_duke_2017	DLBCL_DUKE_2532	DLBCL_DUKE_2532	Mature B-Cell Neoplasms	Diffuse Large B-Cell Lymphoma, NOS	DLBCLNOS
DLBCL	dlbcl_duke_2017	DLBCL_DUKE_2533	DLBCL_DUKE_2533	Mature B-Cell Neoplasms	Diffuse Large B-Cell Lymphoma, NOS	DLBCLNOS
DLBCL	dlbcl_duke_2017	DLBCL_DUKE_2534	DLBCL_DUKE_2534	Mature B-Cell Neoplasms	Diffuse Large B-Cell Lymphoma, NOS	DLBCLNOS
DLBCL	dlbcl_duke_2017	DLBCL_DUKE_2538	DLBCL_DUKE_2538	Mature B-Cell Neoplasms	Diffuse Large B-Cell Lymphoma, NOS	DLBCLNOS
DLBCL	dlbcl_duke_2017	DLBCL_DUKE_2539	DLBCL_DUKE_2539	Mature B-Cell Neoplasms	Diffuse Large B-Cell Lymphoma, NOS	DLBCLNOS
DLBCL	dlbcl_duke_2017	DLBCL_DUKE_2540	DLBCL_DUKE_2540	Mature B-Cell Neoplasms	Diffuse Large B-Cell Lymphoma, NOS	DLBCLNOS
DLBCL	dlbcl_duke_2017	DLBCL_DUKE_2541	DLBCL_DUKE_2541	Mature B-Cell Neoplasms	Diffuse Large B-Cell Lymphoma, NOS	DLBCLNOS
DLBCL	dlbcl_duke_2017	DLBCL_DUKE_2542	DLBCL_DUKE_2542	Mature B-Cell Neoplasms	Diffuse Large B-Cell Lymphoma, NOS	DLBCLNOS
DLBCL	dlbcl_duke_2017	DLBCL_DUKE_2543	DLBCL_DUKE_2543	Mature B-Cell Neoplasms	Diffuse Large B-Cell Lymphoma, NOS	DLBCLNOS
DLBCL	dlbcl_duke_2017	DLBCL_DUKE_2544	DLBCL_DUKE_2544	Mature B-Cell Neoplasms	Diffuse Large B-Cell Lymphoma, NOS	DLBCLNOS
DLBCL	dlbcl_duke_2017	DLBCL_DUKE_2545	DLBCL_DUKE_2545	Mature B-Cell Neoplasms	Diffuse Large B-Cell Lymphoma, NOS	DLBCLNOS
DLBCL	dlbcl_duke_2017	DLBCL_DUKE_2547	DLBCL_DUKE_2547	Mature B-Cell Neoplasms	Diffuse Large B-Cell Lymphoma, NOS	DLBCLNOS
DLBCL	dlbcl_duke_2017	DLBCL_DUKE_2548	DLBCL_DUKE_2548	Mature B-Cell Neoplasms	Diffuse Large B-Cell Lymphoma, NOS	DLBCLNOS
DLBCL	dlbcl_duke_2017	DLBCL_DUKE_2549	DLBCL_DUKE_2549	Mature B-Cell Neoplasms	Diffuse Large B-Cell Lymphoma, NOS	DLBCLNOS
DLBCL	dlbcl_duke_2017	DLBCL_DUKE_2550	DLBCL_DUKE_2550	Mature B-Cell Neoplasms	Diffuse Large B-Cell Lymphoma, NOS	DLBCLNOS
DLBCL	dlbcl_duke_2017	DLBCL_DUKE_2551	DLBCL_DUKE_2551	Mature B-Cell Neoplasms	Diffuse Large B-Cell Lymphoma, NOS	DLBCLNOS
DLBCL	dlbcl_duke_2017	DLBCL_DUKE_2552	DLBCL_DUKE_2552	Mature B-Cell Neoplasms	Diffuse Large B-Cell Lymphoma, NOS	DLBCLNOS
DLBCL	dlbcl_duke_2017	DLBCL_DUKE_2553	DLBCL_DUKE_2553	Mature B-Cell Neoplasms	Diffuse Large B-Cell Lymphoma, NOS	DLBCLNOS
DLBCL	dlbcl_duke_2017	DLBCL_DUKE_2554	DLBCL_DUKE_2554	Mature B-Cell Neoplasms	Diffuse Large B-Cell Lymphoma, NOS	DLBCLNOS
DLBCL	dlbcl_duke_2017	DLBCL_DUKE_2555	DLBCL_DUKE_2555	Mature B-Cell Neoplasms	Diffuse Large B-Cell Lymphoma, NOS	DLBCLNOS
DLBCL	dlbcl_duke_2017	DLBCL_DUKE_2556	DLBCL_DUKE_2556	Mature B-Cell Neoplasms	Diffuse Large B-Cell Lymphoma, NOS	DLBCLNOS
DLBCL	dlbcl_duke_2017	DLBCL_DUKE_2559	DLBCL_DUKE_2559	Mature B-Cell Neoplasms	Diffuse Large B-Cell Lymphoma, NOS	DLBCLNOS
DLBCL	dlbcl_duke_2017	DLBCL_DUKE_2560	DLBCL_DUKE_2560	Mature B-Cell Neoplasms	Diffuse Large B-Cell Lymphoma, NOS	DLBCLNOS
DLBCL	dlbcl_duke_2017	DLBCL_DUKE_2561	DLBCL_DUKE_2561	Mature B-Cell Neoplasms	Diffuse Large B-Cell Lymphoma, NOS	DLBCLNOS
DLBCL	dlbcl_duke_2017	DLBCL_DUKE_2562	DLBCL_DUKE_2562	Mature B-Cell Neoplasms	Diffuse Large B-Cell Lymphoma, NOS	DLBCLNOS
DLBCL	dlbcl_duke_2017	DLBCL_DUKE_2565	DLBCL_DUKE_2565	Mature B-Cell Neoplasms	Diffuse Large B-Cell Lymphoma, NOS	DLBCLNOS
DLBCL	dlbcl_duke_2017	DLBCL_DUKE_2566	DLBCL_DUKE_2566	Mature B-Cell Neoplasms	Diffuse Large B-Cell Lymphoma, NOS	DLBCLNOS
DLBCL	dlbcl_duke_2017	DLBCL_DUKE_2567	DLBCL_DUKE_2567	Mature B-Cell Neoplasms	Diffuse Large B-Cell Lymphoma, NOS	DLBCLNOS
DLBCL	dlbcl_duke_2017	DLBCL_DUKE_2570	DLBCL_DUKE_2570	Mature B-Cell Neoplasms	Diffuse Large B-Cell Lymphoma, NOS	DLBCLNOS
DLBCL	dlbcl_duke_2017	DLBCL_DUKE_2571	DLBCL_DUKE_2571	Mature B-Cell Neoplasms	Diffuse Large B-Cell Lymphoma, NOS	DLBCLNOS
DLBCL	dlbcl_duke_2017	DLBCL_DUKE_2573	DLBCL_DUKE_2573	Mature B-Cell Neoplasms	Diffuse Large B-Cell Lymphoma, NOS	DLBCLNOS
DLBCL	dlbcl_duke_2017	DLBCL_DUKE_2575	DLBCL_DUKE_2575	Mature B-Cell Neoplasms	Diffuse Large B-Cell Lymphoma, NOS	DLBCLNOS
DLBCL	dlbcl_duke_2017	DLBCL_DUKE_2576	DLBCL_DUKE_2576	Mature B-Cell Neoplasms	Diffuse Large B-Cell Lymphoma, NOS	DLBCLNOS
DLBCL	dlbcl_duke_2017	DLBCL_DUKE_2577	DLBCL_DUKE_2577	Mature B-Cell Neoplasms	Diffuse Large B-Cell Lymphoma, NOS	DLBCLNOS
DLBCL	dlbcl_duke_2017	DLBCL_DUKE_2578	DLBCL_DUKE_2578	Mature B-Cell Neoplasms	Diffuse Large B-Cell Lymphoma, NOS	DLBCLNOS
DLBCL	dlbcl_duke_2017	DLBCL_DUKE_2580	DLBCL_DUKE_2580	Mature B-Cell Neoplasms	Diffuse Large B-Cell Lymphoma, NOS	DLBCLNOS
DLBCL	dlbcl_duke_2017	DLBCL_DUKE_2581	DLBCL_DUKE_2581	Mature B-Cell Neoplasms	Diffuse Large B-Cell Lymphoma, NOS	DLBCLNOS
DLBCL	dlbcl_duke_2017	DLBCL_DUKE_2582	DLBCL_DUKE_2582	Mature B-Cell Neoplasms	Diffuse Large B-Cell Lymphoma, NOS	DLBCLNOS
DLBCL	dlbcl_duke_2017	DLBCL_DUKE_2585	DLBCL_DUKE_2585	Mature B-Cell Neoplasms	Diffuse Large B-Cell Lymphoma, NOS	DLBCLNOS
DLBCL	dlbcl_duke_2017	DLBCL_DUKE_2588	DLBCL_DUKE_2588	Mature B-Cell Neoplasms	Diffuse Large B-Cell Lymphoma, NOS	DLBCLNOS
DLBCL	dlbcl_duke_2017	DLBCL_DUKE_2591	DLBCL_DUKE_2591	Mature B-Cell Neoplasms	Diffuse Large B-Cell Lymphoma, NOS	DLBCLNOS
DLBCL	dlbcl_duke_2017	DLBCL_DUKE_2593	DLBCL_DUKE_2593	Mature B-Cell Neoplasms	Diffuse Large B-Cell Lymphoma, NOS	DLBCLNOS
DLBCL	dlbcl_duke_2017	DLBCL_DUKE_2594	DLBCL_DUKE_2594	Mature B-Cell Neoplasms	Diffuse Large B-Cell Lymphoma, NOS	DLBCLNOS
DLBCL	dlbcl_duke_2017	DLBCL_DUKE_2596	DLBCL_DUKE_2596	Mature B-Cell Neoplasms	Diffuse Large B-Cell Lymphoma, NOS	DLBCLNOS
DLBCL	dlbcl_duke_2017	DLBCL_DUKE_2597	DLBCL_DUKE_2597	Mature B-Cell Neoplasms	Diffuse Large B-Cell Lymphoma, NOS	DLBCLNOS
DLBCL	dlbcl_duke_2017	DLBCL_DUKE_2599	DLBCL_DUKE_2599	Mature B-Cell Neoplasms	Diffuse Large B-Cell Lymphoma, NOS	DLBCLNOS
DLBCL	dlbcl_duke_2017	DLBCL_DUKE_2600	DLBCL_DUKE_2600	Mature B-Cell Neoplasms	Diffuse Large B-Cell Lymphoma, NOS	DLBCLNOS
DLBCL	dlbcl_duke_2017	DLBCL_DUKE_2602	DLBCL_DUKE_2602	Mature B-Cell Neoplasms	Diffuse Large B-Cell Lymphoma, NOS	DLBCLNOS
DLBCL	dlbcl_duke_2017	DLBCL_DUKE_2603	DLBCL_DUKE_2603	Mature B-Cell Neoplasms	Diffuse Large B-Cell Lymphoma, NOS	DLBCLNOS
DLBCL	dlbcl_duke_2017	DLBCL_DUKE_2604	DLBCL_DUKE_2604	Mature B-Cell Neoplasms	Diffuse Large B-Cell Lymphoma, NOS	DLBCLNOS
DLBCL	dlbcl_duke_2017	DLBCL_DUKE_2605	DLBCL_DUKE_2605	Mature B-Cell Neoplasms	Diffuse Large B-Cell Lymphoma, NOS	DLBCLNOS
DLBCL	dlbcl_duke_2017	DLBCL_DUKE_2606	DLBCL_DUKE_2606	Mature B-Cell Neoplasms	Diffuse Large B-Cell Lymphoma, NOS	DLBCLNOS
DLBCL	dlbcl_duke_2017	DLBCL_DUKE_2608	DLBCL_DUKE_2608	Mature B-Cell Neoplasms	Diffuse Large B-Cell Lymphoma, NOS	DLBCLNOS
DLBCL	dlbcl_duke_2017	DLBCL_DUKE_2609	DLBCL_DUKE_2609	Mature B-Cell Neoplasms	Diffuse Large B-Cell Lymphoma, NOS	DLBCLNOS
DLBCL	dlbcl_duke_2017	DLBCL_DUKE_2611	DLBCL_DUKE_2611	Mature B-Cell Neoplasms	Diffuse Large B-Cell Lymphoma, NOS	DLBCLNOS
DLBCL	dlbcl_duke_2017	DLBCL_DUKE_2612	DLBCL_DUKE_2612	Mature B-Cell Neoplasms	Diffuse Large B-Cell Lymphoma, NOS	DLBCLNOS
DLBCL	dlbcl_duke_2017	DLBCL_DUKE_2613	DLBCL_DUKE_2613	Mature B-Cell Neoplasms	Diffuse Large B-Cell Lymphoma, NOS	DLBCLNOS
DLBCL	dlbcl_duke_2017	DLBCL_DUKE_2614	DLBCL_DUKE_2614	Mature B-Cell Neoplasms	Diffuse Large B-Cell Lymphoma, NOS	DLBCLNOS
DLBCL	dlbcl_duke_2017	DLBCL_DUKE_2616	DLBCL_DUKE_2616	Mature B-Cell Neoplasms	Diffuse Large B-Cell Lymphoma, NOS	DLBCLNOS
DLBCL	dlbcl_duke_2017	DLBCL_DUKE_2617	DLBCL_DUKE_2617	Mature B-Cell Neoplasms	Diffuse Large B-Cell Lymphoma, NOS	DLBCLNOS
DLBCL	dlbcl_duke_2017	DLBCL_DUKE_2619	DLBCL_DUKE_2619	Mature B-Cell Neoplasms	Diffuse Large B-Cell Lymphoma, NOS	DLBCLNOS
DLBCL	dlbcl_duke_2017	DLBCL_DUKE_2620	DLBCL_DUKE_2620	Mature B-Cell Neoplasms	Diffuse Large B-Cell Lymphoma, NOS	DLBCLNOS
DLBCL	dlbcl_duke_2017	DLBCL_DUKE_2621	DLBCL_DUKE_2621	Mature B-Cell Neoplasms	Diffuse Large B-Cell Lymphoma, NOS	DLBCLNOS
DLBCL	dlbcl_duke_2017	DLBCL_DUKE_2622	DLBCL_DUKE_2622	Mature B-Cell Neoplasms	Diffuse Large B-Cell Lymphoma, NOS	DLBCLNOS
DLBCL	dlbcl_duke_2017	DLBCL_DUKE_2624	DLBCL_DUKE_2624	Mature B-Cell Neoplasms	Diffuse Large B-Cell Lymphoma, NOS	DLBCLNOS
DLBCL	dlbcl_duke_2017	DLBCL_DUKE_2626	DLBCL_DUKE_2626	Mature B-Cell Neoplasms	Diffuse Large B-Cell Lymphoma, NOS	DLBCLNOS
DLBCL	dlbcl_duke_2017	DLBCL_DUKE_2628	DLBCL_DUKE_2628	Mature B-Cell Neoplasms	Diffuse Large B-Cell Lymphoma, NOS	DLBCLNOS
DLBCL	dlbcl_duke_2017	DLBCL_DUKE_2629	DLBCL_DUKE_2629	Mature B-Cell Neoplasms	Diffuse Large B-Cell Lymphoma, NOS	DLBCLNOS
DLBCL	dlbcl_duke_2017	DLBCL_DUKE_2630	DLBCL_DUKE_2630	Mature B-Cell Neoplasms	Diffuse Large B-Cell Lymphoma, NOS	DLBCLNOS
DLBCL	dlbcl_duke_2017	DLBCL_DUKE_2632	DLBCL_DUKE_2632	Mature B-Cell Neoplasms	Diffuse Large B-Cell Lymphoma, NOS	DLBCLNOS
DLBCL	dlbcl_duke_2017	DLBCL_DUKE_2634	DLBCL_DUKE_2634	Mature B-Cell Neoplasms	Diffuse Large B-Cell Lymphoma, NOS	DLBCLNOS
DLBCL	dlbcl_duke_2017	DLBCL_DUKE_2635	DLBCL_DUKE_2635	Mature B-Cell Neoplasms	Diffuse Large B-Cell Lymphoma, NOS	DLBCLNOS
DLBCL	dlbcl_duke_2017	DLBCL_DUKE_2636	DLBCL_DUKE_2636	Mature B-Cell Neoplasms	Diffuse Large B-Cell Lymphoma, NOS	DLBCLNOS
DLBCL	dlbcl_duke_2017	DLBCL_DUKE_2637	DLBCL_DUKE_2637	Mature B-Cell Neoplasms	Diffuse Large B-Cell Lymphoma, NOS	DLBCLNOS
DLBCL	dlbcl_duke_2017	DLBCL_DUKE_2639	DLBCL_DUKE_2639	Mature B-Cell Neoplasms	Diffuse Large B-Cell Lymphoma, NOS	DLBCLNOS
DLBCL	dlbcl_duke_2017	DLBCL_DUKE_2640	DLBCL_DUKE_2640	Mature B-Cell Neoplasms	Diffuse Large B-Cell Lymphoma, NOS	DLBCLNOS
DLBCL	dlbcl_duke_2017	DLBCL_DUKE_2642	DLBCL_DUKE_2642	Mature B-Cell Neoplasms	Diffuse Large B-Cell Lymphoma, NOS	DLBCLNOS
DLBCL	dlbcl_duke_2017	DLBCL_DUKE_2643	DLBCL_DUKE_2643	Mature B-Cell Neoplasms	Diffuse Large B-Cell Lymphoma, NOS	DLBCLNOS
DLBCL	dlbcl_duke_2017	DLBCL_DUKE_2644	DLBCL_DUKE_2644	Mature B-Cell Neoplasms	Diffuse Large B-Cell Lymphoma, NOS	DLBCLNOS
DLBCL	dlbcl_duke_2017	DLBCL_DUKE_2646	DLBCL_DUKE_2646	Mature B-Cell Neoplasms	Diffuse Large B-Cell Lymphoma, NOS	DLBCLNOS
DLBCL	dlbcl_duke_2017	DLBCL_DUKE_2647	DLBCL_DUKE_2647	Mature B-Cell Neoplasms	Diffuse Large B-Cell Lymphoma, NOS	DLBCLNOS
DLBCL	dlbcl_duke_2017	DLBCL_DUKE_2649	DLBCL_DUKE_2649	Mature B-Cell Neoplasms	Diffuse Large B-Cell Lymphoma, NOS	DLBCLNOS
DLBCL	dlbcl_duke_2017	DLBCL_DUKE_2650	DLBCL_DUKE_2650	Mature B-Cell Neoplasms	Diffuse Large B-Cell Lymphoma, NOS	DLBCLNOS
DLBCL	dlbcl_duke_2017	DLBCL_DUKE_2651	DLBCL_DUKE_2651	Mature B-Cell Neoplasms	Diffuse Large B-Cell Lymphoma, NOS	DLBCLNOS
DLBCL	dlbcl_duke_2017	DLBCL_DUKE_2652	DLBCL_DUKE_2652	Mature B-Cell Neoplasms	Diffuse Large B-Cell Lymphoma, NOS	DLBCLNOS
DLBCL	dlbcl_duke_2017	DLBCL_DUKE_2654	DLBCL_DUKE_2654	Mature B-Cell Neoplasms	Diffuse Large B-Cell Lymphoma, NOS	DLBCLNOS
DLBCL	dlbcl_duke_2017	DLBCL_DUKE_2655	DLBCL_DUKE_2655	Mature B-Cell Neoplasms	Diffuse Large B-Cell Lymphoma, NOS	DLBCLNOS
DLBCL	dlbcl_duke_2017	DLBCL_DUKE_2656	DLBCL_DUKE_2656	Mature B-Cell Neoplasms	Diffuse Large B-Cell Lymphoma, NOS	DLBCLNOS
DLBCL	dlbcl_duke_2017	DLBCL_DUKE_2657	DLBCL_DUKE_2657	Mature B-Cell Neoplasms	Diffuse Large B-Cell Lymphoma, NOS	DLBCLNOS
DLBCL	dlbcl_duke_2017	DLBCL_DUKE_2658	DLBCL_DUKE_2658	Mature B-Cell Neoplasms	Diffuse Large B-Cell Lymphoma, NOS	DLBCLNOS
DLBCL	dlbcl_duke_2017	DLBCL_DUKE_2659	DLBCL_DUKE_2659	Mature B-Cell Neoplasms	Diffuse Large B-Cell Lymphoma, NOS	DLBCLNOS
DLBCL	dlbcl_duke_2017	DLBCL_DUKE_2660	DLBCL_DUKE_2660	Mature B-Cell Neoplasms	Diffuse Large B-Cell Lymphoma, NOS	DLBCLNOS
DLBCL	dlbcl_duke_2017	DLBCL_DUKE_2662	DLBCL_DUKE_2662	Mature B-Cell Neoplasms	Diffuse Large B-Cell Lymphoma, NOS	DLBCLNOS
DLBCL	dlbcl_duke_2017	DLBCL_DUKE_2663	DLBCL_DUKE_2663	Mature B-Cell Neoplasms	Diffuse Large B-Cell Lymphoma, NOS	DLBCLNOS
DLBCL	dlbcl_duke_2017	DLBCL_DUKE_2664	DLBCL_DUKE_2664	Mature B-Cell Neoplasms	Diffuse Large B-Cell Lymphoma, NOS	DLBCLNOS
DLBCL	dlbcl_duke_2017	DLBCL_DUKE_2666	DLBCL_DUKE_2666	Mature B-Cell Neoplasms	Diffuse Large B-Cell Lymphoma, NOS	DLBCLNOS
DLBCL	dlbcl_duke_2017	DLBCL_DUKE_2667	DLBCL_DUKE_2667	Mature B-Cell Neoplasms	Diffuse Large B-Cell Lymphoma, NOS	DLBCLNOS
DLBCL	dlbcl_duke_2017	DLBCL_DUKE_2669	DLBCL_DUKE_2669	Mature B-Cell Neoplasms	Diffuse Large B-Cell Lymphoma, NOS	DLBCLNOS
DLBCL	dlbcl_duke_2017	DLBCL_DUKE_2671	DLBCL_DUKE_2671	Mature B-Cell Neoplasms	Diffuse Large B-Cell Lymphoma, NOS	DLBCLNOS
DLBCL	dlbcl_duke_2017	DLBCL_DUKE_2673	DLBCL_DUKE_2673	Mature B-Cell Neoplasms	Diffuse Large B-Cell Lymphoma, NOS	DLBCLNOS
DLBCL	dlbcl_duke_2017	DLBCL_DUKE_2675	DLBCL_DUKE_2675	Mature B-Cell Neoplasms	Diffuse Large B-Cell Lymphoma, NOS	DLBCLNOS
DLBCL	dlbcl_duke_2017	DLBCL_DUKE_2676	DLBCL_DUKE_2676	Mature B-Cell Neoplasms	Diffuse Large B-Cell Lymphoma, NOS	DLBCLNOS
DLBCL	dlbcl_duke_2017	DLBCL_DUKE_2677	DLBCL_DUKE_2677	Mature B-Cell Neoplasms	Diffuse Large B-Cell Lymphoma, NOS	DLBCLNOS
DLBCL	dlbcl_duke_2017	DLBCL_DUKE_2678	DLBCL_DUKE_2678	Mature B-Cell Neoplasms	Diffuse Large B-Cell Lymphoma, NOS	DLBCLNOS
DLBCL	dlbcl_duke_2017	DLBCL_DUKE_2680	DLBCL_DUKE_2680	Mature B-Cell Neoplasms	Diffuse Large B-Cell Lymphoma, NOS	DLBCLNOS
DLBCL	dlbcl_duke_2017	DLBCL_DUKE_2681	DLBCL_DUKE_2681	Mature B-Cell Neoplasms	Diffuse Large B-Cell Lymphoma, NOS	DLBCLNOS
DLBCL	dlbcl_duke_2017	DLBCL_DUKE_2684	DLBCL_DUKE_2684	Mature B-Cell Neoplasms	Diffuse Large B-Cell Lymphoma, NOS	DLBCLNOS
DLBCL	dlbcl_duke_2017	DLBCL_DUKE_2685	DLBCL_DUKE_2685	Mature B-Cell Neoplasms	Diffuse Large B-Cell Lymphoma, NOS	DLBCLNOS
DLBCL	dlbcl_duke_2017	DLBCL_DUKE_2687	DLBCL_DUKE_2687	Mature B-Cell Neoplasms	Diffuse Large B-Cell Lymphoma, NOS	DLBCLNOS
DLBCL	dlbcl_duke_2017	DLBCL_DUKE_2688	DLBCL_DUKE_2688	Mature B-Cell Neoplasms	Diffuse Large B-Cell Lymphoma, NOS	DLBCLNOS
DLBCL	dlbcl_duke_2017	DLBCL_DUKE_2689	DLBCL_DUKE_2689	Mature B-Cell Neoplasms	Diffuse Large B-Cell Lymphoma, NOS	DLBCLNOS
DLBCL	dlbcl_duke_2017	DLBCL_DUKE_2690	DLBCL_DUKE_2690	Mature B-Cell Neoplasms	Diffuse Large B-Cell Lymphoma, NOS	DLBCLNOS
DLBCL	dlbcl_duke_2017	DLBCL_DUKE_2691	DLBCL_DUKE_2691	Mature B-Cell Neoplasms	Diffuse Large B-Cell Lymphoma, NOS	DLBCLNOS
DLBCL	dlbcl_duke_2017	DLBCL_DUKE_2692	DLBCL_DUKE_2692	Mature B-Cell Neoplasms	Diffuse Large B-Cell Lymphoma, NOS	DLBCLNOS
DLBCL	dlbcl_duke_2017	DLBCL_DUKE_2696	DLBCL_DUKE_2696	Mature B-Cell Neoplasms	Diffuse Large B-Cell Lymphoma, NOS	DLBCLNOS
DLBCL	dlbcl_duke_2017	DLBCL_DUKE_2697	DLBCL_DUKE_2697	Mature B-Cell Neoplasms	Diffuse Large B-Cell Lymphoma, NOS	DLBCLNOS
DLBCL	dlbcl_duke_2017	DLBCL_DUKE_2698	DLBCL_DUKE_2698	Mature B-Cell Neoplasms	Diffuse Large B-Cell Lymphoma, NOS	DLBCLNOS
DLBCL	dlbcl_duke_2017	DLBCL_DUKE_2699	DLBCL_DUKE_2699	Mature B-Cell Neoplasms	Diffuse Large B-Cell Lymphoma, NOS	DLBCLNOS
DLBCL	dlbcl_duke_2017	DLBCL_DUKE_2700	DLBCL_DUKE_2700	Mature B-Cell Neoplasms	Diffuse Large B-Cell Lymphoma, NOS	DLBCLNOS
DLBCL	dlbcl_duke_2017	DLBCL_DUKE_2704	DLBCL_DUKE_2704	Mature B-Cell Neoplasms	Diffuse Large B-Cell Lymphoma, NOS	DLBCLNOS
DLBCL	dlbcl_duke_2017	DLBCL_DUKE_2705	DLBCL_DUKE_2705	Mature B-Cell Neoplasms	Diffuse Large B-Cell Lymphoma, NOS	DLBCLNOS
DLBCL	dlbcl_duke_2017	DLBCL_DUKE_2706	DLBCL_DUKE_2706	Mature B-Cell Neoplasms	Diffuse Large B-Cell Lymphoma, NOS	DLBCLNOS
DLBCL	dlbcl_duke_2017	DLBCL_DUKE_2707	DLBCL_DUKE_2707	Mature B-Cell Neoplasms	Diffuse Large B-Cell Lymphoma, NOS	DLBCLNOS
DLBCL	dlbcl_duke_2017	DLBCL_DUKE_2709	DLBCL_DUKE_2709	Mature B-Cell Neoplasms	Diffuse Large B-Cell Lymphoma, NOS	DLBCLNOS
DLBCL	dlbcl_duke_2017	DLBCL_DUKE_2713	DLBCL_DUKE_2713	Mature B-Cell Neoplasms	Diffuse Large B-Cell Lymphoma, NOS	DLBCLNOS
DLBCL	dlbcl_duke_2017	DLBCL_DUKE_2714	DLBCL_DUKE_2714	Mature B-Cell Neoplasms	Diffuse Large B-Cell Lymphoma, NOS	DLBCLNOS
DLBCL	dlbcl_duke_2017	DLBCL_DUKE_2715	DLBCL_DUKE_2715	Mature B-Cell Neoplasms	Diffuse Large B-Cell Lymphoma, NOS	DLBCLNOS
DLBCL	dlbcl_duke_2017	DLBCL_DUKE_2716	DLBCL_DUKE_2716	Mature B-Cell Neoplasms	Diffuse Large B-Cell Lymphoma, NOS	DLBCLNOS
DLBCL	dlbcl_duke_2017	DLBCL_DUKE_2718	DLBCL_DUKE_2718	Mature B-Cell Neoplasms	Diffuse Large B-Cell Lymphoma, NOS	DLBCLNOS
DLBCL	dlbcl_duke_2017	DLBCL_DUKE_2719	DLBCL_DUKE_2719	Mature B-Cell Neoplasms	Diffuse Large B-Cell Lymphoma, NOS	DLBCLNOS
DLBCL	dlbcl_duke_2017	DLBCL_DUKE_2720	DLBCL_DUKE_2720	Mature B-Cell Neoplasms	Diffuse Large B-Cell Lymphoma, NOS	DLBCLNOS
DLBCL	dlbcl_duke_2017	DLBCL_DUKE_2725	DLBCL_DUKE_2725	Mature B-Cell Neoplasms	Diffuse Large B-Cell Lymphoma, NOS	DLBCLNOS
DLBCL	dlbcl_duke_2017	DLBCL_DUKE_2727	DLBCL_DUKE_2727	Mature B-Cell Neoplasms	Diffuse Large B-Cell Lymphoma, NOS	DLBCLNOS
DLBCL	dlbcl_duke_2017	DLBCL_DUKE_2728	DLBCL_DUKE_2728	Mature B-Cell Neoplasms	Diffuse Large B-Cell Lymphoma, NOS	DLBCLNOS
DLBCL	dlbcl_duke_2017	DLBCL_DUKE_2758	DLBCL_DUKE_2758	Mature B-Cell Neoplasms	Diffuse Large B-Cell Lymphoma, NOS	DLBCLNOS
DLBCL	dlbcl_duke_2017	DLBCL_DUKE_2761	DLBCL_DUKE_2761	Mature B-Cell Neoplasms	Diffuse Large B-Cell Lymphoma, NOS	DLBCLNOS
DLBCL	dlbcl_duke_2017	DLBCL_DUKE_2762	DLBCL_DUKE_2762	Mature B-Cell Neoplasms	Diffuse Large B-Cell Lymphoma, NOS	DLBCLNOS
DLBCL	dlbcl_duke_2017	DLBCL_DUKE_2763	DLBCL_DUKE_2763	Mature B-Cell Neoplasms	Diffuse Large B-Cell Lymphoma, NOS	DLBCLNOS
DLBCL	dlbcl_duke_2017	DLBCL_DUKE_2764	DLBCL_DUKE_2764	Mature B-Cell Neoplasms	Diffuse Large B-Cell Lymphoma, NOS	DLBCLNOS
DLBCL	dlbcl_duke_2017	DLBCL_DUKE_2765	DLBCL_DUKE_2765	Mature B-Cell Neoplasms	Diffuse Large B-Cell Lymphoma, NOS	DLBCLNOS
DLBCL	dlbcl_duke_2017	DLBCL_DUKE_2766	DLBCL_DUKE_2766	Mature B-Cell Neoplasms	Diffuse Large B-Cell Lymphoma, NOS	DLBCLNOS
DLBCL	dlbcl_duke_2017	DLBCL_DUKE_2767	DLBCL_DUKE_2767	Mature B-Cell Neoplasms	Diffuse Large B-Cell Lymphoma, NOS	DLBCLNOS
DLBCL	dlbcl_duke_2017	DLBCL_DUKE_2768	DLBCL_DUKE_2768	Mature B-Cell Neoplasms	Diffuse Large B-Cell Lymphoma, NOS	DLBCLNOS
DLBCL	dlbcl_duke_2017	DLBCL_DUKE_2769	DLBCL_DUKE_2769	Mature B-Cell Neoplasms	Diffuse Large B-Cell Lymphoma, NOS	DLBCLNOS
DLBCL	dlbcl_duke_2017	DLBCL_DUKE_2770	DLBCL_DUKE_2770	Mature B-Cell Neoplasms	Diffuse Large B-Cell Lymphoma, NOS	DLBCLNOS
DLBCL	dlbcl_duke_2017	DLBCL_DUKE_2771	DLBCL_DUKE_2771	Mature B-Cell Neoplasms	Diffuse Large B-Cell Lymphoma, NOS	DLBCLNOS
DLBCL	dlbcl_duke_2017	DLBCL_DUKE_2772	DLBCL_DUKE_2772	Mature B-Cell Neoplasms	Diffuse Large B-Cell Lymphoma, NOS	DLBCLNOS
DLBCL	dlbcl_duke_2017	DLBCL_DUKE_2773	DLBCL_DUKE_2773	Mature B-Cell Neoplasms	Diffuse Large B-Cell Lymphoma, NOS	DLBCLNOS
DLBCL	dlbcl_duke_2017	DLBCL_DUKE_2775	DLBCL_DUKE_2775	Mature B-Cell Neoplasms	Diffuse Large B-Cell Lymphoma, NOS	DLBCLNOS
DLBCL	dlbcl_duke_2017	DLBCL_DUKE_2776	DLBCL_DUKE_2776	Mature B-Cell Neoplasms	Diffuse Large B-Cell Lymphoma, NOS	DLBCLNOS
DLBCL	dlbcl_duke_2017	DLBCL_DUKE_2777	DLBCL_DUKE_2777	Mature B-Cell Neoplasms	Diffuse Large B-Cell Lymphoma, NOS	DLBCLNOS
DLBCL	dlbcl_duke_2017	DLBCL_DUKE_2778	DLBCL_DUKE_2778	Mature B-Cell Neoplasms	Diffuse Large B-Cell Lymphoma, NOS	DLBCLNOS
DLBCL	dlbcl_duke_2017	DLBCL_DUKE_2779	DLBCL_DUKE_2779	Mature B-Cell Neoplasms	Diffuse Large B-Cell Lymphoma, NOS	DLBCLNOS
DLBCL	dlbcl_duke_2017	DLBCL_DUKE_2781	DLBCL_DUKE_2781	Mature B-Cell Neoplasms	Diffuse Large B-Cell Lymphoma, NOS	DLBCLNOS
DLBCL	dlbcl_duke_2017	DLBCL_DUKE_2783	DLBCL_DUKE_2783	Mature B-Cell Neoplasms	Diffuse Large B-Cell Lymphoma, NOS	DLBCLNOS
DLBCL	dlbcl_duke_2017	DLBCL_DUKE_2784	DLBCL_DUKE_2784	Mature B-Cell Neoplasms	Diffuse Large B-Cell Lymphoma, NOS	DLBCLNOS
DLBCL	dlbcl_duke_2017	DLBCL_DUKE_2785	DLBCL_DUKE_2785	Mature B-Cell Neoplasms	Diffuse Large B-Cell Lymphoma, NOS	DLBCLNOS
DLBCL	dlbcl_duke_2017	DLBCL_DUKE_2786	DLBCL_DUKE_2786	Mature B-Cell Neoplasms	Diffuse Large B-Cell Lymphoma, NOS	DLBCLNOS
DLBCL	dlbcl_duke_2017	DLBCL_DUKE_2788	DLBCL_DUKE_2788	Mature B-Cell Neoplasms	Diffuse Large B-Cell Lymphoma, NOS	DLBCLNOS
DLBCL	dlbcl_duke_2017	DLBCL_DUKE_2789	DLBCL_DUKE_2789	Mature B-Cell Neoplasms	Diffuse Large B-Cell Lymphoma, NOS	DLBCLNOS
DLBCL	dlbcl_duke_2017	DLBCL_DUKE_2790	DLBCL_DUKE_2790	Mature B-Cell Neoplasms	Diffuse Large B-Cell Lymphoma, NOS	DLBCLNOS
DLBCL	dlbcl_duke_2017	DLBCL_DUKE_2791	DLBCL_DUKE_2791	Mature B-Cell Neoplasms	Diffuse Large B-Cell Lymphoma, NOS	DLBCLNOS
DLBCL	dlbcl_duke_2017	DLBCL_DUKE_2792	DLBCL_DUKE_2792	Mature B-Cell Neoplasms	Diffuse Large B-Cell Lymphoma, NOS	DLBCLNOS
DLBCL	dlbcl_duke_2017	DLBCL_DUKE_2793	DLBCL_DUKE_2793	Mature B-Cell Neoplasms	Diffuse Large B-Cell Lymphoma, NOS	DLBCLNOS
DLBCL	dlbcl_duke_2017	DLBCL_DUKE_2794	DLBCL_DUKE_2794	Mature B-Cell Neoplasms	Diffuse Large B-Cell Lymphoma, NOS	DLBCLNOS
DLBCL	dlbcl_duke_2017	DLBCL_DUKE_2805	DLBCL_DUKE_2805	Mature B-Cell Neoplasms	Diffuse Large B-Cell Lymphoma, NOS	DLBCLNOS
DLBCL	dlbcl_duke_2017	DLBCL_DUKE_2806	DLBCL_DUKE_2806	Mature B-Cell Neoplasms	Diffuse Large B-Cell Lymphoma, NOS	DLBCLNOS
DLBCL	dlbcl_duke_2017	DLBCL_DUKE_2808	DLBCL_DUKE_2808	Mature B-Cell Neoplasms	Diffuse Large B-Cell Lymphoma, NOS	DLBCLNOS
DLBCL	dlbcl_duke_2017	DLBCL_DUKE_2809	DLBCL_DUKE_2809	Mature B-Cell Neoplasms	Diffuse Large B-Cell Lymphoma, NOS	DLBCLNOS
DLBCL	dlbcl_duke_2017	DLBCL_DUKE_2810	DLBCL_DUKE_2810	Mature B-Cell Neoplasms	Diffuse Large B-Cell Lymphoma, NOS	DLBCLNOS
DLBCL	dlbcl_duke_2017	DLBCL_DUKE_2812	DLBCL_DUKE_2812	Mature B-Cell Neoplasms	Diffuse Large B-Cell Lymphoma, NOS	DLBCLNOS
DLBCL	dlbcl_duke_2017	DLBCL_DUKE_2813	DLBCL_DUKE_2813	Mature B-Cell Neoplasms	Diffuse Large B-Cell Lymphoma, NOS	DLBCLNOS
DLBCL	dlbcl_duke_2017	DLBCL_DUKE_2814	DLBCL_DUKE_2814	Mature B-Cell Neoplasms	Diffuse Large B-Cell Lymphoma, NOS	DLBCLNOS
DLBCL	dlbcl_duke_2017	DLBCL_DUKE_2815	DLBCL_DUKE_2815	Mature B-Cell Neoplasms	Diffuse Large B-Cell Lymphoma, NOS	DLBCLNOS
DLBCL	dlbcl_duke_2017	DLBCL_DUKE_2816	DLBCL_DUKE_2816	Mature B-Cell Neoplasms	Diffuse Large B-Cell Lymphoma, NOS	DLBCLNOS
DLBCL	dlbcl_duke_2017	DLBCL_DUKE_2818	DLBCL_DUKE_2818	Mature B-Cell Neoplasms	Diffuse Large B-Cell Lymphoma, NOS	DLBCLNOS
DLBCL	dlbcl_duke_2017	DLBCL_DUKE_2819	DLBCL_DUKE_2819	Mature B-Cell Neoplasms	Diffuse Large B-Cell Lymphoma, NOS	DLBCLNOS
DLBCL	dlbcl_duke_2017	DLBCL_DUKE_2820	DLBCL_DUKE_2820	Mature B-Cell Neoplasms	Diffuse Large B-Cell Lymphoma, NOS	DLBCLNOS
DLBCL	dlbcl_duke_2017	DLBCL_DUKE_2821	DLBCL_DUKE_2821	Mature B-Cell Neoplasms	Diffuse Large B-Cell Lymphoma, NOS	DLBCLNOS
DLBCL	dlbcl_duke_2017	DLBCL_DUKE_2823	DLBCL_DUKE_2823	Mature B-Cell Neoplasms	Diffuse Large B-Cell Lymphoma, NOS	DLBCLNOS
DLBCL	dlbcl_duke_2017	DLBCL_DUKE_2824	DLBCL_DUKE_2824	Mature B-Cell Neoplasms	Diffuse Large B-Cell Lymphoma, NOS	DLBCLNOS
DLBCL	dlbcl_duke_2017	DLBCL_DUKE_2826	DLBCL_DUKE_2826	Mature B-Cell Neoplasms	Diffuse Large B-Cell Lymphoma, NOS	DLBCLNOS
DLBCL	dlbcl_duke_2017	DLBCL_DUKE_2827	DLBCL_DUKE_2827	Mature B-Cell Neoplasms	Diffuse Large B-Cell Lymphoma, NOS	DLBCLNOS
DLBCL	dlbcl_duke_2017	DLBCL_DUKE_2828	DLBCL_DUKE_2828	Mature B-Cell Neoplasms	Diffuse Large B-Cell Lymphoma, NOS	DLBCLNOS
DLBCL	dlbcl_duke_2017	DLBCL_DUKE_2829	DLBCL_DUKE_2829	Mature B-Cell Neoplasms	Diffuse Large B-Cell Lymphoma, NOS	DLBCLNOS
DLBCL	dlbcl_duke_2017	DLBCL_DUKE_2830	DLBCL_DUKE_2830	Mature B-Cell Neoplasms	Diffuse Large B-Cell Lymphoma, NOS	DLBCLNOS
DLBCL	dlbcl_duke_2017	DLBCL_DUKE_2831	DLBCL_DUKE_2831	Mature B-Cell Neoplasms	Diffuse Large B-Cell Lymphoma, NOS	DLBCLNOS
DLBCL	dlbcl_duke_2017	DLBCL_DUKE_2832	DLBCL_DUKE_2832	Mature B-Cell Neoplasms	Diffuse Large B-Cell Lymphoma, NOS	DLBCLNOS
DLBCL	dlbcl_duke_2017	DLBCL_DUKE_2833	DLBCL_DUKE_2833	Mature B-Cell Neoplasms	Diffuse Large B-Cell Lymphoma, NOS	DLBCLNOS
DLBCL	dlbcl_duke_2017	DLBCL_DUKE_2834	DLBCL_DUKE_2834	Mature B-Cell Neoplasms	Diffuse Large B-Cell Lymphoma, NOS	DLBCLNOS
DLBCL	dlbcl_duke_2017	DLBCL_DUKE_2836	DLBCL_DUKE_2836	Mature B-Cell Neoplasms	Diffuse Large B-Cell Lymphoma, NOS	DLBCLNOS
DLBCL	dlbcl_duke_2017	DLBCL_DUKE_2837	DLBCL_DUKE_2837	Mature B-Cell Neoplasms	Diffuse Large B-Cell Lymphoma, NOS	DLBCLNOS
DLBCL	dlbcl_duke_2017	DLBCL_DUKE_2838	DLBCL_DUKE_2838	Mature B-Cell Neoplasms	Diffuse Large B-Cell Lymphoma, NOS	DLBCLNOS
DLBCL	dlbcl_duke_2017	DLBCL_DUKE_2839	DLBCL_DUKE_2839	Mature B-Cell Neoplasms	Diffuse Large B-Cell Lymphoma, NOS	DLBCLNOS
DLBCL	dlbcl_duke_2017	DLBCL_DUKE_2840	DLBCL_DUKE_2840	Mature B-Cell Neoplasms	Diffuse Large B-Cell Lymphoma, NOS	DLBCLNOS
DLBCL	dlbcl_duke_2017	DLBCL_DUKE_2841	DLBCL_DUKE_2841	Mature B-Cell Neoplasms	Diffuse Large B-Cell Lymphoma, NOS	DLBCLNOS
DLBCL	dlbcl_duke_2017	DLBCL_DUKE_2843	DLBCL_DUKE_2843	Mature B-Cell Neoplasms	Diffuse Large B-Cell Lymphoma, NOS	DLBCLNOS
DLBCL	dlbcl_duke_2017	DLBCL_DUKE_2844	DLBCL_DUKE_2844	Mature B-Cell Neoplasms	Diffuse Large B-Cell Lymphoma, NOS	DLBCLNOS
DLBCL	dlbcl_duke_2017	DLBCL_DUKE_2865	DLBCL_DUKE_2865	Mature B-Cell Neoplasms	Diffuse Large B-Cell Lymphoma, NOS	DLBCLNOS
DLBCL	dlbcl_duke_2017	DLBCL_DUKE_2867	DLBCL_DUKE_2867	Mature B-Cell Neoplasms	Diffuse Large B-Cell Lymphoma, NOS	DLBCLNOS
DLBCL	dlbcl_duke_2017	DLBCL_DUKE_2871	DLBCL_DUKE_2871	Mature B-Cell Neoplasms	Diffuse Large B-Cell Lymphoma, NOS	DLBCLNOS
DLBCL	dlbcl_duke_2017	DLBCL_DUKE_2872	DLBCL_DUKE_2872	Mature B-Cell Neoplasms	Diffuse Large B-Cell Lymphoma, NOS	DLBCLNOS
DLBCL	dlbcl_duke_2017	DLBCL_DUKE_2873	DLBCL_DUKE_2873	Mature B-Cell Neoplasms	Diffuse Large B-Cell Lymphoma, NOS	DLBCLNOS
DLBCL	dlbcl_duke_2017	DLBCL_DUKE_2874	DLBCL_DUKE_2874	Mature B-Cell Neoplasms	Diffuse Large B-Cell Lymphoma, NOS	DLBCLNOS
DLBCL	dlbcl_duke_2017	DLBCL_DUKE_2877	DLBCL_DUKE_2877	Mature B-Cell Neoplasms	Diffuse Large B-Cell Lymphoma, NOS	DLBCLNOS
DLBCL	dlbcl_duke_2017	DLBCL_DUKE_2878	DLBCL_DUKE_2878	Mature B-Cell Neoplasms	Diffuse Large B-Cell Lymphoma, NOS	DLBCLNOS
DLBCL	dlbcl_duke_2017	DLBCL_DUKE_2879	DLBCL_DUKE_2879	Mature B-Cell Neoplasms	Diffuse Large B-Cell Lymphoma, NOS	DLBCLNOS
DLBCL	dlbcl_duke_2017	DLBCL_DUKE_2881	DLBCL_DUKE_2881	Mature B-Cell Neoplasms	Diffuse Large B-Cell Lymphoma, NOS	DLBCLNOS
DLBCL	dlbcl_duke_2017	DLBCL_DUKE_2882	DLBCL_DUKE_2882	Mature B-Cell Neoplasms	Diffuse Large B-Cell Lymphoma, NOS	DLBCLNOS
DLBCL	dlbcl_duke_2017	DLBCL_DUKE_2884	DLBCL_DUKE_2884	Mature B-Cell Neoplasms	Diffuse Large B-Cell Lymphoma, NOS	DLBCLNOS
DLBCL	dlbcl_duke_2017	DLBCL_DUKE_2886	DLBCL_DUKE_2886	Mature B-Cell Neoplasms	Diffuse Large B-Cell Lymphoma, NOS	DLBCLNOS
DLBCL	dlbcl_duke_2017	DLBCL_DUKE_2887	DLBCL_DUKE_2887	Mature B-Cell Neoplasms	Diffuse Large B-Cell Lymphoma, NOS	DLBCLNOS
DLBCL	dlbcl_duke_2017	DLBCL_DUKE_2888	DLBCL_DUKE_2888	Mature B-Cell Neoplasms	Diffuse Large B-Cell Lymphoma, NOS	DLBCLNOS
DLBCL	dlbcl_duke_2017	DLBCL_DUKE_2889	DLBCL_DUKE_2889	Mature B-Cell Neoplasms	Diffuse Large B-Cell Lymphoma, NOS	DLBCLNOS
DLBCL	dlbcl_duke_2017	DLBCL_DUKE_2891	DLBCL_DUKE_2891	Mature B-Cell Neoplasms	Diffuse Large B-Cell Lymphoma, NOS	DLBCLNOS
DLBCL	dlbcl_duke_2017	DLBCL_DUKE_2892	DLBCL_DUKE_2892	Mature B-Cell Neoplasms	Diffuse Large B-Cell Lymphoma, NOS	DLBCLNOS
DLBCL	dlbcl_duke_2017	DLBCL_DUKE_2893	DLBCL_DUKE_2893	Mature B-Cell Neoplasms	Diffuse Large B-Cell Lymphoma, NOS	DLBCLNOS
DLBCL	dlbcl_duke_2017	DLBCL_DUKE_2894	DLBCL_DUKE_2894	Mature B-Cell Neoplasms	Diffuse Large B-Cell Lymphoma, NOS	DLBCLNOS
DLBCL	dlbcl_duke_2017	DLBCL_DUKE_2895	DLBCL_DUKE_2895	Mature B-Cell Neoplasms	Diffuse Large B-Cell Lymphoma, NOS	DLBCLNOS
DLBCL	dlbcl_duke_2017	DLBCL_DUKE_2897	DLBCL_DUKE_2897	Mature B-Cell Neoplasms	Diffuse Large B-Cell Lymphoma, NOS	DLBCLNOS
DLBCL	dlbcl_duke_2017	DLBCL_DUKE_2898	DLBCL_DUKE_2898	Mature B-Cell Neoplasms	Diffuse Large B-Cell Lymphoma, NOS	DLBCLNOS
DLBCL	dlbcl_duke_2017	DLBCL_DUKE_2899	DLBCL_DUKE_2899	Mature B-Cell Neoplasms	Diffuse Large B-Cell Lymphoma, NOS	DLBCLNOS
DLBCL	dlbcl_duke_2017	DLBCL_DUKE_2900	DLBCL_DUKE_2900	Mature B-Cell Neoplasms	Diffuse Large B-Cell Lymphoma, NOS	DLBCLNOS
DLBCL	dlbcl_duke_2017	DLBCL_DUKE_2901	DLBCL_DUKE_2901	Mature B-Cell Neoplasms	Diffuse Large B-Cell Lymphoma, NOS	DLBCLNOS
DLBCL	dlbcl_duke_2017	DLBCL_DUKE_2902	DLBCL_DUKE_2902	Mature B-Cell Neoplasms	Diffuse Large B-Cell Lymphoma, NOS	DLBCLNOS
DLBCL	dlbcl_duke_2017	DLBCL_DUKE_2903	DLBCL_DUKE_2903	Mature B-Cell Neoplasms	Diffuse Large B-Cell Lymphoma, NOS	DLBCLNOS
DLBCL	dlbcl_duke_2017	DLBCL_DUKE_2904	DLBCL_DUKE_2904	Mature B-Cell Neoplasms	Diffuse Large B-Cell Lymphoma, NOS	DLBCLNOS
DLBCL	dlbcl_duke_2017	DLBCL_DUKE_2905	DLBCL_DUKE_2905	Mature B-Cell Neoplasms	Diffuse Large B-Cell Lymphoma, NOS	DLBCLNOS
DLBCL	dlbcl_duke_2017	DLBCL_DUKE_2908	DLBCL_DUKE_2908	Mature B-Cell Neoplasms	Diffuse Large B-Cell Lymphoma, NOS	DLBCLNOS
DLBCL	dlbcl_duke_2017	DLBCL_DUKE_2909	DLBCL_DUKE_2909	Mature B-Cell Neoplasms	Diffuse Large B-Cell Lymphoma, NOS	DLBCLNOS
DLBCL	dlbcl_duke_2017	DLBCL_DUKE_2910	DLBCL_DUKE_2910	Mature B-Cell Neoplasms	Diffuse Large B-Cell Lymphoma, NOS	DLBCLNOS
DLBCL	dlbcl_duke_2017	DLBCL_DUKE_2912	DLBCL_DUKE_2912	Mature B-Cell Neoplasms	Diffuse Large B-Cell Lymphoma, NOS	DLBCLNOS
DLBCL	dlbcl_duke_2017	DLBCL_DUKE_2915	DLBCL_DUKE_2915	Mature B-Cell Neoplasms	Diffuse Large B-Cell Lymphoma, NOS	DLBCLNOS
DLBCL	dlbcl_duke_2017	DLBCL_DUKE_2917	DLBCL_DUKE_2917	Mature B-Cell Neoplasms	Diffuse Large B-Cell Lymphoma, NOS	DLBCLNOS
DLBCL	dlbcl_duke_2017	DLBCL_DUKE_2918	DLBCL_DUKE_2918	Mature B-Cell Neoplasms	Diffuse Large B-Cell Lymphoma, NOS	DLBCLNOS
DLBCL	dlbcl_duke_2017	DLBCL_DUKE_2919	DLBCL_DUKE_2919	Mature B-Cell Neoplasms	Diffuse Large B-Cell Lymphoma, NOS	DLBCLNOS
DLBCL	dlbcl_duke_2017	DLBCL_DUKE_2921	DLBCL_DUKE_2921	Mature B-Cell Neoplasms	Diffuse Large B-Cell Lymphoma, NOS	DLBCLNOS
DLBCL	dlbcl_duke_2017	DLBCL_DUKE_2922	DLBCL_DUKE_2922	Mature B-Cell Neoplasms	Diffuse Large B-Cell Lymphoma, NOS	DLBCLNOS
DLBCL	dlbcl_duke_2017	DLBCL_DUKE_2923	DLBCL_DUKE_2923	Mature B-Cell Neoplasms	Diffuse Large B-Cell Lymphoma, NOS	DLBCLNOS
DLBCL	dlbcl_duke_2017	DLBCL_DUKE_2925	DLBCL_DUKE_2925	Mature B-Cell Neoplasms	Diffuse Large B-Cell Lymphoma, NOS	DLBCLNOS
DLBCL	dlbcl_duke_2017	DLBCL_DUKE_2928	DLBCL_DUKE_2928	Mature B-Cell Neoplasms	Diffuse Large B-Cell Lymphoma, NOS	DLBCLNOS
DLBCL	dlbcl_duke_2017	DLBCL_DUKE_2931	DLBCL_DUKE_2931	Mature B-Cell Neoplasms	Diffuse Large B-Cell Lymphoma, NOS	DLBCLNOS
DLBCL	dlbcl_duke_2017	DLBCL_DUKE_2933	DLBCL_DUKE_2933	Mature B-Cell Neoplasms	Diffuse Large B-Cell Lymphoma, NOS	DLBCLNOS
DLBCL	dlbcl_duke_2017	DLBCL_DUKE_2934	DLBCL_DUKE_2934	Mature B-Cell Neoplasms	Diffuse Large B-Cell Lymphoma, NOS	DLBCLNOS
DLBCL	dlbcl_duke_2017	DLBCL_DUKE_2935	DLBCL_DUKE_2935	Mature B-Cell Neoplasms	Diffuse Large B-Cell Lymphoma, NOS	DLBCLNOS
DLBCL	dlbcl_duke_2017	DLBCL_DUKE_2936	DLBCL_DUKE_2936	Mature B-Cell Neoplasms	Diffuse Large B-Cell Lymphoma, NOS	DLBCLNOS
DLBCL	dlbcl_duke_2017	DLBCL_DUKE_2939	DLBCL_DUKE_2939	Mature B-Cell Neoplasms	Diffuse Large B-Cell Lymphoma, NOS	DLBCLNOS
DLBCL	dlbcl_duke_2017	DLBCL_DUKE_2940	DLBCL_DUKE_2940	Mature B-Cell Neoplasms	Diffuse Large B-Cell Lymphoma, NOS	DLBCLNOS
DLBCL	dlbcl_duke_2017	DLBCL_DUKE_2941	DLBCL_DUKE_2941	Mature B-Cell Neoplasms	Diffuse Large B-Cell Lymphoma, NOS	DLBCLNOS
DLBCL	dlbcl_duke_2017	DLBCL_DUKE_2944	DLBCL_DUKE_2944	Mature B-Cell Neoplasms	Diffuse Large B-Cell Lymphoma, NOS	DLBCLNOS
DLBCL	dlbcl_duke_2017	DLBCL_DUKE_2945	DLBCL_DUKE_2945	Mature B-Cell Neoplasms	Diffuse Large B-Cell Lymphoma, NOS	DLBCLNOS
DLBCL	dlbcl_duke_2017	DLBCL_DUKE_2946	DLBCL_DUKE_2946	Mature B-Cell Neoplasms	Diffuse Large B-Cell Lymphoma, NOS	DLBCLNOS
DLBCL	dlbcl_duke_2017	DLBCL_DUKE_2947	DLBCL_DUKE_2947	Mature B-Cell Neoplasms	Diffuse Large B-Cell Lymphoma, NOS	DLBCLNOS
DLBCL	dlbcl_duke_2017	DLBCL_DUKE_2948	DLBCL_DUKE_2948	Mature B-Cell Neoplasms	Diffuse Large B-Cell Lymphoma, NOS	DLBCLNOS
DLBCL	dlbcl_duke_2017	DLBCL_DUKE_2949	DLBCL_DUKE_2949	Mature B-Cell Neoplasms	Diffuse Large B-Cell Lymphoma, NOS	DLBCLNOS
DLBCL	dlbcl_duke_2017	DLBCL_DUKE_2950	DLBCL_DUKE_2950	Mature B-Cell Neoplasms	Diffuse Large B-Cell Lymphoma, NOS	DLBCLNOS
DLBCL	dlbcl_duke_2017	DLBCL_DUKE_2951	DLBCL_DUKE_2951	Mature B-Cell Neoplasms	Diffuse Large B-Cell Lymphoma, NOS	DLBCLNOS
DLBCL	dlbcl_duke_2017	DLBCL_DUKE_2952	DLBCL_DUKE_2952	Mature B-Cell Neoplasms	Diffuse Large B-Cell Lymphoma, NOS	DLBCLNOS
DLBCL	dlbcl_duke_2017	DLBCL_DUKE_2953	DLBCL_DUKE_2953	Mature B-Cell Neoplasms	Diffuse Large B-Cell Lymphoma, NOS	DLBCLNOS
DLBCL	dlbcl_duke_2017	DLBCL_DUKE_2954	DLBCL_DUKE_2954	Mature B-Cell Neoplasms	Diffuse Large B-Cell Lymphoma, NOS	DLBCLNOS
DLBCL	dlbcl_duke_2017	DLBCL_DUKE_2955	DLBCL_DUKE_2955	Mature B-Cell Neoplasms	Diffuse Large B-Cell Lymphoma, NOS	DLBCLNOS
DLBCL	dlbcl_duke_2017	DLBCL_DUKE_2956	DLBCL_DUKE_2956	Mature B-Cell Neoplasms	Diffuse Large B-Cell Lymphoma, NOS	DLBCLNOS
DLBCL	dlbcl_duke_2017	DLBCL_DUKE_2957	DLBCL_DUKE_2957	Mature B-Cell Neoplasms	Diffuse Large B-Cell Lymphoma, NOS	DLBCLNOS
DLBCL	dlbcl_duke_2017	DLBCL_DUKE_2958	DLBCL_DUKE_2958	Mature B-Cell Neoplasms	Diffuse Large B-Cell Lymphoma, NOS	DLBCLNOS
DLBCL	dlbcl_duke_2017	DLBCL_DUKE_2995	DLBCL_DUKE_2995	Mature B-Cell Neoplasms	Diffuse Large B-Cell Lymphoma, NOS	DLBCLNOS
DLBCL	dlbcl_duke_2017	DLBCL_DUKE_2996	DLBCL_DUKE_2996	Mature B-Cell Neoplasms	Diffuse Large B-Cell Lymphoma, NOS	DLBCLNOS
DLBCL	dlbcl_duke_2017	DLBCL_DUKE_2998	DLBCL_DUKE_2998	Mature B-Cell Neoplasms	Diffuse Large B-Cell Lymphoma, NOS	DLBCLNOS
DLBCL	dlbcl_duke_2017	DLBCL_DUKE_2999	DLBCL_DUKE_2999	Mature B-Cell Neoplasms	Diffuse Large B-Cell Lymphoma, NOS	DLBCLNOS
DLBCL	dlbcl_duke_2017	DLBCL_DUKE_3382	DLBCL_DUKE_3382	Mature B-Cell Neoplasms	Diffuse Large B-Cell Lymphoma, NOS	DLBCLNOS
DLBCL	dlbcl_duke_2017	DLBCL_DUKE_3384	DLBCL_DUKE_3384	Mature B-Cell Neoplasms	Diffuse Large B-Cell Lymphoma, NOS	DLBCLNOS
DLBCL	dlbcl_duke_2017	DLBCL_DUKE_3385	DLBCL_DUKE_3385	Mature B-Cell Neoplasms	Diffuse Large B-Cell Lymphoma, NOS	DLBCLNOS
DLBCL	dlbcl_duke_2017	DLBCL_DUKE_3386	DLBCL_DUKE_3386	Mature B-Cell Neoplasms	Diffuse Large B-Cell Lymphoma, NOS	DLBCLNOS
DLBCL	dlbcl_duke_2017	DLBCL_DUKE_3387	DLBCL_DUKE_3387	Mature B-Cell Neoplasms	Diffuse Large B-Cell Lymphoma, NOS	DLBCLNOS
DLBCL	dlbcl_duke_2017	DLBCL_DUKE_3388	DLBCL_DUKE_3388	Mature B-Cell Neoplasms	Diffuse Large B-Cell Lymphoma, NOS	DLBCLNOS
DLBCL	dlbcl_duke_2017	DLBCL_DUKE_3389	DLBCL_DUKE_3389	Mature B-Cell Neoplasms	Diffuse Large B-Cell Lymphoma, NOS	DLBCLNOS
DLBCL	dlbcl_duke_2017	DLBCL_DUKE_3390	DLBCL_DUKE_3390	Mature B-Cell Neoplasms	Diffuse Large B-Cell Lymphoma, NOS	DLBCLNOS
DLBCL	dlbcl_duke_2017	DLBCL_DUKE_3394	DLBCL_DUKE_3394	Mature B-Cell Neoplasms	Diffuse Large B-Cell Lymphoma, NOS	DLBCLNOS
DLBCL	dlbcl_duke_2017	DLBCL_DUKE_3396	DLBCL_DUKE_3396	Mature B-Cell Neoplasms	Diffuse Large B-Cell Lymphoma, NOS	DLBCLNOS
DLBCL	dlbcl_duke_2017	DLBCL_DUKE_3397	DLBCL_DUKE_3397	Mature B-Cell Neoplasms	Diffuse Large B-Cell Lymphoma, NOS	DLBCLNOS
DLBCL	dlbcl_duke_2017	DLBCL_DUKE_3398	DLBCL_DUKE_3398	Mature B-Cell Neoplasms	Diffuse Large B-Cell Lymphoma, NOS	DLBCLNOS
DLBCL	dlbcl_duke_2017	DLBCL_DUKE_3399	DLBCL_DUKE_3399	Mature B-Cell Neoplasms	Diffuse Large B-Cell Lymphoma, NOS	DLBCLNOS
DLBCL	dlbcl_duke_2017	DLBCL_DUKE_3400	DLBCL_DUKE_3400	Mature B-Cell Neoplasms	Diffuse Large B-Cell Lymphoma, NOS	DLBCLNOS
DLBCL	dlbcl_duke_2017	DLBCL_DUKE_3401	DLBCL_DUKE_3401	Mature B-Cell Neoplasms	Diffuse Large B-Cell Lymphoma, NOS	DLBCLNOS
DLBCL	dlbcl_duke_2017	DLBCL_DUKE_3403	DLBCL_DUKE_3403	Mature B-Cell Neoplasms	Diffuse Large B-Cell Lymphoma, NOS	DLBCLNOS
DLBCL	dlbcl_duke_2017	DLBCL_DUKE_3404	DLBCL_DUKE_3404	Mature B-Cell Neoplasms	Diffuse Large B-Cell Lymphoma, NOS	DLBCLNOS
DLBCL	dlbcl_duke_2017	DLBCL_DUKE_3405	DLBCL_DUKE_3405	Mature B-Cell Neoplasms	Diffuse Large B-Cell Lymphoma, NOS	DLBCLNOS
DLBCL	dlbcl_duke_2017	DLBCL_DUKE_3406	DLBCL_DUKE_3406	Mature B-Cell Neoplasms	Diffuse Large B-Cell Lymphoma, NOS	DLBCLNOS
DLBCL	dlbcl_duke_2017	DLBCL_DUKE_3407	DLBCL_DUKE_3407	Mature B-Cell Neoplasms	Diffuse Large B-Cell Lymphoma, NOS	DLBCLNOS
DLBCL	dlbcl_duke_2017	DLBCL_DUKE_3408	DLBCL_DUKE_3408	Mature B-Cell Neoplasms	Diffuse Large B-Cell Lymphoma, NOS	DLBCLNOS
DLBCL	dlbcl_duke_2017	DLBCL_DUKE_3409	DLBCL_DUKE_3409	Mature B-Cell Neoplasms	Diffuse Large B-Cell Lymphoma, NOS	DLBCLNOS
DLBCL	dlbcl_duke_2017	DLBCL_DUKE_3411	DLBCL_DUKE_3411	Mature B-Cell Neoplasms	Diffuse Large B-Cell Lymphoma, NOS	DLBCLNOS
DLBCL	dlbcl_duke_2017	DLBCL_DUKE_3412	DLBCL_DUKE_3412	Mature B-Cell Neoplasms	Diffuse Large B-Cell Lymphoma, NOS	DLBCLNOS
DLBCL	dlbcl_duke_2017	DLBCL_DUKE_3413	DLBCL_DUKE_3413	Mature B-Cell Neoplasms	Diffuse Large B-Cell Lymphoma, NOS	DLBCLNOS
DLBCL	dlbcl_duke_2017	DLBCL_DUKE_3417	DLBCL_DUKE_3417	Mature B-Cell Neoplasms	Diffuse Large B-Cell Lymphoma, NOS	DLBCLNOS
DLBCL	dlbcl_duke_2017	DLBCL_DUKE_3418	DLBCL_DUKE_3418	Mature B-Cell Neoplasms	Diffuse Large B-Cell Lymphoma, NOS	DLBCLNOS
DLBCL	dlbcl_duke_2017	DLBCL_DUKE_3419	DLBCL_DUKE_3419	Mature B-Cell Neoplasms	Diffuse Large B-Cell Lymphoma, NOS	DLBCLNOS
DLBCL	dlbcl_duke_2017	DLBCL_DUKE_3422	DLBCL_DUKE_3422	Mature B-Cell Neoplasms	Diffuse Large B-Cell Lymphoma, NOS	DLBCLNOS
DLBCL	dlbcl_duke_2017	DLBCL_DUKE_3423	DLBCL_DUKE_3423	Mature B-Cell Neoplasms	Diffuse Large B-Cell Lymphoma, NOS	DLBCLNOS
DLBCL	dlbcl_duke_2017	DLBCL_DUKE_3424	DLBCL_DUKE_3424	Mature B-Cell Neoplasms	Diffuse Large B-Cell Lymphoma, NOS	DLBCLNOS
DLBCL	dlbcl_duke_2017	DLBCL_DUKE_3428	DLBCL_DUKE_3428	Mature B-Cell Neoplasms	Diffuse Large B-Cell Lymphoma, NOS	DLBCLNOS
DLBCL	dlbcl_duke_2017	DLBCL_DUKE_3429	DLBCL_DUKE_3429	Mature B-Cell Neoplasms	Diffuse Large B-Cell Lymphoma, NOS	DLBCLNOS
DLBCL	dlbcl_duke_2017	DLBCL_DUKE_3430	DLBCL_DUKE_3430	Mature B-Cell Neoplasms	Diffuse Large B-Cell Lymphoma, NOS	DLBCLNOS
DLBCL	dlbcl_duke_2017	DLBCL_DUKE_3431	DLBCL_DUKE_3431	Mature B-Cell Neoplasms	Diffuse Large B-Cell Lymphoma, NOS	DLBCLNOS
DLBCL	dlbcl_duke_2017	DLBCL_DUKE_3432	DLBCL_DUKE_3432	Mature B-Cell Neoplasms	Diffuse Large B-Cell Lymphoma, NOS	DLBCLNOS
DLBCL	dlbcl_duke_2017	DLBCL_DUKE_3433	DLBCL_DUKE_3433	Mature B-Cell Neoplasms	Diffuse Large B-Cell Lymphoma, NOS	DLBCLNOS
DLBCL	dlbcl_duke_2017	DLBCL_DUKE_3434	DLBCL_DUKE_3434	Mature B-Cell Neoplasms	Diffuse Large B-Cell Lymphoma, NOS	DLBCLNOS
DLBCL	dlbcl_duke_2017	DLBCL_DUKE_3435	DLBCL_DUKE_3435	Mature B-Cell Neoplasms	Diffuse Large B-Cell Lymphoma, NOS	DLBCLNOS
DLBCL	dlbcl_duke_2017	DLBCL_DUKE_3438	DLBCL_DUKE_3438	Mature B-Cell Neoplasms	Diffuse Large B-Cell Lymphoma, NOS	DLBCLNOS
DLBCL	dlbcl_duke_2017	DLBCL_DUKE_3439	DLBCL_DUKE_3439	Mature B-Cell Neoplasms	Diffuse Large B-Cell Lymphoma, NOS	DLBCLNOS
DLBCL	dlbcl_duke_2017	DLBCL_DUKE_3440	DLBCL_DUKE_3440	Mature B-Cell Neoplasms	Diffuse Large B-Cell Lymphoma, NOS	DLBCLNOS
DLBCL	dlbcl_duke_2017	DLBCL_DUKE_3441	DLBCL_DUKE_3441	Mature B-Cell Neoplasms	Diffuse Large B-Cell Lymphoma, NOS	DLBCLNOS
DLBCL	dlbcl_duke_2017	DLBCL_DUKE_3444	DLBCL_DUKE_3444	Mature B-Cell Neoplasms	Diffuse Large B-Cell Lymphoma, NOS	DLBCLNOS
DLBCL	dlbcl_duke_2017	DLBCL_DUKE_3446	DLBCL_DUKE_3446	Mature B-Cell Neoplasms	Diffuse Large B-Cell Lymphoma, NOS	DLBCLNOS
DLBCL	dlbcl_duke_2017	DLBCL_DUKE_3447	DLBCL_DUKE_3447	Mature B-Cell Neoplasms	Diffuse Large B-Cell Lymphoma, NOS	DLBCLNOS
DLBCL	dlbcl_duke_2017	DLBCL_DUKE_3448	DLBCL_DUKE_3448	Mature B-Cell Neoplasms	Diffuse Large B-Cell Lymphoma, NOS	DLBCLNOS
DLBCL	dlbcl_duke_2017	DLBCL_DUKE_3449	DLBCL_DUKE_3449	Mature B-Cell Neoplasms	Diffuse Large B-Cell Lymphoma, NOS	DLBCLNOS
DLBCL	dlbcl_duke_2017	DLBCL_DUKE_3450	DLBCL_DUKE_3450	Mature B-Cell Neoplasms	Diffuse Large B-Cell Lymphoma, NOS	DLBCLNOS
DLBCL	dlbcl_duke_2017	DLBCL_DUKE_3451	DLBCL_DUKE_3451	Mature B-Cell Neoplasms	Diffuse Large B-Cell Lymphoma, NOS	DLBCLNOS
DLBCL	dlbcl_duke_2017	DLBCL_DUKE_3452	DLBCL_DUKE_3452	Mature B-Cell Neoplasms	Diffuse Large B-Cell Lymphoma, NOS	DLBCLNOS
DLBCL	dlbcl_duke_2017	DLBCL_DUKE_3453	DLBCL_DUKE_3453	Mature B-Cell Neoplasms	Diffuse Large B-Cell Lymphoma, NOS	DLBCLNOS
DLBCL	dlbcl_duke_2017	DLBCL_DUKE_3454	DLBCL_DUKE_3454	Mature B-Cell Neoplasms	Diffuse Large B-Cell Lymphoma, NOS	DLBCLNOS
DLBCL	dlbcl_duke_2017	DLBCL_DUKE_3455	DLBCL_DUKE_3455	Mature B-Cell Neoplasms	Diffuse Large B-Cell Lymphoma, NOS	DLBCLNOS
DLBCL	dlbcl_duke_2017	DLBCL_DUKE_3456	DLBCL_DUKE_3456	Mature B-Cell Neoplasms	Diffuse Large B-Cell Lymphoma, NOS	DLBCLNOS
DLBCL	dlbcl_duke_2017	DLBCL_DUKE_3457	DLBCL_DUKE_3457	Mature B-Cell Neoplasms	Diffuse Large B-Cell Lymphoma, NOS	DLBCLNOS
DLBCL	dlbcl_duke_2017	DLBCL_DUKE_3458	DLBCL_DUKE_3458	Mature B-Cell Neoplasms	Diffuse Large B-Cell Lymphoma, NOS	DLBCLNOS
DLBCL	dlbcl_duke_2017	DLBCL_DUKE_3459	DLBCL_DUKE_3459	Mature B-Cell Neoplasms	Diffuse Large B-Cell Lymphoma, NOS	DLBCLNOS
DLBCL	dlbcl_duke_2017	DLBCL_DUKE_3460	DLBCL_DUKE_3460	Mature B-Cell Neoplasms	Diffuse Large B-Cell Lymphoma, NOS	DLBCLNOS
DLBCL	dlbcl_duke_2017	DLBCL_DUKE_3461	DLBCL_DUKE_3461	Mature B-Cell Neoplasms	Diffuse Large B-Cell Lymphoma, NOS	DLBCLNOS
DLBCL	dlbcl_duke_2017	DLBCL_DUKE_3462	DLBCL_DUKE_3462	Mature B-Cell Neoplasms	Diffuse Large B-Cell Lymphoma, NOS	DLBCLNOS
DLBCL	dlbcl_duke_2017	DLBCL_DUKE_3463	DLBCL_DUKE_3463	Mature B-Cell Neoplasms	Diffuse Large B-Cell Lymphoma, NOS	DLBCLNOS
DLBCL	dlbcl_duke_2017	DLBCL_DUKE_3464	DLBCL_DUKE_3464	Mature B-Cell Neoplasms	Diffuse Large B-Cell Lymphoma, NOS	DLBCLNOS
DLBCL	dlbcl_duke_2017	DLBCL_DUKE_3465	DLBCL_DUKE_3465	Mature B-Cell Neoplasms	Diffuse Large B-Cell Lymphoma, NOS	DLBCLNOS
DLBCL	dlbcl_duke_2017	DLBCL_DUKE_3467	DLBCL_DUKE_3467	Mature B-Cell Neoplasms	Diffuse Large B-Cell Lymphoma, NOS	DLBCLNOS
DLBCL	dlbcl_duke_2017	DLBCL_DUKE_3468	DLBCL_DUKE_3468	Mature B-Cell Neoplasms	Diffuse Large B-Cell Lymphoma, NOS	DLBCLNOS
DLBCL	dlbcl_duke_2017	DLBCL_DUKE_3470	DLBCL_DUKE_3470	Mature B-Cell Neoplasms	Diffuse Large B-Cell Lymphoma, NOS	DLBCLNOS
DLBCL	dlbcl_duke_2017	DLBCL_DUKE_3471	DLBCL_DUKE_3471	Mature B-Cell Neoplasms	Diffuse Large B-Cell Lymphoma, NOS	DLBCLNOS
DLBCL	dlbcl_duke_2017	DLBCL_DUKE_3472	DLBCL_DUKE_3472	Mature B-Cell Neoplasms	Diffuse Large B-Cell Lymphoma, NOS	DLBCLNOS
DLBCL	dlbcl_duke_2017	DLBCL_DUKE_3473	DLBCL_DUKE_3473	Mature B-Cell Neoplasms	Diffuse Large B-Cell Lymphoma, NOS	DLBCLNOS
DLBCL	dlbcl_duke_2017	DLBCL_DUKE_3474	DLBCL_DUKE_3474	Mature B-Cell Neoplasms	Diffuse Large B-Cell Lymphoma, NOS	DLBCLNOS
DLBCL	dlbcl_duke_2017	DLBCL_DUKE_3475	DLBCL_DUKE_3475	Mature B-Cell Neoplasms	Diffuse Large B-Cell Lymphoma, NOS	DLBCLNOS
DLBCL	dlbcl_duke_2017	DLBCL_DUKE_3476	DLBCL_DUKE_3476	Mature B-Cell Neoplasms	Diffuse Large B-Cell Lymphoma, NOS	DLBCLNOS
DLBCL	dlbcl_duke_2017	DLBCL_DUKE_3477	DLBCL_DUKE_3477	Mature B-Cell Neoplasms	Diffuse Large B-Cell Lymphoma, NOS	DLBCLNOS
DLBCL	dlbcl_duke_2017	DLBCL_DUKE_3478	DLBCL_DUKE_3478	Mature B-Cell Neoplasms	Diffuse Large B-Cell Lymphoma, NOS	DLBCLNOS
DLBCL	dlbcl_duke_2017	DLBCL_DUKE_3479	DLBCL_DUKE_3479	Mature B-Cell Neoplasms	Diffuse Large B-Cell Lymphoma, NOS	DLBCLNOS
DLBCL	dlbcl_duke_2017	DLBCL_DUKE_3480	DLBCL_DUKE_3480	Mature B-Cell Neoplasms	Diffuse Large B-Cell Lymphoma, NOS	DLBCLNOS
DLBCL	dlbcl_duke_2017	DLBCL_DUKE_3481	DLBCL_DUKE_3481	Mature B-Cell Neoplasms	Diffuse Large B-Cell Lymphoma, NOS	DLBCLNOS
DLBCL	dlbcl_duke_2017	DLBCL_DUKE_3482	DLBCL_DUKE_3482	Mature B-Cell Neoplasms	Diffuse Large B-Cell Lymphoma, NOS	DLBCLNOS
DLBCL	dlbcl_duke_2017	DLBCL_DUKE_3483	DLBCL_DUKE_3483	Mature B-Cell Neoplasms	Diffuse Large B-Cell Lymphoma, NOS	DLBCLNOS
DLBCL	dlbcl_duke_2017	DLBCL_DUKE_3484	DLBCL_DUKE_3484	Mature B-Cell Neoplasms	Diffuse Large B-Cell Lymphoma, NOS	DLBCLNOS
DLBCL	dlbcl_duke_2017	DLBCL_DUKE_3485	DLBCL_DUKE_3485	Mature B-Cell Neoplasms	Diffuse Large B-Cell Lymphoma, NOS	DLBCLNOS
DLBCL	dlbcl_duke_2017	DLBCL_DUKE_3486	DLBCL_DUKE_3486	Mature B-Cell Neoplasms	Diffuse Large B-Cell Lymphoma, NOS	DLBCLNOS
DLBCL	dlbcl_duke_2017	DLBCL_DUKE_3487	DLBCL_DUKE_3487	Mature B-Cell Neoplasms	Diffuse Large B-Cell Lymphoma, NOS	DLBCLNOS
DLBCL	dlbcl_duke_2017	DLBCL_DUKE_3488	DLBCL_DUKE_3488	Mature B-Cell Neoplasms	Diffuse Large B-Cell Lymphoma, NOS	DLBCLNOS
DLBCL	dlbcl_duke_2017	DLBCL_DUKE_3489	DLBCL_DUKE_3489	Mature B-Cell Neoplasms	Diffuse Large B-Cell Lymphoma, NOS	DLBCLNOS
DLBCL	dlbcl_duke_2017	DLBCL_DUKE_3490	DLBCL_DUKE_3490	Mature B-Cell Neoplasms	Diffuse Large B-Cell Lymphoma, NOS	DLBCLNOS
DLBCL	dlbcl_duke_2017	DLBCL_DUKE_3493	DLBCL_DUKE_3493	Mature B-Cell Neoplasms	Diffuse Large B-Cell Lymphoma, NOS	DLBCLNOS
DLBCL	dlbcl_duke_2017	DLBCL_DUKE_3495	DLBCL_DUKE_3495	Mature B-Cell Neoplasms	Diffuse Large B-Cell Lymphoma, NOS	DLBCLNOS
DLBCL	dlbcl_duke_2017	DLBCL_DUKE_3496	DLBCL_DUKE_3496	Mature B-Cell Neoplasms	Diffuse Large B-Cell Lymphoma, NOS	DLBCLNOS
DLBCL	dlbcl_duke_2017	DLBCL_DUKE_3497	DLBCL_DUKE_3497	Mature B-Cell Neoplasms	Diffuse Large B-Cell Lymphoma, NOS	DLBCLNOS
DLBCL	dlbcl_duke_2017	DLBCL_DUKE_3498	DLBCL_DUKE_3498	Mature B-Cell Neoplasms	Diffuse Large B-Cell Lymphoma, NOS	DLBCLNOS
DLBCL	dlbcl_duke_2017	DLBCL_DUKE_3500	DLBCL_DUKE_3500	Mature B-Cell Neoplasms	Diffuse Large B-Cell Lymphoma, NOS	DLBCLNOS
DLBCL	dlbcl_duke_2017	DLBCL_DUKE_3502	DLBCL_DUKE_3502	Mature B-Cell Neoplasms	Diffuse Large B-Cell Lymphoma, NOS	DLBCLNOS
DLBCL	dlbcl_duke_2017	DLBCL_DUKE_3503	DLBCL_DUKE_3503	Mature B-Cell Neoplasms	Diffuse Large B-Cell Lymphoma, NOS	DLBCLNOS
DLBCL	dlbcl_duke_2017	DLBCL_DUKE_3504	DLBCL_DUKE_3504	Mature B-Cell Neoplasms	Diffuse Large B-Cell Lymphoma, NOS	DLBCLNOS
DLBCL	dlbcl_duke_2017	DLBCL_DUKE_3505	DLBCL_DUKE_3505	Mature B-Cell Neoplasms	Diffuse Large B-Cell Lymphoma, NOS	DLBCLNOS
DLBCL	dlbcl_duke_2017	DLBCL_DUKE_3506	DLBCL_DUKE_3506	Mature B-Cell Neoplasms	Diffuse Large B-Cell Lymphoma, NOS	DLBCLNOS
DLBCL	dlbcl_duke_2017	DLBCL_DUKE_3507	DLBCL_DUKE_3507	Mature B-Cell Neoplasms	Diffuse Large B-Cell Lymphoma, NOS	DLBCLNOS
DLBCL	dlbcl_duke_2017	DLBCL_DUKE_3508	DLBCL_DUKE_3508	Mature B-Cell Neoplasms	Diffuse Large B-Cell Lymphoma, NOS	DLBCLNOS
DLBCL	dlbcl_duke_2017	DLBCL_DUKE_3510	DLBCL_DUKE_3510	Mature B-Cell Neoplasms	Diffuse Large B-Cell Lymphoma, NOS	DLBCLNOS
DLBCL	dlbcl_duke_2017	DLBCL_DUKE_3511	DLBCL_DUKE_3511	Mature B-Cell Neoplasms	Diffuse Large B-Cell Lymphoma, NOS	DLBCLNOS
DLBCL	dlbcl_duke_2017	DLBCL_DUKE_3512	DLBCL_DUKE_3512	Mature B-Cell Neoplasms	Diffuse Large B-Cell Lymphoma, NOS	DLBCLNOS
DLBCL	dlbcl_duke_2017	DLBCL_DUKE_3513	DLBCL_DUKE_3513	Mature B-Cell Neoplasms	Diffuse Large B-Cell Lymphoma, NOS	DLBCLNOS
DLBCL	dlbcl_duke_2017	DLBCL_DUKE_3514	DLBCL_DUKE_3514	Mature B-Cell Neoplasms	Diffuse Large B-Cell Lymphoma, NOS	DLBCLNOS
DLBCL	dlbcl_duke_2017	DLBCL_DUKE_3515	DLBCL_DUKE_3515	Mature B-Cell Neoplasms	Diffuse Large B-Cell Lymphoma, NOS	DLBCLNOS
DLBCL	dlbcl_duke_2017	DLBCL_DUKE_3517	DLBCL_DUKE_3517	Mature B-Cell Neoplasms	Diffuse Large B-Cell Lymphoma, NOS	DLBCLNOS
DLBCL	dlbcl_duke_2017	DLBCL_DUKE_3519	DLBCL_DUKE_3519	Mature B-Cell Neoplasms	Diffuse Large B-Cell Lymphoma, NOS	DLBCLNOS
DLBCL	dlbcl_duke_2017	DLBCL_DUKE_3520	DLBCL_DUKE_3520	Mature B-Cell Neoplasms	Diffuse Large B-Cell Lymphoma, NOS	DLBCLNOS
DLBCL	dlbcl_duke_2017	DLBCL_DUKE_3521	DLBCL_DUKE_3521	Mature B-Cell Neoplasms	Diffuse Large B-Cell Lymphoma, NOS	DLBCLNOS
DLBCL	dlbcl_duke_2017	DLBCL_DUKE_3522	DLBCL_DUKE_3522	Mature B-Cell Neoplasms	Diffuse Large B-Cell Lymphoma, NOS	DLBCLNOS
DLBCL	dlbcl_duke_2017	DLBCL_DUKE_3523	DLBCL_DUKE_3523	Mature B-Cell Neoplasms	Diffuse Large B-Cell Lymphoma, NOS	DLBCLNOS
DLBCL	dlbcl_duke_2017	DLBCL_DUKE_3525	DLBCL_DUKE_3525	Mature B-Cell Neoplasms	Diffuse Large B-Cell Lymphoma, NOS	DLBCLNOS
DLBCL	dlbcl_duke_2017	DLBCL_DUKE_3527	DLBCL_DUKE_3527	Mature B-Cell Neoplasms	Diffuse Large B-Cell Lymphoma, NOS	DLBCLNOS
DLBCL	dlbcl_duke_2017	DLBCL_DUKE_3528	DLBCL_DUKE_3528	Mature B-Cell Neoplasms	Diffuse Large B-Cell Lymphoma, NOS	DLBCLNOS
DLBCL	dlbcl_duke_2017	DLBCL_DUKE_3529	DLBCL_DUKE_3529	Mature B-Cell Neoplasms	Diffuse Large B-Cell Lymphoma, NOS	DLBCLNOS
DLBCL	dlbcl_duke_2017	DLBCL_DUKE_3531	DLBCL_DUKE_3531	Mature B-Cell Neoplasms	Diffuse Large B-Cell Lymphoma, NOS	DLBCLNOS
DLBCL	dlbcl_duke_2017	DLBCL_DUKE_3532	DLBCL_DUKE_3532	Mature B-Cell Neoplasms	Diffuse Large B-Cell Lymphoma, NOS	DLBCLNOS
DLBCL	dlbcl_duke_2017	DLBCL_DUKE_3535	DLBCL_DUKE_3535	Mature B-Cell Neoplasms	Diffuse Large B-Cell Lymphoma, NOS	DLBCLNOS
DLBCL	dlbcl_duke_2017	DLBCL_DUKE_3536	DLBCL_DUKE_3536	Mature B-Cell Neoplasms	Diffuse Large B-Cell Lymphoma, NOS	DLBCLNOS
DLBCL	dlbcl_duke_2017	DLBCL_DUKE_3537	DLBCL_DUKE_3537	Mature B-Cell Neoplasms	Diffuse Large B-Cell Lymphoma, NOS	DLBCLNOS
DLBCL	dlbcl_duke_2017	DLBCL_DUKE_3538	DLBCL_DUKE_3538	Mature B-Cell Neoplasms	Diffuse Large B-Cell Lymphoma, NOS	DLBCLNOS
DLBCL	dlbcl_duke_2017	DLBCL_DUKE_3539	DLBCL_DUKE_3539	Mature B-Cell Neoplasms	Diffuse Large B-Cell Lymphoma, NOS	DLBCLNOS
DLBCL	dlbcl_duke_2017	DLBCL_DUKE_3540	DLBCL_DUKE_3540	Mature B-Cell Neoplasms	Diffuse Large B-Cell Lymphoma, NOS	DLBCLNOS
DLBCL	dlbcl_duke_2017	DLBCL_DUKE_3542	DLBCL_DUKE_3542	Mature B-Cell Neoplasms	Diffuse Large B-Cell Lymphoma, NOS	DLBCLNOS
DLBCL	dlbcl_duke_2017	DLBCL_DUKE_3545	DLBCL_DUKE_3545	Mature B-Cell Neoplasms	Diffuse Large B-Cell Lymphoma, NOS	DLBCLNOS
DLBCL	dlbcl_duke_2017	DLBCL_DUKE_3546	DLBCL_DUKE_3546	Mature B-Cell Neoplasms	Diffuse Large B-Cell Lymphoma, NOS	DLBCLNOS
DLBCL	dlbcl_duke_2017	DLBCL_DUKE_3547	DLBCL_DUKE_3547	Mature B-Cell Neoplasms	Diffuse Large B-Cell Lymphoma, NOS	DLBCLNOS
DLBCL	dlbcl_duke_2017	DLBCL_DUKE_3548	DLBCL_DUKE_3548	Mature B-Cell Neoplasms	Diffuse Large B-Cell Lymphoma, NOS	DLBCLNOS
DLBCL	dlbcl_duke_2017	DLBCL_DUKE_3549	DLBCL_DUKE_3549	Mature B-Cell Neoplasms	Diffuse Large B-Cell Lymphoma, NOS	DLBCLNOS
DLBCL	dlbcl_duke_2017	DLBCL_DUKE_3551	DLBCL_DUKE_3551	Mature B-Cell Neoplasms	Diffuse Large B-Cell Lymphoma, NOS	DLBCLNOS
DLBCL	dlbcl_duke_2017	DLBCL_DUKE_3552	DLBCL_DUKE_3552	Mature B-Cell Neoplasms	Diffuse Large B-Cell Lymphoma, NOS	DLBCLNOS
DLBCL	dlbcl_duke_2017	DLBCL_DUKE_3553	DLBCL_DUKE_3553	Mature B-Cell Neoplasms	Diffuse Large B-Cell Lymphoma, NOS	DLBCLNOS
DLBCL	dlbcl_duke_2017	DLBCL_DUKE_3555	DLBCL_DUKE_3555	Mature B-Cell Neoplasms	Diffuse Large B-Cell Lymphoma, NOS	DLBCLNOS
DLBCL	dlbcl_duke_2017	DLBCL_DUKE_3556	DLBCL_DUKE_3556	Mature B-Cell Neoplasms	Diffuse Large B-Cell Lymphoma, NOS	DLBCLNOS
DLBCL	dlbcl_duke_2017	DLBCL_DUKE_3557	DLBCL_DUKE_3557	Mature B-Cell Neoplasms	Diffuse Large B-Cell Lymphoma, NOS	DLBCLNOS
DLBCL	dlbcl_duke_2017	DLBCL_DUKE_3558	DLBCL_DUKE_3558	Mature B-Cell Neoplasms	Diffuse Large B-Cell Lymphoma, NOS	DLBCLNOS
DLBCL	dlbcl_duke_2017	DLBCL_DUKE_3559	DLBCL_DUKE_3559	Mature B-Cell Neoplasms	Diffuse Large B-Cell Lymphoma, NOS	DLBCLNOS
DLBCL	dlbcl_duke_2017	DLBCL_DUKE_3560	DLBCL_DUKE_3560	Mature B-Cell Neoplasms	Diffuse Large B-Cell Lymphoma, NOS	DLBCLNOS
DLBCL	dlbcl_duke_2017	DLBCL_DUKE_3561	DLBCL_DUKE_3561	Mature B-Cell Neoplasms	Diffuse Large B-Cell Lymphoma, NOS	DLBCLNOS
DLBCL	dlbcl_duke_2017	DLBCL_DUKE_3562	DLBCL_DUKE_3562	Mature B-Cell Neoplasms	Diffuse Large B-Cell Lymphoma, NOS	DLBCLNOS
DLBCL	dlbcl_duke_2017	DLBCL_DUKE_3563	DLBCL_DUKE_3563	Mature B-Cell Neoplasms	Diffuse Large B-Cell Lymphoma, NOS	DLBCLNOS
DLBCL	dlbcl_duke_2017	DLBCL_DUKE_3565	DLBCL_DUKE_3565	Mature B-Cell Neoplasms	Diffuse Large B-Cell Lymphoma, NOS	DLBCLNOS
DLBCL	dlbcl_duke_2017	DLBCL_DUKE_3566	DLBCL_DUKE_3566	Mature B-Cell Neoplasms	Diffuse Large B-Cell Lymphoma, NOS	DLBCLNOS
DLBCL	dlbcl_duke_2017	DLBCL_DUKE_3579	DLBCL_DUKE_3579	Mature B-Cell Neoplasms	Diffuse Large B-Cell Lymphoma, NOS	DLBCLNOS
DLBCL	dlbcl_duke_2017	DLBCL_DUKE_3580	DLBCL_DUKE_3580	Mature B-Cell Neoplasms	Diffuse Large B-Cell Lymphoma, NOS	DLBCLNOS
DLBCL	dlbcl_duke_2017	DLBCL_DUKE_3582	DLBCL_DUKE_3582	Mature B-Cell Neoplasms	Diffuse Large B-Cell Lymphoma, NOS	DLBCLNOS
DLBCL	dlbcl_duke_2017	DLBCL_DUKE_3584	DLBCL_DUKE_3584	Mature B-Cell Neoplasms	Diffuse Large B-Cell Lymphoma, NOS	DLBCLNOS
DLBCL	dlbcl_duke_2017	DLBCL_DUKE_3585	DLBCL_DUKE_3585	Mature B-Cell Neoplasms	Diffuse Large B-Cell Lymphoma, NOS	DLBCLNOS
DLBCL	dlbcl_duke_2017	DLBCL_DUKE_3586	DLBCL_DUKE_3586	Mature B-Cell Neoplasms	Diffuse Large B-Cell Lymphoma, NOS	DLBCLNOS
DLBCL	dlbcl_duke_2017	DLBCL_DUKE_3587	DLBCL_DUKE_3587	Mature B-Cell Neoplasms	Diffuse Large B-Cell Lymphoma, NOS	DLBCLNOS
DLBCL	dlbcl_duke_2017	DLBCL_DUKE_3589	DLBCL_DUKE_3589	Mature B-Cell Neoplasms	Diffuse Large B-Cell Lymphoma, NOS	DLBCLNOS
DLBCL	dlbcl_duke_2017	DLBCL_DUKE_3590	DLBCL_DUKE_3590	Mature B-Cell Neoplasms	Diffuse Large B-Cell Lymphoma, NOS	DLBCLNOS
DLBCL	dlbcl_duke_2017	DLBCL_DUKE_3591	DLBCL_DUKE_3591	Mature B-Cell Neoplasms	Diffuse Large B-Cell Lymphoma, NOS	DLBCLNOS
DLBCL	dlbcl_duke_2017	DLBCL_DUKE_3592	DLBCL_DUKE_3592	Mature B-Cell Neoplasms	Diffuse Large B-Cell Lymphoma, NOS	DLBCLNOS
DLBCL	dlbcl_duke_2017	DLBCL_DUKE_3593	DLBCL_DUKE_3593	Mature B-Cell Neoplasms	Diffuse Large B-Cell Lymphoma, NOS	DLBCLNOS
DLBCL	dlbcl_duke_2017	DLBCL_DUKE_3594	DLBCL_DUKE_3594	Mature B-Cell Neoplasms	Diffuse Large B-Cell Lymphoma, NOS	DLBCLNOS
DLBCL	dlbcl_duke_2017	DLBCL_DUKE_3595	DLBCL_DUKE_3595	Mature B-Cell Neoplasms	Diffuse Large B-Cell Lymphoma, NOS	DLBCLNOS
DLBCL	dlbcl_duke_2017	DLBCL_DUKE_3596	DLBCL_DUKE_3596	Mature B-Cell Neoplasms	Diffuse Large B-Cell Lymphoma, NOS	DLBCLNOS
DLBCL	dlbcl_duke_2017	DLBCL_DUKE_3597	DLBCL_DUKE_3597	Mature B-Cell Neoplasms	Diffuse Large B-Cell Lymphoma, NOS	DLBCLNOS
DLBCL	dlbcl_duke_2017	DLBCL_DUKE_3598	DLBCL_DUKE_3598	Mature B-Cell Neoplasms	Diffuse Large B-Cell Lymphoma, NOS	DLBCLNOS
DLBCL	dlbcl_duke_2017	DLBCL_DUKE_3600	DLBCL_DUKE_3600	Mature B-Cell Neoplasms	Diffuse Large B-Cell Lymphoma, NOS	DLBCLNOS
DLBCL	dlbcl_duke_2017	DLBCL_DUKE_3601	DLBCL_DUKE_3601	Mature B-Cell Neoplasms	Diffuse Large B-Cell Lymphoma, NOS	DLBCLNOS
DLBCL	dlbcl_duke_2017	DLBCL_DUKE_3602	DLBCL_DUKE_3602	Mature B-Cell Neoplasms	Diffuse Large B-Cell Lymphoma, NOS	DLBCLNOS
DLBCL	dlbcl_duke_2017	DLBCL_DUKE_3603	DLBCL_DUKE_3603	Mature B-Cell Neoplasms	Diffuse Large B-Cell Lymphoma, NOS	DLBCLNOS
DLBCL	dlbcl_duke_2017	DLBCL_DUKE_3604	DLBCL_DUKE_3604	Mature B-Cell Neoplasms	Diffuse Large B-Cell Lymphoma, NOS	DLBCLNOS
DLBCL	dlbcl_duke_2017	DLBCL_DUKE_3605	DLBCL_DUKE_3605	Mature B-Cell Neoplasms	Diffuse Large B-Cell Lymphoma, NOS	DLBCLNOS
DLBCL	dlbcl_duke_2017	DLBCL_DUKE_3606	DLBCL_DUKE_3606	Mature B-Cell Neoplasms	Diffuse Large B-Cell Lymphoma, NOS	DLBCLNOS
DLBCL	dlbcl_duke_2017	DLBCL_DUKE_3607	DLBCL_DUKE_3607	Mature B-Cell Neoplasms	Diffuse Large B-Cell Lymphoma, NOS	DLBCLNOS
DLBCL	dlbcl_duke_2017	DLBCL_DUKE_3608	DLBCL_DUKE_3608	Mature B-Cell Neoplasms	Diffuse Large B-Cell Lymphoma, NOS	DLBCLNOS
DLBCL	dlbcl_duke_2017	DLBCL_DUKE_3609	DLBCL_DUKE_3609	Mature B-Cell Neoplasms	Diffuse Large B-Cell Lymphoma, NOS	DLBCLNOS
DLBCL	dlbcl_duke_2017	DLBCL_DUKE_3610	DLBCL_DUKE_3610	Mature B-Cell Neoplasms	Diffuse Large B-Cell Lymphoma, NOS	DLBCLNOS
DLBCL	dlbcl_duke_2017	DLBCL_DUKE_3611	DLBCL_DUKE_3611	Mature B-Cell Neoplasms	Diffuse Large B-Cell Lymphoma, NOS	DLBCLNOS
DLBCL	dlbcl_duke_2017	DLBCL_DUKE_3612	DLBCL_DUKE_3612	Mature B-Cell Neoplasms	Diffuse Large B-Cell Lymphoma, NOS	DLBCLNOS
DLBCL	dlbcl_duke_2017	DLBCL_DUKE_3613	DLBCL_DUKE_3613	Mature B-Cell Neoplasms	Diffuse Large B-Cell Lymphoma, NOS	DLBCLNOS
DLBCL	dlbcl_duke_2017	DLBCL_DUKE_3614	DLBCL_DUKE_3614	Mature B-Cell Neoplasms	Diffuse Large B-Cell Lymphoma, NOS	DLBCLNOS
DLBCL	dlbcl_duke_2017	DLBCL_DUKE_3615	DLBCL_DUKE_3615	Mature B-Cell Neoplasms	Diffuse Large B-Cell Lymphoma, NOS	DLBCLNOS
DLBCL	dlbcl_duke_2017	DLBCL_DUKE_3616	DLBCL_DUKE_3616	Mature B-Cell Neoplasms	Diffuse Large B-Cell Lymphoma, NOS	DLBCLNOS
DLBCL	dlbcl_duke_2017	DLBCL_DUKE_3617	DLBCL_DUKE_3617	Mature B-Cell Neoplasms	Diffuse Large B-Cell Lymphoma, NOS	DLBCLNOS
DLBCL	dlbcl_duke_2017	DLBCL_DUKE_3618	DLBCL_DUKE_3618	Mature B-Cell Neoplasms	Diffuse Large B-Cell Lymphoma, NOS	DLBCLNOS
DLBCL	dlbcl_duke_2017	DLBCL_DUKE_3620	DLBCL_DUKE_3620	Mature B-Cell Neoplasms	Diffuse Large B-Cell Lymphoma, NOS	DLBCLNOS
DLBCL	dlbcl_duke_2017	DLBCL_DUKE_3622	DLBCL_DUKE_3622	Mature B-Cell Neoplasms	Diffuse Large B-Cell Lymphoma, NOS	DLBCLNOS
DLBCL	dlbcl_duke_2017	DLBCL_DUKE_3623	DLBCL_DUKE_3623	Mature B-Cell Neoplasms	Diffuse Large B-Cell Lymphoma, NOS	DLBCLNOS
DLBCL	dlbcl_duke_2017	DLBCL_DUKE_3624	DLBCL_DUKE_3624	Mature B-Cell Neoplasms	Diffuse Large B-Cell Lymphoma, NOS	DLBCLNOS
DLBCL	dlbcl_duke_2017	DLBCL_DUKE_3625	DLBCL_DUKE_3625	Mature B-Cell Neoplasms	Diffuse Large B-Cell Lymphoma, NOS	DLBCLNOS
DLBCL	dlbcl_duke_2017	DLBCL_DUKE_3627	DLBCL_DUKE_3627	Mature B-Cell Neoplasms	Diffuse Large B-Cell Lymphoma, NOS	DLBCLNOS
DLBCL	dlbcl_duke_2017	DLBCL_DUKE_3628	DLBCL_DUKE_3628	Mature B-Cell Neoplasms	Diffuse Large B-Cell Lymphoma, NOS	DLBCLNOS
DLBCL	dlbcl_duke_2017	DLBCL_DUKE_3629	DLBCL_DUKE_3629	Mature B-Cell Neoplasms	Diffuse Large B-Cell Lymphoma, NOS	DLBCLNOS
DLBCL	dlbcl_duke_2017	DLBCL_DUKE_3630	DLBCL_DUKE_3630	Mature B-Cell Neoplasms	Diffuse Large B-Cell Lymphoma, NOS	DLBCLNOS
DLBCL	dlbcl_duke_2017	DLBCL_DUKE_3631	DLBCL_DUKE_3631	Mature B-Cell Neoplasms	Diffuse Large B-Cell Lymphoma, NOS	DLBCLNOS
DLBCL	dlbcl_duke_2017	DLBCL_DUKE_3632	DLBCL_DUKE_3632	Mature B-Cell Neoplasms	Diffuse Large B-Cell Lymphoma, NOS	DLBCLNOS
DLBCL	dlbcl_duke_2017	DLBCL_DUKE_3634	DLBCL_DUKE_3634	Mature B-Cell Neoplasms	Diffuse Large B-Cell Lymphoma, NOS	DLBCLNOS
DLBCL	dlbcl_duke_2017	DLBCL_DUKE_3635	DLBCL_DUKE_3635	Mature B-Cell Neoplasms	Diffuse Large B-Cell Lymphoma, NOS	DLBCLNOS
DLBCL	dlbcl_duke_2017	DLBCL_DUKE_3636	DLBCL_DUKE_3636	Mature B-Cell Neoplasms	Diffuse Large B-Cell Lymphoma, NOS	DLBCLNOS
DLBCL	dlbcl_duke_2017	DLBCL_DUKE_3637	DLBCL_DUKE_3637	Mature B-Cell Neoplasms	Diffuse Large B-Cell Lymphoma, NOS	DLBCLNOS
DLBCL	dlbcl_duke_2017	DLBCL_DUKE_3638	DLBCL_DUKE_3638	Mature B-Cell Neoplasms	Diffuse Large B-Cell Lymphoma, NOS	DLBCLNOS
DLBCL	dlbcl_duke_2017	DLBCL_DUKE_3639	DLBCL_DUKE_3639	Mature B-Cell Neoplasms	Diffuse Large B-Cell Lymphoma, NOS	DLBCLNOS
DLBCL	dlbcl_duke_2017	DLBCL_DUKE_3640	DLBCL_DUKE_3640	Mature B-Cell Neoplasms	Diffuse Large B-Cell Lymphoma, NOS	DLBCLNOS
DLBCL	dlbcl_duke_2017	DLBCL_DUKE_3642	DLBCL_DUKE_3642	Mature B-Cell Neoplasms	Diffuse Large B-Cell Lymphoma, NOS	DLBCLNOS
DLBCL	dlbcl_duke_2017	DLBCL_DUKE_3643	DLBCL_DUKE_3643	Mature B-Cell Neoplasms	Diffuse Large B-Cell Lymphoma, NOS	DLBCLNOS
DLBCL	dlbcl_duke_2017	DLBCL_DUKE_3644	DLBCL_DUKE_3644	Mature B-Cell Neoplasms	Diffuse Large B-Cell Lymphoma, NOS	DLBCLNOS
DLBCL	dlbcl_duke_2017	DLBCL_DUKE_3645	DLBCL_DUKE_3645	Mature B-Cell Neoplasms	Diffuse Large B-Cell Lymphoma, NOS	DLBCLNOS
DLBCL	dlbcl_duke_2017	DLBCL_DUKE_3646	DLBCL_DUKE_3646	Mature B-Cell Neoplasms	Diffuse Large B-Cell Lymphoma, NOS	DLBCLNOS
DLBCL	dlbcl_duke_2017	DLBCL_DUKE_3647	DLBCL_DUKE_3647	Mature B-Cell Neoplasms	Diffuse Large B-Cell Lymphoma, NOS	DLBCLNOS
DLBCL	dlbcl_duke_2017	DLBCL_DUKE_3648	DLBCL_DUKE_3648	Mature B-Cell Neoplasms	Diffuse Large B-Cell Lymphoma, NOS	DLBCLNOS
DLBCL	dlbcl_duke_2017	DLBCL_DUKE_3649	DLBCL_DUKE_3649	Mature B-Cell Neoplasms	Diffuse Large B-Cell Lymphoma, NOS	DLBCLNOS
DLBCL	dlbcl_duke_2017	DLBCL_DUKE_3651	DLBCL_DUKE_3651	Mature B-Cell Neoplasms	Diffuse Large B-Cell Lymphoma, NOS	DLBCLNOS
DLBCL	dlbcl_duke_2017	DLBCL_DUKE_3652	DLBCL_DUKE_3652	Mature B-Cell Neoplasms	Diffuse Large B-Cell Lymphoma, NOS	DLBCLNOS
DLBCL	dlbcl_duke_2017	DLBCL_DUKE_3653	DLBCL_DUKE_3653	Mature B-Cell Neoplasms	Diffuse Large B-Cell Lymphoma, NOS	DLBCLNOS
DLBCL	dlbcl_duke_2017	DLBCL_DUKE_3654	DLBCL_DUKE_3654	Mature B-Cell Neoplasms	Diffuse Large B-Cell Lymphoma, NOS	DLBCLNOS
DLBCL	dlbcl_duke_2017	DLBCL_DUKE_3655	DLBCL_DUKE_3655	Mature B-Cell Neoplasms	Diffuse Large B-Cell Lymphoma, NOS	DLBCLNOS
DLBCL	dlbcl_duke_2017	DLBCL_DUKE_3656	DLBCL_DUKE_3656	Mature B-Cell Neoplasms	Diffuse Large B-Cell Lymphoma, NOS	DLBCLNOS
DLBCL	dlbcl_duke_2017	DLBCL_DUKE_3657	DLBCL_DUKE_3657	Mature B-Cell Neoplasms	Diffuse Large B-Cell Lymphoma, NOS	DLBCLNOS
DLBCL	dlbcl_duke_2017	DLBCL_DUKE_3659	DLBCL_DUKE_3659	Mature B-Cell Neoplasms	Diffuse Large B-Cell Lymphoma, NOS	DLBCLNOS
DLBCL	dlbcl_duke_2017	DLBCL_DUKE_3660	DLBCL_DUKE_3660	Mature B-Cell Neoplasms	Diffuse Large B-Cell Lymphoma, NOS	DLBCLNOS
DLBCL	dlbcl_duke_2017	DLBCL_DUKE_3661	DLBCL_DUKE_3661	Mature B-Cell Neoplasms	Diffuse Large B-Cell Lymphoma, NOS	DLBCLNOS
DLBCL	dlbcl_duke_2017	DLBCL_DUKE_3662	DLBCL_DUKE_3662	Mature B-Cell Neoplasms	Diffuse Large B-Cell Lymphoma, NOS	DLBCLNOS
DLBCL	dlbcl_duke_2017	DLBCL_DUKE_3663	DLBCL_DUKE_3663	Mature B-Cell Neoplasms	Diffuse Large B-Cell Lymphoma, NOS	DLBCLNOS
DLBCL	dlbcl_duke_2017	DLBCL_DUKE_3664	DLBCL_DUKE_3664	Mature B-Cell Neoplasms	Diffuse Large B-Cell Lymphoma, NOS	DLBCLNOS
DLBCL	dlbcl_duke_2017	DLBCL_DUKE_3665	DLBCL_DUKE_3665	Mature B-Cell Neoplasms	Diffuse Large B-Cell Lymphoma, NOS	DLBCLNOS
DLBCL	dlbcl_duke_2017	DLBCL_DUKE_3666	DLBCL_DUKE_3666	Mature B-Cell Neoplasms	Diffuse Large B-Cell Lymphoma, NOS	DLBCLNOS
DLBCL	dlbcl_duke_2017	DLBCL_DUKE_3667	DLBCL_DUKE_3667	Mature B-Cell Neoplasms	Diffuse Large B-Cell Lymphoma, NOS	DLBCLNOS
DLBCL	dlbcl_duke_2017	DLBCL_DUKE_3668	DLBCL_DUKE_3668	Mature B-Cell Neoplasms	Diffuse Large B-Cell Lymphoma, NOS	DLBCLNOS
DLBCL	dlbcl_duke_2017	DLBCL_DUKE_3669	DLBCL_DUKE_3669	Mature B-Cell Neoplasms	Diffuse Large B-Cell Lymphoma, NOS	DLBCLNOS
DLBCL	dlbcl_duke_2017	DLBCL_DUKE_3671	DLBCL_DUKE_3671	Mature B-Cell Neoplasms	Diffuse Large B-Cell Lymphoma, NOS	DLBCLNOS
DLBCL	dlbcl_duke_2017	DLBCL_DUKE_3672	DLBCL_DUKE_3672	Mature B-Cell Neoplasms	Diffuse Large B-Cell Lymphoma, NOS	DLBCLNOS
DLBCL	dlbcl_duke_2017	DLBCL_DUKE_3673	DLBCL_DUKE_3673	Mature B-Cell Neoplasms	Diffuse Large B-Cell Lymphoma, NOS	DLBCLNOS
DLBCL	dlbcl_duke_2017	DLBCL_DUKE_3674	DLBCL_DUKE_3674	Mature B-Cell Neoplasms	Diffuse Large B-Cell Lymphoma, NOS	DLBCLNOS
DLBCL	dlbcl_duke_2017	DLBCL_DUKE_3675	DLBCL_DUKE_3675	Mature B-Cell Neoplasms	Diffuse Large B-Cell Lymphoma, NOS	DLBCLNOS
DLBCL	dlbcl_duke_2017	DLBCL_DUKE_3677	DLBCL_DUKE_3677	Mature B-Cell Neoplasms	Diffuse Large B-Cell Lymphoma, NOS	DLBCLNOS
DLBCL	dlbcl_duke_2017	DLBCL_DUKE_3679	DLBCL_DUKE_3679	Mature B-Cell Neoplasms	Diffuse Large B-Cell Lymphoma, NOS	DLBCLNOS
DLBCL	dlbcl_duke_2017	DLBCL_DUKE_3680	DLBCL_DUKE_3680	Mature B-Cell Neoplasms	Diffuse Large B-Cell Lymphoma, NOS	DLBCLNOS
DLBCL	dlbcl_duke_2017	DLBCL_DUKE_3681	DLBCL_DUKE_3681	Mature B-Cell Neoplasms	Diffuse Large B-Cell Lymphoma, NOS	DLBCLNOS
DLBCL	dlbcl_duke_2017	DLBCL_DUKE_3682	DLBCL_DUKE_3682	Mature B-Cell Neoplasms	Diffuse Large B-Cell Lymphoma, NOS	DLBCLNOS
DLBCL	dlbcl_duke_2017	DLBCL_DUKE_3683	DLBCL_DUKE_3683	Mature B-Cell Neoplasms	Diffuse Large B-Cell Lymphoma, NOS	DLBCLNOS
DLBCL	dlbcl_duke_2017	DLBCL_DUKE_3684	DLBCL_DUKE_3684	Mature B-Cell Neoplasms	Diffuse Large B-Cell Lymphoma, NOS	DLBCLNOS
DLBCL	dlbcl_duke_2017	DLBCL_DUKE_3685	DLBCL_DUKE_3685	Mature B-Cell Neoplasms	Diffuse Large B-Cell Lymphoma, NOS	DLBCLNOS
DLBCL	dlbcl_duke_2017	DLBCL_DUKE_3686	DLBCL_DUKE_3686	Mature B-Cell Neoplasms	Diffuse Large B-Cell Lymphoma, NOS	DLBCLNOS
DLBCL	dlbcl_duke_2017	DLBCL_DUKE_3687	DLBCL_DUKE_3687	Mature B-Cell Neoplasms	Diffuse Large B-Cell Lymphoma, NOS	DLBCLNOS
DLBCL	dlbcl_duke_2017	DLBCL_DUKE_3688	DLBCL_DUKE_3688	Mature B-Cell Neoplasms	Diffuse Large B-Cell Lymphoma, NOS	DLBCLNOS
DLBCL	dlbcl_duke_2017	DLBCL_DUKE_3689	DLBCL_DUKE_3689	Mature B-Cell Neoplasms	Diffuse Large B-Cell Lymphoma, NOS	DLBCLNOS
DLBCL	dlbcl_duke_2017	DLBCL_DUKE_3691	DLBCL_DUKE_3691	Mature B-Cell Neoplasms	Diffuse Large B-Cell Lymphoma, NOS	DLBCLNOS
DLBCL	dlbcl_duke_2017	DLBCL_DUKE_3692	DLBCL_DUKE_3692	Mature B-Cell Neoplasms	Diffuse Large B-Cell Lymphoma, NOS	DLBCLNOS
DLBCL	dlbcl_duke_2017	DLBCL_DUKE_3693	DLBCL_DUKE_3693	Mature B-Cell Neoplasms	Diffuse Large B-Cell Lymphoma, NOS	DLBCLNOS
DLBCL	dlbcl_duke_2017	DLBCL_DUKE_3694	DLBCL_DUKE_3694	Mature B-Cell Neoplasms	Diffuse Large B-Cell Lymphoma, NOS	DLBCLNOS
DLBCL	dlbcl_duke_2017	DLBCL_DUKE_3696	DLBCL_DUKE_3696	Mature B-Cell Neoplasms	Diffuse Large B-Cell Lymphoma, NOS	DLBCLNOS
DLBCL	dlbcl_duke_2017	DLBCL_DUKE_3697	DLBCL_DUKE_3697	Mature B-Cell Neoplasms	Diffuse Large B-Cell Lymphoma, NOS	DLBCLNOS
DLBCL	dlbcl_duke_2017	DLBCL_DUKE_3698	DLBCL_DUKE_3698	Mature B-Cell Neoplasms	Diffuse Large B-Cell Lymphoma, NOS	DLBCLNOS
DLBCL	dlbcl_duke_2017	DLBCL_DUKE_3699	DLBCL_DUKE_3699	Mature B-Cell Neoplasms	Diffuse Large B-Cell Lymphoma, NOS	DLBCLNOS
DLBCL	dlbcl_duke_2017	DLBCL_DUKE_3700	DLBCL_DUKE_3700	Mature B-Cell Neoplasms	Diffuse Large B-Cell Lymphoma, NOS	DLBCLNOS
DLBCL	dlbcl_duke_2017	DLBCL_DUKE_3701	DLBCL_DUKE_3701	Mature B-Cell Neoplasms	Diffuse Large B-Cell Lymphoma, NOS	DLBCLNOS
DLBCL	dlbcl_duke_2017	DLBCL_DUKE_3703	DLBCL_DUKE_3703	Mature B-Cell Neoplasms	Diffuse Large B-Cell Lymphoma, NOS	DLBCLNOS
DLBCL	dlbcl_duke_2017	DLBCL_DUKE_3704	DLBCL_DUKE_3704	Mature B-Cell Neoplasms	Diffuse Large B-Cell Lymphoma, NOS	DLBCLNOS
DLBCL	dlbcl_duke_2017	DLBCL_DUKE_3705	DLBCL_DUKE_3705	Mature B-Cell Neoplasms	Diffuse Large B-Cell Lymphoma, NOS	DLBCLNOS
DLBCL	dlbcl_duke_2017	DLBCL_DUKE_3706	DLBCL_DUKE_3706	Mature B-Cell Neoplasms	Diffuse Large B-Cell Lymphoma, NOS	DLBCLNOS
DLBCL	dlbcl_duke_2017	DLBCL_DUKE_3707	DLBCL_DUKE_3707	Mature B-Cell Neoplasms	Diffuse Large B-Cell Lymphoma, NOS	DLBCLNOS
DLBCL	dlbcl_duke_2017	DLBCL_DUKE_3708	DLBCL_DUKE_3708	Mature B-Cell Neoplasms	Diffuse Large B-Cell Lymphoma, NOS	DLBCLNOS
DLBCL	dlbcl_duke_2017	DLBCL_DUKE_3709	DLBCL_DUKE_3709	Mature B-Cell Neoplasms	Diffuse Large B-Cell Lymphoma, NOS	DLBCLNOS
DLBCL	dlbcl_duke_2017	DLBCL_DUKE_3711	DLBCL_DUKE_3711	Mature B-Cell Neoplasms	Diffuse Large B-Cell Lymphoma, NOS	DLBCLNOS
DLBCL	dlbcl_duke_2017	DLBCL_DUKE_3712	DLBCL_DUKE_3712	Mature B-Cell Neoplasms	Diffuse Large B-Cell Lymphoma, NOS	DLBCLNOS
DLBCL	dlbcl_duke_2017	DLBCL_DUKE_3713	DLBCL_DUKE_3713	Mature B-Cell Neoplasms	Diffuse Large B-Cell Lymphoma, NOS	DLBCLNOS
DLBCL	dlbcl_duke_2017	DLBCL_DUKE_3715	DLBCL_DUKE_3715	Mature B-Cell Neoplasms	Diffuse Large B-Cell Lymphoma, NOS	DLBCLNOS
DLBCL	dlbcl_duke_2017	DLBCL_DUKE_3716	DLBCL_DUKE_3716	Mature B-Cell Neoplasms	Diffuse Large B-Cell Lymphoma, NOS	DLBCLNOS
DLBCL	dlbcl_duke_2017	DLBCL_DUKE_3717	DLBCL_DUKE_3717	Mature B-Cell Neoplasms	Diffuse Large B-Cell Lymphoma, NOS	DLBCLNOS
DLBCL	dlbcl_duke_2017	DLBCL_DUKE_3718	DLBCL_DUKE_3718	Mature B-Cell Neoplasms	Diffuse Large B-Cell Lymphoma, NOS	DLBCLNOS
DLBCL	dlbcl_duke_2017	DLBCL_DUKE_3719	DLBCL_DUKE_3719	Mature B-Cell Neoplasms	Diffuse Large B-Cell Lymphoma, NOS	DLBCLNOS
DLBCL	dlbcl_duke_2017	DLBCL_DUKE_3721	DLBCL_DUKE_3721	Mature B-Cell Neoplasms	Diffuse Large B-Cell Lymphoma, NOS	DLBCLNOS
DLBCL	dlbcl_duke_2017	DLBCL_DUKE_3722	DLBCL_DUKE_3722	Mature B-Cell Neoplasms	Diffuse Large B-Cell Lymphoma, NOS	DLBCLNOS
DLBCL	dlbcl_duke_2017	DLBCL_DUKE_3724	DLBCL_DUKE_3724	Mature B-Cell Neoplasms	Diffuse Large B-Cell Lymphoma, NOS	DLBCLNOS
DLBCL	dlbcl_duke_2017	DLBCL_DUKE_3725	DLBCL_DUKE_3725	Mature B-Cell Neoplasms	Diffuse Large B-Cell Lymphoma, NOS	DLBCLNOS
DLBCL	dlbcl_duke_2017	DLBCL_DUKE_3726	DLBCL_DUKE_3726	Mature B-Cell Neoplasms	Diffuse Large B-Cell Lymphoma, NOS	DLBCLNOS
DLBCL	dlbcl_duke_2017	DLBCL_DUKE_3727	DLBCL_DUKE_3727	Mature B-Cell Neoplasms	Diffuse Large B-Cell Lymphoma, NOS	DLBCLNOS
DLBCL	dlbcl_duke_2017	DLBCL_DUKE_3728	DLBCL_DUKE_3728	Mature B-Cell Neoplasms	Diffuse Large B-Cell Lymphoma, NOS	DLBCLNOS
DLBCL	dlbcl_duke_2017	DLBCL_DUKE_3729	DLBCL_DUKE_3729	Mature B-Cell Neoplasms	Diffuse Large B-Cell Lymphoma, NOS	DLBCLNOS
DLBCL	dlbcl_duke_2017	DLBCL_DUKE_3730	DLBCL_DUKE_3730	Mature B-Cell Neoplasms	Diffuse Large B-Cell Lymphoma, NOS	DLBCLNOS
DLBCL	dlbcl_duke_2017	DLBCL_DUKE_3731	DLBCL_DUKE_3731	Mature B-Cell Neoplasms	Diffuse Large B-Cell Lymphoma, NOS	DLBCLNOS
DLBCL	dlbcl_duke_2017	DLBCL_DUKE_3732	DLBCL_DUKE_3732	Mature B-Cell Neoplasms	Diffuse Large B-Cell Lymphoma, NOS	DLBCLNOS
DLBCL	dlbcl_duke_2017	DLBCL_DUKE_3733	DLBCL_DUKE_3733	Mature B-Cell Neoplasms	Diffuse Large B-Cell Lymphoma, NOS	DLBCLNOS
DLBCL	dlbcl_duke_2017	DLBCL_DUKE_3734	DLBCL_DUKE_3734	Mature B-Cell Neoplasms	Diffuse Large B-Cell Lymphoma, NOS	DLBCLNOS
DLBCL	dlbcl_duke_2017	DLBCL_DUKE_3735	DLBCL_DUKE_3735	Mature B-Cell Neoplasms	Diffuse Large B-Cell Lymphoma, NOS	DLBCLNOS
DLBCL	dlbcl_duke_2017	DLBCL_DUKE_3736	DLBCL_DUKE_3736	Mature B-Cell Neoplasms	Diffuse Large B-Cell Lymphoma, NOS	DLBCLNOS
DLBCL	dlbcl_duke_2017	DLBCL_DUKE_3737	DLBCL_DUKE_3737	Mature B-Cell Neoplasms	Diffuse Large B-Cell Lymphoma, NOS	DLBCLNOS
DLBCL	dlbcl_duke_2017	DLBCL_DUKE_3739	DLBCL_DUKE_3739	Mature B-Cell Neoplasms	Diffuse Large B-Cell Lymphoma, NOS	DLBCLNOS
DLBCL	dlbcl_duke_2017	DLBCL_DUKE_3740	DLBCL_DUKE_3740	Mature B-Cell Neoplasms	Diffuse Large B-Cell Lymphoma, NOS	DLBCLNOS
DLBCL	dlbcl_duke_2017	DLBCL_DUKE_3741	DLBCL_DUKE_3741	Mature B-Cell Neoplasms	Diffuse Large B-Cell Lymphoma, NOS	DLBCLNOS
DLBCL	dlbcl_duke_2017	DLBCL_DUKE_3742	DLBCL_DUKE_3742	Mature B-Cell Neoplasms	Diffuse Large B-Cell Lymphoma, NOS	DLBCLNOS
DLBCL	dlbcl_duke_2017	DLBCL_DUKE_3743	DLBCL_DUKE_3743	Mature B-Cell Neoplasms	Diffuse Large B-Cell Lymphoma, NOS	DLBCLNOS
DLBCL	dlbcl_duke_2017	DLBCL_DUKE_3744	DLBCL_DUKE_3744	Mature B-Cell Neoplasms	Diffuse Large B-Cell Lymphoma, NOS	DLBCLNOS
DLBCL	dlbcl_duke_2017	DLBCL_DUKE_3745	DLBCL_DUKE_3745	Mature B-Cell Neoplasms	Diffuse Large B-Cell Lymphoma, NOS	DLBCLNOS
DLBCL	dlbcl_duke_2017	DLBCL_DUKE_3746	DLBCL_DUKE_3746	Mature B-Cell Neoplasms	Diffuse Large B-Cell Lymphoma, NOS	DLBCLNOS
DLBCL	dlbcl_duke_2017	DLBCL_DUKE_3747	DLBCL_DUKE_3747	Mature B-Cell Neoplasms	Diffuse Large B-Cell Lymphoma, NOS	DLBCLNOS
DLBCL	dlbcl_duke_2017	DLBCL_DUKE_3748	DLBCL_DUKE_3748	Mature B-Cell Neoplasms	Diffuse Large B-Cell Lymphoma, NOS	DLBCLNOS
DLBCL	dlbcl_duke_2017	DLBCL_DUKE_3749	DLBCL_DUKE_3749	Mature B-Cell Neoplasms	Diffuse Large B-Cell Lymphoma, NOS	DLBCLNOS
DLBCL	dlbcl_duke_2017	DLBCL_DUKE_3750	DLBCL_DUKE_3750	Mature B-Cell Neoplasms	Diffuse Large B-Cell Lymphoma, NOS	DLBCLNOS
DLBCL	dlbcl_duke_2017	DLBCL_DUKE_3751	DLBCL_DUKE_3751	Mature B-Cell Neoplasms	Diffuse Large B-Cell Lymphoma, NOS	DLBCLNOS
DLBCL	dlbcl_duke_2017	DLBCL_DUKE_3753	DLBCL_DUKE_3753	Mature B-Cell Neoplasms	Diffuse Large B-Cell Lymphoma, NOS	DLBCLNOS
DLBCL	dlbcl_duke_2017	DLBCL_DUKE_3754	DLBCL_DUKE_3754	Mature B-Cell Neoplasms	Diffuse Large B-Cell Lymphoma, NOS	DLBCLNOS
DLBCL	dlbcl_duke_2017	DLBCL_DUKE_3755	DLBCL_DUKE_3755	Mature B-Cell Neoplasms	Diffuse Large B-Cell Lymphoma, NOS	DLBCLNOS
DLBCL	dlbcl_duke_2017	DLBCL_DUKE_3756	DLBCL_DUKE_3756	Mature B-Cell Neoplasms	Diffuse Large B-Cell Lymphoma, NOS	DLBCLNOS
DLBCL	dlbcl_duke_2017	DLBCL_DUKE_3757	DLBCL_DUKE_3757	Mature B-Cell Neoplasms	Diffuse Large B-Cell Lymphoma, NOS	DLBCLNOS
DLBCL	dlbcl_duke_2017	DLBCL_DUKE_3758	DLBCL_DUKE_3758	Mature B-Cell Neoplasms	Diffuse Large B-Cell Lymphoma, NOS	DLBCLNOS
DLBCL	dlbcl_duke_2017	DLBCL_DUKE_3759	DLBCL_DUKE_3759	Mature B-Cell Neoplasms	Diffuse Large B-Cell Lymphoma, NOS	DLBCLNOS
DLBCL	dlbcl_duke_2017	DLBCL_DUKE_3760	DLBCL_DUKE_3760	Mature B-Cell Neoplasms	Diffuse Large B-Cell Lymphoma, NOS	DLBCLNOS
DLBCL	dlbcl_duke_2017	DLBCL_DUKE_3761	DLBCL_DUKE_3761	Mature B-Cell Neoplasms	Diffuse Large B-Cell Lymphoma, NOS	DLBCLNOS
DLBCL	dlbcl_duke_2017	DLBCL_DUKE_3762	DLBCL_DUKE_3762	Mature B-Cell Neoplasms	Diffuse Large B-Cell Lymphoma, NOS	DLBCLNOS
DLBCL	dlbcl_duke_2017	DLBCL_DUKE_3763	DLBCL_DUKE_3763	Mature B-Cell Neoplasms	Diffuse Large B-Cell Lymphoma, NOS	DLBCLNOS
DLBCL	dlbcl_duke_2017	DLBCL_DUKE_3764	DLBCL_DUKE_3764	Mature B-Cell Neoplasms	Diffuse Large B-Cell Lymphoma, NOS	DLBCLNOS
DLBCL	dlbcl_duke_2017	DLBCL_DUKE_3765	DLBCL_DUKE_3765	Mature B-Cell Neoplasms	Diffuse Large B-Cell Lymphoma, NOS	DLBCLNOS
DLBCL	dlbcl_duke_2017	DLBCL_DUKE_3766	DLBCL_DUKE_3766	Mature B-Cell Neoplasms	Diffuse Large B-Cell Lymphoma, NOS	DLBCLNOS
DLBCL	dlbcl_duke_2017	DLBCL_DUKE_3767	DLBCL_DUKE_3767	Mature B-Cell Neoplasms	Diffuse Large B-Cell Lymphoma, NOS	DLBCLNOS
DLBCL	dlbcl_duke_2017	DLBCL_DUKE_3770	DLBCL_DUKE_3770	Mature B-Cell Neoplasms	Diffuse Large B-Cell Lymphoma, NOS	DLBCLNOS
DLBCL	dlbcl_duke_2017	DLBCL_DUKE_3771	DLBCL_DUKE_3771	Mature B-Cell Neoplasms	Diffuse Large B-Cell Lymphoma, NOS	DLBCLNOS
DLBCL	dlbcl_duke_2017	DLBCL_DUKE_3775	DLBCL_DUKE_3775	Mature B-Cell Neoplasms	Diffuse Large B-Cell Lymphoma, NOS	DLBCLNOS
DLBCL	dlbcl_duke_2017	DLBCL_DUKE_3776	DLBCL_DUKE_3776	Mature B-Cell Neoplasms	Diffuse Large B-Cell Lymphoma, NOS	DLBCLNOS
DLBCL	dlbcl_duke_2017	DLBCL_DUKE_3777	DLBCL_DUKE_3777	Mature B-Cell Neoplasms	Diffuse Large B-Cell Lymphoma, NOS	DLBCLNOS
DLBCL	dlbcl_duke_2017	DLBCL_DUKE_3778	DLBCL_DUKE_3778	Mature B-Cell Neoplasms	Diffuse Large B-Cell Lymphoma, NOS	DLBCLNOS
DLBCL	dlbcl_duke_2017	DLBCL_DUKE_3779	DLBCL_DUKE_3779	Mature B-Cell Neoplasms	Diffuse Large B-Cell Lymphoma, NOS	DLBCLNOS
DLBCL	dlbcl_duke_2017	DLBCL_DUKE_3780	DLBCL_DUKE_3780	Mature B-Cell Neoplasms	Diffuse Large B-Cell Lymphoma, NOS	DLBCLNOS
DLBCL	dlbcl_duke_2017	DLBCL_DUKE_3781	DLBCL_DUKE_3781	Mature B-Cell Neoplasms	Diffuse Large B-Cell Lymphoma, NOS	DLBCLNOS
DLBCL	dlbcl_duke_2017	DLBCL_DUKE_3782	DLBCL_DUKE_3782	Mature B-Cell Neoplasms	Diffuse Large B-Cell Lymphoma, NOS	DLBCLNOS
DLBCL	dlbcl_duke_2017	DLBCL_DUKE_3783	DLBCL_DUKE_3783	Mature B-Cell Neoplasms	Diffuse Large B-Cell Lymphoma, NOS	DLBCLNOS
DLBCL	dlbcl_duke_2017	DLBCL_DUKE_3784	DLBCL_DUKE_3784	Mature B-Cell Neoplasms	Diffuse Large B-Cell Lymphoma, NOS	DLBCLNOS
DLBCL	dlbcl_duke_2017	DLBCL_DUKE_3785	DLBCL_DUKE_3785	Mature B-Cell Neoplasms	Diffuse Large B-Cell Lymphoma, NOS	DLBCLNOS
DLBCL	dlbcl_duke_2017	DLBCL_DUKE_3786	DLBCL_DUKE_3786	Mature B-Cell Neoplasms	Diffuse Large B-Cell Lymphoma, NOS	DLBCLNOS
DLBCL	dlbcl_duke_2017	DLBCL_DUKE_3787	DLBCL_DUKE_3787	Mature B-Cell Neoplasms	Diffuse Large B-Cell Lymphoma, NOS	DLBCLNOS
DLBCL	dlbcl_duke_2017	DLBCL_DUKE_3810	DLBCL_DUKE_3810	Mature B-Cell Neoplasms	Diffuse Large B-Cell Lymphoma, NOS	DLBCLNOS
DLBCL	dlbcl_duke_2017	DLBCL_DUKE_3811	DLBCL_DUKE_3811	Mature B-Cell Neoplasms	Diffuse Large B-Cell Lymphoma, NOS	DLBCLNOS
DLBCL	dlbcl_duke_2017	DLBCL_DUKE_3812	DLBCL_DUKE_3812	Mature B-Cell Neoplasms	Diffuse Large B-Cell Lymphoma, NOS	DLBCLNOS
DLBCL	dlbcl_duke_2017	DLBCL_DUKE_3813	DLBCL_DUKE_3813	Mature B-Cell Neoplasms	Diffuse Large B-Cell Lymphoma, NOS	DLBCLNOS
DLBCL	dlbcl_duke_2017	DLBCL_DUKE_3814	DLBCL_DUKE_3814	Mature B-Cell Neoplasms	Diffuse Large B-Cell Lymphoma, NOS	DLBCLNOS
DLBCL	dlbcl_duke_2017	DLBCL_DUKE_3815	DLBCL_DUKE_3815	Mature B-Cell Neoplasms	Diffuse Large B-Cell Lymphoma, NOS	DLBCLNOS
DLBCL	dlbcl_duke_2017	DLBCL_DUKE_3816	DLBCL_DUKE_3816	Mature B-Cell Neoplasms	Diffuse Large B-Cell Lymphoma, NOS	DLBCLNOS
DLBCL	dlbcl_duke_2017	DLBCL_DUKE_3817	DLBCL_DUKE_3817	Mature B-Cell Neoplasms	Diffuse Large B-Cell Lymphoma, NOS	DLBCLNOS
DLBCL	dlbcl_duke_2017	DLBCL_DUKE_3819	DLBCL_DUKE_3819	Mature B-Cell Neoplasms	Diffuse Large B-Cell Lymphoma, NOS	DLBCLNOS
DLBCL	dlbcl_duke_2017	DLBCL_DUKE_3820	DLBCL_DUKE_3820	Mature B-Cell Neoplasms	Diffuse Large B-Cell Lymphoma, NOS	DLBCLNOS
DLBCL	dlbcl_duke_2017	DLBCL_DUKE_3821	DLBCL_DUKE_3821	Mature B-Cell Neoplasms	Diffuse Large B-Cell Lymphoma, NOS	DLBCLNOS
DLBCL	dlbcl_duke_2017	DLBCL_DUKE_3822	DLBCL_DUKE_3822	Mature B-Cell Neoplasms	Diffuse Large B-Cell Lymphoma, NOS	DLBCLNOS
DLBCL	dlbcl_duke_2017	DLBCL_DUKE_3823	DLBCL_DUKE_3823	Mature B-Cell Neoplasms	Diffuse Large B-Cell Lymphoma, NOS	DLBCLNOS
DLBCL	dlbcl_duke_2017	DLBCL_DUKE_3824	DLBCL_DUKE_3824	Mature B-Cell Neoplasms	Diffuse Large B-Cell Lymphoma, NOS	DLBCLNOS
DLBCL	dlbcl_duke_2017	DLBCL_DUKE_3825	DLBCL_DUKE_3825	Mature B-Cell Neoplasms	Diffuse Large B-Cell Lymphoma, NOS	DLBCLNOS
DLBCL	dlbcl_duke_2017	DLBCL_DUKE_3826	DLBCL_DUKE_3826	Mature B-Cell Neoplasms	Diffuse Large B-Cell Lymphoma, NOS	DLBCLNOS
DLBCL	dlbcl_duke_2017	DLBCL_DUKE_3827	DLBCL_DUKE_3827	Mature B-Cell Neoplasms	Diffuse Large B-Cell Lymphoma, NOS	DLBCLNOS
DLBCL	dlbcl_duke_2017	DLBCL_DUKE_3828	DLBCL_DUKE_3828	Mature B-Cell Neoplasms	Diffuse Large B-Cell Lymphoma, NOS	DLBCLNOS
DLBCL	dlbcl_duke_2017	DLBCL_DUKE_3829	DLBCL_DUKE_3829	Mature B-Cell Neoplasms	Diffuse Large B-Cell Lymphoma, NOS	DLBCLNOS
DLBCL	dlbcl_duke_2017	DLBCL_DUKE_3830	DLBCL_DUKE_3830	Mature B-Cell Neoplasms	Diffuse Large B-Cell Lymphoma, NOS	DLBCLNOS
DLBCL	dlbcl_duke_2017	DLBCL_DUKE_3831	DLBCL_DUKE_3831	Mature B-Cell Neoplasms	Diffuse Large B-Cell Lymphoma, NOS	DLBCLNOS
DLBCL	dlbcl_duke_2017	DLBCL_DUKE_3832	DLBCL_DUKE_3832	Mature B-Cell Neoplasms	Diffuse Large B-Cell Lymphoma, NOS	DLBCLNOS
DLBCL	dlbcl_duke_2017	DLBCL_DUKE_3833	DLBCL_DUKE_3833	Mature B-Cell Neoplasms	Diffuse Large B-Cell Lymphoma, NOS	DLBCLNOS
DLBCL	dlbcl_duke_2017	DLBCL_DUKE_3834	DLBCL_DUKE_3834	Mature B-Cell Neoplasms	Diffuse Large B-Cell Lymphoma, NOS	DLBCLNOS
DLBCL	dlbcl_duke_2017	DLBCL_DUKE_3835	DLBCL_DUKE_3835	Mature B-Cell Neoplasms	Diffuse Large B-Cell Lymphoma, NOS	DLBCLNOS
DLBCL	dlbcl_duke_2017	DLBCL_DUKE_3836	DLBCL_DUKE_3836	Mature B-Cell Neoplasms	Diffuse Large B-Cell Lymphoma, NOS	DLBCLNOS
DLBCL	dlbcl_duke_2017	DLBCL_DUKE_3837	DLBCL_DUKE_3837	Mature B-Cell Neoplasms	Diffuse Large B-Cell Lymphoma, NOS	DLBCLNOS
DLBCL	dlbcl_duke_2017	DLBCL_DUKE_3838	DLBCL_DUKE_3838	Mature B-Cell Neoplasms	Diffuse Large B-Cell Lymphoma, NOS	DLBCLNOS
DLBCL	dlbcl_duke_2017	DLBCL_DUKE_3839	DLBCL_DUKE_3839	Mature B-Cell Neoplasms	Diffuse Large B-Cell Lymphoma, NOS	DLBCLNOS
DLBCL	dlbcl_duke_2017	DLBCL_DUKE_3840	DLBCL_DUKE_3840	Mature B-Cell Neoplasms	Diffuse Large B-Cell Lymphoma, NOS	DLBCLNOS
DLBCL	dlbcl_duke_2017	DLBCL_DUKE_3842	DLBCL_DUKE_3842	Mature B-Cell Neoplasms	Diffuse Large B-Cell Lymphoma, NOS	DLBCLNOS
DLBCL	dlbcl_duke_2017	DLBCL_DUKE_3843	DLBCL_DUKE_3843	Mature B-Cell Neoplasms	Diffuse Large B-Cell Lymphoma, NOS	DLBCLNOS
DLBCL	dlbcl_duke_2017	DLBCL_DUKE_3845	DLBCL_DUKE_3845	Mature B-Cell Neoplasms	Diffuse Large B-Cell Lymphoma, NOS	DLBCLNOS
DLBCL	dlbcl_duke_2017	DLBCL_DUKE_3846	DLBCL_DUKE_3846	Mature B-Cell Neoplasms	Diffuse Large B-Cell Lymphoma, NOS	DLBCLNOS
DLBCL	dlbcl_duke_2017	DLBCL_DUKE_3847	DLBCL_DUKE_3847	Mature B-Cell Neoplasms	Diffuse Large B-Cell Lymphoma, NOS	DLBCLNOS
DLBCL	dlbcl_duke_2017	DLBCL_DUKE_3848	DLBCL_DUKE_3848	Mature B-Cell Neoplasms	Diffuse Large B-Cell Lymphoma, NOS	DLBCLNOS
DLBCL	dlbcl_duke_2017	DLBCL_DUKE_3849	DLBCL_DUKE_3849	Mature B-Cell Neoplasms	Diffuse Large B-Cell Lymphoma, NOS	DLBCLNOS
DLBCL	dlbcl_duke_2017	DLBCL_DUKE_3851	DLBCL_DUKE_3851	Mature B-Cell Neoplasms	Diffuse Large B-Cell Lymphoma, NOS	DLBCLNOS
DLBCL	dlbcl_duke_2017	DLBCL_DUKE_3852	DLBCL_DUKE_3852	Mature B-Cell Neoplasms	Diffuse Large B-Cell Lymphoma, NOS	DLBCLNOS
DLBCL	dlbcl_duke_2017	DLBCL_DUKE_3854	DLBCL_DUKE_3854	Mature B-Cell Neoplasms	Diffuse Large B-Cell Lymphoma, NOS	DLBCLNOS
DLBCL	dlbcl_duke_2017	DLBCL_DUKE_3856	DLBCL_DUKE_3856	Mature B-Cell Neoplasms	Diffuse Large B-Cell Lymphoma, NOS	DLBCLNOS
DLBCL	dlbcl_duke_2017	DLBCL_DUKE_3857	DLBCL_DUKE_3857	Mature B-Cell Neoplasms	Diffuse Large B-Cell Lymphoma, NOS	DLBCLNOS
DLBCL	dlbcl_duke_2017	DLBCL_DUKE_3859	DLBCL_DUKE_3859	Mature B-Cell Neoplasms	Diffuse Large B-Cell Lymphoma, NOS	DLBCLNOS
DLBCL	dlbcl_duke_2017	DLBCL_DUKE_3861	DLBCL_DUKE_3861	Mature B-Cell Neoplasms	Diffuse Large B-Cell Lymphoma, NOS	DLBCLNOS
DLBCL	dlbcl_duke_2017	DLBCL_DUKE_3865	DLBCL_DUKE_3865	Mature B-Cell Neoplasms	Diffuse Large B-Cell Lymphoma, NOS	DLBCLNOS
DLBCL	dlbcl_duke_2017	DLBCL_DUKE_3867	DLBCL_DUKE_3867	Mature B-Cell Neoplasms	Diffuse Large B-Cell Lymphoma, NOS	DLBCLNOS
DLBCL	dlbcl_duke_2017	DLBCL_DUKE_3871	DLBCL_DUKE_3871	Mature B-Cell Neoplasms	Diffuse Large B-Cell Lymphoma, NOS	DLBCLNOS
DLBCL	dlbcl_duke_2017	DLBCL_DUKE_3872	DLBCL_DUKE_3872	Mature B-Cell Neoplasms	Diffuse Large B-Cell Lymphoma, NOS	DLBCLNOS
DLBCL	dlbcl_duke_2017	DLBCL_DUKE_3873	DLBCL_DUKE_3873	Mature B-Cell Neoplasms	Diffuse Large B-Cell Lymphoma, NOS	DLBCLNOS
DLBCL	dlbcl_duke_2017	DLBCL_DUKE_3875	DLBCL_DUKE_3875	Mature B-Cell Neoplasms	Diffuse Large B-Cell Lymphoma, NOS	DLBCLNOS
DLBCL	dlbcl_duke_2017	DLBCL_DUKE_3876	DLBCL_DUKE_3876	Mature B-Cell Neoplasms	Diffuse Large B-Cell Lymphoma, NOS	DLBCLNOS
DLBCL	dlbcl_duke_2017	DLBCL_DUKE_3879	DLBCL_DUKE_3879	Mature B-Cell Neoplasms	Diffuse Large B-Cell Lymphoma, NOS	DLBCLNOS
DLBCL	dlbcl_duke_2017	DLBCL_DUKE_3880	DLBCL_DUKE_3880	Mature B-Cell Neoplasms	Diffuse Large B-Cell Lymphoma, NOS	DLBCLNOS
DLBCL	dlbcl_duke_2017	DLBCL_DUKE_3881	DLBCL_DUKE_3881	Mature B-Cell Neoplasms	Diffuse Large B-Cell Lymphoma, NOS	DLBCLNOS
DLBCL	dlbcl_duke_2017	DLBCL_DUKE_3882	DLBCL_DUKE_3882	Mature B-Cell Neoplasms	Diffuse Large B-Cell Lymphoma, NOS	DLBCLNOS
DLBCL	dlbcl_duke_2017	DLBCL_DUKE_3883	DLBCL_DUKE_3883	Mature B-Cell Neoplasms	Diffuse Large B-Cell Lymphoma, NOS	DLBCLNOS
DLBCL	dlbcl_duke_2017	DLBCL_DUKE_3885	DLBCL_DUKE_3885	Mature B-Cell Neoplasms	Diffuse Large B-Cell Lymphoma, NOS	DLBCLNOS
DLBCL	dlbcl_duke_2017	DLBCL_DUKE_3886	DLBCL_DUKE_3886	Mature B-Cell Neoplasms	Diffuse Large B-Cell Lymphoma, NOS	DLBCLNOS
DLBCL	dlbcl_duke_2017	DLBCL_DUKE_3887	DLBCL_DUKE_3887	Mature B-Cell Neoplasms	Diffuse Large B-Cell Lymphoma, NOS	DLBCLNOS
DLBCL	dlbcl_duke_2017	DLBCL_DUKE_3888	DLBCL_DUKE_3888	Mature B-Cell Neoplasms	Diffuse Large B-Cell Lymphoma, NOS	DLBCLNOS
DLBCL	dlbcl_duke_2017	DLBCL_DUKE_3889	DLBCL_DUKE_3889	Mature B-Cell Neoplasms	Diffuse Large B-Cell Lymphoma, NOS	DLBCLNOS
DLBCL	dlbcl_duke_2017	DLBCL_DUKE_3891	DLBCL_DUKE_3891	Mature B-Cell Neoplasms	Diffuse Large B-Cell Lymphoma, NOS	DLBCLNOS
DLBCL	dlbcl_duke_2017	DLBCL_DUKE_3892	DLBCL_DUKE_3892	Mature B-Cell Neoplasms	Diffuse Large B-Cell Lymphoma, NOS	DLBCLNOS
DLBCL	dlbcl_duke_2017	DLBCL_DUKE_3893	DLBCL_DUKE_3893	Mature B-Cell Neoplasms	Diffuse Large B-Cell Lymphoma, NOS	DLBCLNOS
DLBCL	dlbcl_duke_2017	DLBCL_DUKE_3894	DLBCL_DUKE_3894	Mature B-Cell Neoplasms	Diffuse Large B-Cell Lymphoma, NOS	DLBCLNOS
DLBCL	dlbcl_duke_2017	DLBCL_DUKE_3895	DLBCL_DUKE_3895	Mature B-Cell Neoplasms	Diffuse Large B-Cell Lymphoma, NOS	DLBCLNOS
DLBCL	dlbcl_duke_2017	DLBCL_DUKE_3896	DLBCL_DUKE_3896	Mature B-Cell Neoplasms	Diffuse Large B-Cell Lymphoma, NOS	DLBCLNOS
DLBCL	dlbcl_duke_2017	DLBCL_DUKE_3898	DLBCL_DUKE_3898	Mature B-Cell Neoplasms	Diffuse Large B-Cell Lymphoma, NOS	DLBCLNOS
DLBCL	dlbcl_duke_2017	DLBCL_DUKE_3899	DLBCL_DUKE_3899	Mature B-Cell Neoplasms	Diffuse Large B-Cell Lymphoma, NOS	DLBCLNOS
DLBCL	dlbcl_duke_2017	DLBCL_DUKE_3900	DLBCL_DUKE_3900	Mature B-Cell Neoplasms	Diffuse Large B-Cell Lymphoma, NOS	DLBCLNOS
DLBCL	dlbcl_duke_2017	DLBCL_DUKE_3901	DLBCL_DUKE_3901	Mature B-Cell Neoplasms	Diffuse Large B-Cell Lymphoma, NOS	DLBCLNOS
DLBCL	dlbcl_duke_2017	DLBCL_DUKE_3902	DLBCL_DUKE_3902	Mature B-Cell Neoplasms	Diffuse Large B-Cell Lymphoma, NOS	DLBCLNOS
DLBCL	dlbcl_duke_2017	DLBCL_DUKE_3903	DLBCL_DUKE_3903	Mature B-Cell Neoplasms	Diffuse Large B-Cell Lymphoma, NOS	DLBCLNOS
DLBCL	dlbcl_duke_2017	DLBCL_DUKE_3904	DLBCL_DUKE_3904	Mature B-Cell Neoplasms	Diffuse Large B-Cell Lymphoma, NOS	DLBCLNOS
DLBCL	dlbcl_duke_2017	DLBCL_DUKE_3905	DLBCL_DUKE_3905	Mature B-Cell Neoplasms	Diffuse Large B-Cell Lymphoma, NOS	DLBCLNOS
DLBCL	dlbcl_duke_2017	DLBCL_DUKE_3906	DLBCL_DUKE_3906	Mature B-Cell Neoplasms	Diffuse Large B-Cell Lymphoma, NOS	DLBCLNOS
DLBCL	dlbcl_duke_2017	DLBCL_DUKE_3907	DLBCL_DUKE_3907	Mature B-Cell Neoplasms	Diffuse Large B-Cell Lymphoma, NOS	DLBCLNOS
DLBCL	dlbcl_duke_2017	DLBCL_DUKE_3908	DLBCL_DUKE_3908	Mature B-Cell Neoplasms	Diffuse Large B-Cell Lymphoma, NOS	DLBCLNOS
DLBCL	dlbcl_duke_2017	DLBCL_DUKE_3909	DLBCL_DUKE_3909	Mature B-Cell Neoplasms	Diffuse Large B-Cell Lymphoma, NOS	DLBCLNOS
DLBCL	dlbcl_duke_2017	DLBCL_DUKE_3910	DLBCL_DUKE_3910	Mature B-Cell Neoplasms	Diffuse Large B-Cell Lymphoma, NOS	DLBCLNOS
DLBCL	dlbcl_duke_2017	DLBCL_DUKE_3911	DLBCL_DUKE_3911	Mature B-Cell Neoplasms	Diffuse Large B-Cell Lymphoma, NOS	DLBCLNOS
DLBCL	dlbcl_duke_2017	DLBCL_DUKE_3912	DLBCL_DUKE_3912	Mature B-Cell Neoplasms	Diffuse Large B-Cell Lymphoma, NOS	DLBCLNOS
DLBCL	dlbcl_duke_2017	DLBCL_DUKE_3913	DLBCL_DUKE_3913	Mature B-Cell Neoplasms	Diffuse Large B-Cell Lymphoma, NOS	DLBCLNOS
DLBCL	dlbcl_duke_2017	DLBCL_DUKE_3914	DLBCL_DUKE_3914	Mature B-Cell Neoplasms	Diffuse Large B-Cell Lymphoma, NOS	DLBCLNOS
DLBCL	dlbcl_duke_2017	DLBCL_DUKE_3915	DLBCL_DUKE_3915	Mature B-Cell Neoplasms	Diffuse Large B-Cell Lymphoma, NOS	DLBCLNOS
DLBCL	dlbcl_duke_2017	DLBCL_DUKE_3916	DLBCL_DUKE_3916	Mature B-Cell Neoplasms	Diffuse Large B-Cell Lymphoma, NOS	DLBCLNOS
DLBCL	dlbcl_duke_2017	DLBCL_DUKE_3917	DLBCL_DUKE_3917	Mature B-Cell Neoplasms	Diffuse Large B-Cell Lymphoma, NOS	DLBCLNOS
DLBCL	dlbcl_duke_2017	DLBCL_DUKE_3918	DLBCL_DUKE_3918	Mature B-Cell Neoplasms	Diffuse Large B-Cell Lymphoma, NOS	DLBCLNOS
DLBCL	dlbcl_duke_2017	DLBCL_DUKE_3919	DLBCL_DUKE_3919	Mature B-Cell Neoplasms	Diffuse Large B-Cell Lymphoma, NOS	DLBCLNOS
DLBCL	dlbcl_duke_2017	DLBCL_DUKE_3920	DLBCL_DUKE_3920	Mature B-Cell Neoplasms	Diffuse Large B-Cell Lymphoma, NOS	DLBCLNOS
DLBCL	dlbcl_duke_2017	DLBCL_DUKE_3921	DLBCL_DUKE_3921	Mature B-Cell Neoplasms	Diffuse Large B-Cell Lymphoma, NOS	DLBCLNOS
DLBCL	dlbcl_duke_2017	DLBCL_DUKE_3922	DLBCL_DUKE_3922	Mature B-Cell Neoplasms	Diffuse Large B-Cell Lymphoma, NOS	DLBCLNOS
DLBCL	dlbcl_duke_2017	DLBCL_DUKE_3923	DLBCL_DUKE_3923	Mature B-Cell Neoplasms	Diffuse Large B-Cell Lymphoma, NOS	DLBCLNOS
DLBCL	dlbcl_duke_2017	DLBCL_DUKE_3924	DLBCL_DUKE_3924	Mature B-Cell Neoplasms	Diffuse Large B-Cell Lymphoma, NOS	DLBCLNOS
DLBCL	dlbcl_duke_2017	DLBCL_DUKE_3925	DLBCL_DUKE_3925	Mature B-Cell Neoplasms	Diffuse Large B-Cell Lymphoma, NOS	DLBCLNOS
DLBCL	dlbcl_duke_2017	DLBCL_DUKE_3926	DLBCL_DUKE_3926	Mature B-Cell Neoplasms	Diffuse Large B-Cell Lymphoma, NOS	DLBCLNOS
DLBCL	dlbcl_duke_2017	DLBCL_DUKE_3927	DLBCL_DUKE_3927	Mature B-Cell Neoplasms	Diffuse Large B-Cell Lymphoma, NOS	DLBCLNOS
DLBCL	dlbcl_duke_2017	DLBCL_DUKE_3928	DLBCL_DUKE_3928	Mature B-Cell Neoplasms	Diffuse Large B-Cell Lymphoma, NOS	DLBCLNOS
DLBCL	dlbcl_duke_2017	DLBCL_DUKE_3929	DLBCL_DUKE_3929	Mature B-Cell Neoplasms	Diffuse Large B-Cell Lymphoma, NOS	DLBCLNOS
DLBCL	dlbcl_duke_2017	DLBCL_DUKE_3930	DLBCL_DUKE_3930	Mature B-Cell Neoplasms	Diffuse Large B-Cell Lymphoma, NOS	DLBCLNOS
DLBCL	dlbcl_duke_2017	DLBCL_DUKE_3931	DLBCL_DUKE_3931	Mature B-Cell Neoplasms	Diffuse Large B-Cell Lymphoma, NOS	DLBCLNOS
DLBCL	dlbcl_duke_2017	DLBCL_DUKE_3932	DLBCL_DUKE_3932	Mature B-Cell Neoplasms	Diffuse Large B-Cell Lymphoma, NOS	DLBCLNOS
DLBCL	dlbcl_duke_2017	DLBCL_DUKE_3933	DLBCL_DUKE_3933	Mature B-Cell Neoplasms	Diffuse Large B-Cell Lymphoma, NOS	DLBCLNOS
DLBCL	dlbcl_duke_2017	DLBCL_DUKE_3934	DLBCL_DUKE_3934	Mature B-Cell Neoplasms	Diffuse Large B-Cell Lymphoma, NOS	DLBCLNOS
DLBCL	dlbcl_duke_2017	DLBCL_DUKE_3935	DLBCL_DUKE_3935	Mature B-Cell Neoplasms	Diffuse Large B-Cell Lymphoma, NOS	DLBCLNOS
DLBCL	dlbcl_duke_2017	DLBCL_DUKE_3936	DLBCL_DUKE_3936	Mature B-Cell Neoplasms	Diffuse Large B-Cell Lymphoma, NOS	DLBCLNOS
DLBCL	dlbcl_duke_2017	DLBCL_DUKE_3937	DLBCL_DUKE_3937	Mature B-Cell Neoplasms	Diffuse Large B-Cell Lymphoma, NOS	DLBCLNOS
DLBCL	dlbcl_duke_2017	DLBCL_DUKE_3938	DLBCL_DUKE_3938	Mature B-Cell Neoplasms	Diffuse Large B-Cell Lymphoma, NOS	DLBCLNOS
DLBCL	dlbcl_duke_2017	DLBCL_DUKE_3939	DLBCL_DUKE_3939	Mature B-Cell Neoplasms	Diffuse Large B-Cell Lymphoma, NOS	DLBCLNOS
DLBCL	dlbcl_duke_2017	DLBCL_DUKE_3940	DLBCL_DUKE_3940	Mature B-Cell Neoplasms	Diffuse Large B-Cell Lymphoma, NOS	DLBCLNOS
DLBCL	dlbcl_duke_2017	DLBCL_DUKE_3941	DLBCL_DUKE_3941	Mature B-Cell Neoplasms	Diffuse Large B-Cell Lymphoma, NOS	DLBCLNOS
DLBCL	dlbcl_duke_2017	DLBCL_DUKE_3942	DLBCL_DUKE_3942	Mature B-Cell Neoplasms	Diffuse Large B-Cell Lymphoma, NOS	DLBCLNOS
DLBCL	dlbcl_duke_2017	DLBCL_DUKE_3943	DLBCL_DUKE_3943	Mature B-Cell Neoplasms	Diffuse Large B-Cell Lymphoma, NOS	DLBCLNOS
DLBCL	dlbcl_duke_2017	DLBCL_DUKE_3944	DLBCL_DUKE_3944	Mature B-Cell Neoplasms	Diffuse Large B-Cell Lymphoma, NOS	DLBCLNOS
DLBCL	dlbcl_duke_2017	DLBCL_DUKE_3945	DLBCL_DUKE_3945	Mature B-Cell Neoplasms	Diffuse Large B-Cell Lymphoma, NOS	DLBCLNOS
DLBCL	dlbcl_duke_2017	DLBCL_DUKE_3946	DLBCL_DUKE_3946	Mature B-Cell Neoplasms	Diffuse Large B-Cell Lymphoma, NOS	DLBCLNOS
DLBCL	dlbcl_duke_2017	DLBCL_DUKE_3948	DLBCL_DUKE_3948	Mature B-Cell Neoplasms	Diffuse Large B-Cell Lymphoma, NOS	DLBCLNOS
DLBCL	dlbcl_duke_2017	DLBCL_DUKE_3949	DLBCL_DUKE_3949	Mature B-Cell Neoplasms	Diffuse Large B-Cell Lymphoma, NOS	DLBCLNOS
DLBCL	dlbcl_duke_2017	DLBCL_DUKE_3950	DLBCL_DUKE_3950	Mature B-Cell Neoplasms	Diffuse Large B-Cell Lymphoma, NOS	DLBCLNOS
DLBCL	dlbcl_duke_2017	DLBCL_DUKE_3951	DLBCL_DUKE_3951	Mature B-Cell Neoplasms	Diffuse Large B-Cell Lymphoma, NOS	DLBCLNOS
DLBCL	dlbcl_duke_2017	DLBCL_DUKE_3952	DLBCL_DUKE_3952	Mature B-Cell Neoplasms	Diffuse Large B-Cell Lymphoma, NOS	DLBCLNOS
DLBCL	dlbcl_duke_2017	DLBCL_DUKE_3953	DLBCL_DUKE_3953	Mature B-Cell Neoplasms	Diffuse Large B-Cell Lymphoma, NOS	DLBCLNOS
DLBCL	dlbcl_duke_2017	DLBCL_DUKE_3954	DLBCL_DUKE_3954	Mature B-Cell Neoplasms	Diffuse Large B-Cell Lymphoma, NOS	DLBCLNOS
DLBCL	dlbcl_duke_2017	DLBCL_DUKE_3955	DLBCL_DUKE_3955	Mature B-Cell Neoplasms	Diffuse Large B-Cell Lymphoma, NOS	DLBCLNOS
DLBCL	dlbcl_duke_2017	DLBCL_DUKE_3956	DLBCL_DUKE_3956	Mature B-Cell Neoplasms	Diffuse Large B-Cell Lymphoma, NOS	DLBCLNOS
DLBCL	dlbcl_duke_2017	DLBCL_DUKE_3957	DLBCL_DUKE_3957	Mature B-Cell Neoplasms	Diffuse Large B-Cell Lymphoma, NOS	DLBCLNOS
DLBCL	dlbcl_duke_2017	DLBCL_DUKE_3958	DLBCL_DUKE_3958	Mature B-Cell Neoplasms	Diffuse Large B-Cell Lymphoma, NOS	DLBCLNOS
DLBCL	dlbcl_duke_2017	DLBCL_DUKE_3959	DLBCL_DUKE_3959	Mature B-Cell Neoplasms	Diffuse Large B-Cell Lymphoma, NOS	DLBCLNOS
DLBCL	dlbcl_duke_2017	DLBCL_DUKE_3960	DLBCL_DUKE_3960	Mature B-Cell Neoplasms	Diffuse Large B-Cell Lymphoma, NOS	DLBCLNOS
DLBCL	dlbcl_duke_2017	DLBCL_DUKE_3961	DLBCL_DUKE_3961	Mature B-Cell Neoplasms	Diffuse Large B-Cell Lymphoma, NOS	DLBCLNOS
DLBCL	dlbcl_duke_2017	DLBCL_DUKE_3962	DLBCL_DUKE_3962	Mature B-Cell Neoplasms	Diffuse Large B-Cell Lymphoma, NOS	DLBCLNOS
DLBCL	dlbcl_duke_2017	DLBCL_DUKE_3963	DLBCL_DUKE_3963	Mature B-Cell Neoplasms	Diffuse Large B-Cell Lymphoma, NOS	DLBCLNOS
DLBCL	dlbcl_duke_2017	DLBCL_DUKE_3964	DLBCL_DUKE_3964	Mature B-Cell Neoplasms	Diffuse Large B-Cell Lymphoma, NOS	DLBCLNOS
DLBCL	dlbcl_duke_2017	DLBCL_DUKE_3965	DLBCL_DUKE_3965	Mature B-Cell Neoplasms	Diffuse Large B-Cell Lymphoma, NOS	DLBCLNOS
DLBCL	dlbcl_duke_2017	DLBCL_DUKE_3966	DLBCL_DUKE_3966	Mature B-Cell Neoplasms	Diffuse Large B-Cell Lymphoma, NOS	DLBCLNOS
DLBCL	dlbcl_duke_2017	DLBCL_DUKE_3967	DLBCL_DUKE_3967	Mature B-Cell Neoplasms	Diffuse Large B-Cell Lymphoma, NOS	DLBCLNOS
DLBCL	dlbcl_duke_2017	DLBCL_DUKE_3968	DLBCL_DUKE_3968	Mature B-Cell Neoplasms	Diffuse Large B-Cell Lymphoma, NOS	DLBCLNOS
DLBCL	dlbcl_duke_2017	DLBCL_DUKE_3969	DLBCL_DUKE_3969	Mature B-Cell Neoplasms	Diffuse Large B-Cell Lymphoma, NOS	DLBCLNOS
DLBCL	dlbcl_duke_2017	DLBCL_DUKE_3971	DLBCL_DUKE_3971	Mature B-Cell Neoplasms	Diffuse Large B-Cell Lymphoma, NOS	DLBCLNOS
DLBCL	dlbcl_duke_2017	DLBCL_DUKE_3972	DLBCL_DUKE_3972	Mature B-Cell Neoplasms	Diffuse Large B-Cell Lymphoma, NOS	DLBCLNOS
DLBCL	dlbcl_duke_2017	DLBCL_DUKE_3973	DLBCL_DUKE_3973	Mature B-Cell Neoplasms	Diffuse Large B-Cell Lymphoma, NOS	DLBCLNOS
DLBCL	dlbcl_duke_2017	DLBCL_DUKE_3974	DLBCL_DUKE_3974	Mature B-Cell Neoplasms	Diffuse Large B-Cell Lymphoma, NOS	DLBCLNOS
DLBCL	dlbcl_duke_2017	DLBCL_DUKE_3975	DLBCL_DUKE_3975	Mature B-Cell Neoplasms	Diffuse Large B-Cell Lymphoma, NOS	DLBCLNOS
DLBCL	dlbcl_duke_2017	DLBCL_DUKE_3976	DLBCL_DUKE_3976	Mature B-Cell Neoplasms	Diffuse Large B-Cell Lymphoma, NOS	DLBCLNOS
DLBCL	dlbcl_duke_2017	DLBCL_DUKE_3977	DLBCL_DUKE_3977	Mature B-Cell Neoplasms	Diffuse Large B-Cell Lymphoma, NOS	DLBCLNOS
DLBCL	dlbcl_duke_2017	DLBCL_DUKE_3978	DLBCL_DUKE_3978	Mature B-Cell Neoplasms	Diffuse Large B-Cell Lymphoma, NOS	DLBCLNOS
DLBCL	dlbcl_duke_2017	DLBCL_DUKE_3979	DLBCL_DUKE_3979	Mature B-Cell Neoplasms	Diffuse Large B-Cell Lymphoma, NOS	DLBCLNOS
DLBCL	dlbcl_duke_2017	DLBCL_DUKE_3980	DLBCL_DUKE_3980	Mature B-Cell Neoplasms	Diffuse Large B-Cell Lymphoma, NOS	DLBCLNOS
DLBCL	dlbcl_duke_2017	DLBCL_DUKE_3981	DLBCL_DUKE_3981	Mature B-Cell Neoplasms	Diffuse Large B-Cell Lymphoma, NOS	DLBCLNOS
DLBCL	dlbcl_duke_2017	DLBCL_DUKE_3982	DLBCL_DUKE_3982	Mature B-Cell Neoplasms	Diffuse Large B-Cell Lymphoma, NOS	DLBCLNOS
DLBCL	dlbcl_duke_2017	DLBCL_DUKE_3983	DLBCL_DUKE_3983	Mature B-Cell Neoplasms	Diffuse Large B-Cell Lymphoma, NOS	DLBCLNOS
DLBCL	dlbcl_duke_2017	DLBCL_DUKE_3984	DLBCL_DUKE_3984	Mature B-Cell Neoplasms	Diffuse Large B-Cell Lymphoma, NOS	DLBCLNOS
DLBCL	dlbcl_duke_2017	DLBCL_DUKE_3985	DLBCL_DUKE_3985	Mature B-Cell Neoplasms	Diffuse Large B-Cell Lymphoma, NOS	DLBCLNOS
DLBCL	dlbcl_duke_2017	DLBCL_DUKE_3986	DLBCL_DUKE_3986	Mature B-Cell Neoplasms	Diffuse Large B-Cell Lymphoma, NOS	DLBCLNOS
DLBCL	dlbcl_duke_2017	DLBCL_DUKE_3987	DLBCL_DUKE_3987	Mature B-Cell Neoplasms	Diffuse Large B-Cell Lymphoma, NOS	DLBCLNOS
DLBCL	dlbcl_duke_2017	DLBCL_DUKE_3988	DLBCL_DUKE_3988	Mature B-Cell Neoplasms	Diffuse Large B-Cell Lymphoma, NOS	DLBCLNOS
DLBCL	dlbcl_duke_2017	DLBCL_DUKE_3989	DLBCL_DUKE_3989	Mature B-Cell Neoplasms	Diffuse Large B-Cell Lymphoma, NOS	DLBCLNOS
DLBCL	dlbcl_duke_2017	DLBCL_DUKE_3990	DLBCL_DUKE_3990	Mature B-Cell Neoplasms	Diffuse Large B-Cell Lymphoma, NOS	DLBCLNOS
DLBCL	dlbcl_duke_2017	DLBCL_DUKE_3991	DLBCL_DUKE_3991	Mature B-Cell Neoplasms	Diffuse Large B-Cell Lymphoma, NOS	DLBCLNOS
DLBCL	dlbcl_duke_2017	DLBCL_DUKE_3992	DLBCL_DUKE_3992	Mature B-Cell Neoplasms	Diffuse Large B-Cell Lymphoma, NOS	DLBCLNOS
DLBCL	dlbcl_duke_2017	DLBCL_DUKE_3993	DLBCL_DUKE_3993	Mature B-Cell Neoplasms	Diffuse Large B-Cell Lymphoma, NOS	DLBCLNOS
DLBCL	dlbcl_duke_2017	DLBCL_DUKE_3994	DLBCL_DUKE_3994	Mature B-Cell Neoplasms	Diffuse Large B-Cell Lymphoma, NOS	DLBCLNOS
DLBCL	dlbcl_duke_2017	DLBCL_DUKE_3995	DLBCL_DUKE_3995	Mature B-Cell Neoplasms	Diffuse Large B-Cell Lymphoma, NOS	DLBCLNOS
DLBCL	dlbcl_duke_2017	DLBCL_DUKE_3996	DLBCL_DUKE_3996	Mature B-Cell Neoplasms	Diffuse Large B-Cell Lymphoma, NOS	DLBCLNOS
DLBCL	dlbcl_duke_2017	DLBCL_DUKE_3997	DLBCL_DUKE_3997	Mature B-Cell Neoplasms	Diffuse Large B-Cell Lymphoma, NOS	DLBCLNOS
DLBCL	dlbcl_duke_2017	DLBCL_DUKE_3998	DLBCL_DUKE_3998	Mature B-Cell Neoplasms	Diffuse Large B-Cell Lymphoma, NOS	DLBCLNOS
DLBCL	dlbcl_duke_2017	DLBCL_DUKE_3999	DLBCL_DUKE_3999	Mature B-Cell Neoplasms	Diffuse Large B-Cell Lymphoma, NOS	DLBCLNOS
DLBCL	dlbcl_duke_2017	DLBCL_DUKE_4000	DLBCL_DUKE_4000	Mature B-Cell Neoplasms	Diffuse Large B-Cell Lymphoma, NOS	DLBCLNOS
DLBCL	dlbcl_duke_2017	DLBCL_DUKE_648	DLBCL_DUKE_648	Mature B-Cell Neoplasms	Diffuse Large B-Cell Lymphoma, NOS	DLBCLNOS
DLBCL	dlbcl_duke_2017	DLBCL_DUKE_658	DLBCL_DUKE_658	Mature B-Cell Neoplasms	Diffuse Large B-Cell Lymphoma, NOS	DLBCLNOS
DLBCL	dlbcl_duke_2017	DLBCL_DUKE_683	DLBCL_DUKE_683	Mature B-Cell Neoplasms	Diffuse Large B-Cell Lymphoma, NOS	DLBCLNOS
DLBCL	dlbcl_duke_2017	DLBCL_DUKE_684	DLBCL_DUKE_684	Mature B-Cell Neoplasms	Diffuse Large B-Cell Lymphoma, NOS	DLBCLNOS
DLBCL	dlbcl_duke_2017	DLBCL_DUKE_689	DLBCL_DUKE_689	Mature B-Cell Neoplasms	Diffuse Large B-Cell Lymphoma, NOS	DLBCLNOS
DLBCL	dlbcl_duke_2017	DLBCL_DUKE_690	DLBCL_DUKE_690	Mature B-Cell Neoplasms	Diffuse Large B-Cell Lymphoma, NOS	DLBCLNOS
DLBCL	dlbcl_duke_2017	DLBCL_DUKE_695	DLBCL_DUKE_695	Mature B-Cell Neoplasms	Diffuse Large B-Cell Lymphoma, NOS	DLBCLNOS
DLBCL	dlbcl_duke_2017	DLBCL_DUKE_702	DLBCL_DUKE_702	Mature B-Cell Neoplasms	Diffuse Large B-Cell Lymphoma, NOS	DLBCLNOS
DLBCL	dlbcl_duke_2017	DLBCL_DUKE_704	DLBCL_DUKE_704	Mature B-Cell Neoplasms	Diffuse Large B-Cell Lymphoma, NOS	DLBCLNOS
DLBCL	dlbcl_duke_2017	DLBCL_DUKE_705	DLBCL_DUKE_705	Mature B-Cell Neoplasms	Diffuse Large B-Cell Lymphoma, NOS	DLBCLNOS
DLBCL	dlbcl_duke_2017	DLBCL_DUKE_707	DLBCL_DUKE_707	Mature B-Cell Neoplasms	Diffuse Large B-Cell Lymphoma, NOS	DLBCLNOS
DLBCL	dlbcl_duke_2017	DLBCL_DUKE_759	DLBCL_DUKE_759	Mature B-Cell Neoplasms	Diffuse Large B-Cell Lymphoma, NOS	DLBCLNOS
DLBCL	dlbcl_duke_2017	DLBCL_DUKE_787	DLBCL_DUKE_787	Mature B-Cell Neoplasms	Diffuse Large B-Cell Lymphoma, NOS	DLBCLNOS
DLBCL	dlbcl_duke_2017	DLBCL_DUKE_790	DLBCL_DUKE_790	Mature B-Cell Neoplasms	Diffuse Large B-Cell Lymphoma, NOS	DLBCLNOS
DLBCL	dlbcl_duke_2017	DLBCL_DUKE_793	DLBCL_DUKE_793	Mature B-Cell Neoplasms	Diffuse Large B-Cell Lymphoma, NOS	DLBCLNOS
DLBCL	dlbcl_duke_2017	DLBCL_DUKE_799	DLBCL_DUKE_799	Mature B-Cell Neoplasms	Diffuse Large B-Cell Lymphoma, NOS	DLBCLNOS
DLBCL	dlbcl_duke_2017	DLBCL_DUKE_800	DLBCL_DUKE_800	Mature B-Cell Neoplasms	Diffuse Large B-Cell Lymphoma, NOS	DLBCLNOS
DLBCL	dlbcl_duke_2017	DLBCL_DUKE_813	DLBCL_DUKE_813	Mature B-Cell Neoplasms	Diffuse Large B-Cell Lymphoma, NOS	DLBCLNOS
DLBCL	dlbcl_duke_2017	DLBCL_DUKE_816	DLBCL_DUKE_816	Mature B-Cell Neoplasms	Diffuse Large B-Cell Lymphoma, NOS	DLBCLNOS
DLBCL	dlbcl_duke_2017	DLBCL_DUKE_823	DLBCL_DUKE_823	Mature B-Cell Neoplasms	Diffuse Large B-Cell Lymphoma, NOS	DLBCLNOS
DLBCL	dlbcl_duke_2017	DLBCL_DUKE_829	DLBCL_DUKE_829	Mature B-Cell Neoplasms	Diffuse Large B-Cell Lymphoma, NOS	DLBCLNOS
DLBCL	dlbcl_duke_2017	DLBCL_DUKE_830	DLBCL_DUKE_830	Mature B-Cell Neoplasms	Diffuse Large B-Cell Lymphoma, NOS	DLBCLNOS
DLBCL	dlbcl_duke_2017	DLBCL_DUKE_831	DLBCL_DUKE_831	Mature B-Cell Neoplasms	Diffuse Large B-Cell Lymphoma, NOS	DLBCLNOS
DLBCL	dlbcl_duke_2017	DLBCL_DUKE_832	DLBCL_DUKE_832	Mature B-Cell Neoplasms	Diffuse Large B-Cell Lymphoma, NOS	DLBCLNOS
DLBCL	nhl_bcgsc_2013	DOHH-2	DOHH-2	Mature B-Cell Neoplasms	Germinal Center B-Cell Type	GCB
DLBCL	nhl_bcgsc_2013	Karpas422	Karpas422	Mature B-Cell Neoplasms	Germinal Center B-Cell Type	GCB
DLBCL	nhl_bcgsc_2013	MD903	MD903	Mature B-Cell Neoplasms	Activated B-cell Type	ABC
DLBCL	nhl_bcgsc_2013	NU-DHL-1	NU-DHL-1	Mature B-Cell Neoplasms	Germinal Center B-Cell Type	GCB
DLBCL	nhl_bcgsc_2013	NU-DUL-1	NU-DUL-1	Mature B-Cell Neoplasms	Activated B-cell Type	ABC
DLBCL	nhl_bcgsc_2013	OCI-Ly1	OCI-Ly1	Mature B-Cell Neoplasms	Germinal Center B-Cell Type	GCB
DLBCL	nhl_bcgsc_2013	OCI-Ly19	OCI-Ly19	Mature B-Cell Neoplasms	Germinal Center B-Cell Type	GCB
DLBCL	nhl_bcgsc_2013	OCI-Ly3	OCI-Ly3	Mature B-Cell Neoplasms	Activated B-cell Type	ABC
DLBCL	nhl_bcgsc_2013	OCI-Ly7	OCI-Ly7	Mature B-Cell Neoplasms	Germinal Center B-Cell Type	GCB
DLBCL	nhl_bcgsc_2013	05-25439	RG003	Mature B-Cell Neoplasms	Germinal Center B-Cell Type	GCB
DLBCL	nhl_bcgsc_2013	04-29264	RG008	Mature B-Cell Neoplasms	Germinal Center B-Cell Type	GCB
DLBCL	nhl_bcgsc_2013	98-22532	RG013	Mature B-Cell Neoplasms	Germinal Center B-Cell Type	GCB
DLBCL	nhl_bcgsc_2013	05-32947	RG014	Mature B-Cell Neoplasms	Germinal Center B-Cell Type	GCB
DLBCL	nhl_bcgsc_2013	05-12939	RG023	Mature B-Cell Neoplasms	Activated B-cell Type	ABC
DLBCL	nhl_bcgsc_2013	06-11535	RG024	Mature B-Cell Neoplasms	Diffuse Large B-Cell Lymphoma, NOS	DLBCLNOS
DLBCL	nhl_bcgsc_2013	06-16716	RG026	Mature B-Cell Neoplasms	Activated B-cell Type	ABC
DLBCL	nhl_bcgsc_2013	06-22057	RG027	Mature B-Cell Neoplasms	Activated B-cell Type	ABC
DLBCL	nhl_bcgsc_2013	06-23907	RG028	Mature B-Cell Neoplasms	Activated B-cell Type	ABC
DLBCL	nhl_bcgsc_2013	06-30025	RG034	Mature B-Cell Neoplasms	Germinal Center B-Cell Type	GCB
DLBCL	nhl_bcgsc_2013	06-34043	RG036	Mature B-Cell Neoplasms	Activated B-cell Type	ABC
DLBCL	nhl_bcgsc_2013	07-17613	RG038	Mature B-Cell Neoplasms	Activated B-cell Type	ABC
DLBCL	nhl_bcgsc_2013	95-32814	RG040	Mature B-Cell Neoplasms	Germinal Center B-Cell Type	GCB
DLBCL	nhl_bcgsc_2013	07-35482	RG043	Mature B-Cell Neoplasms	Germinal Center B-Cell Type	GCB
DLBCL	nhl_bcgsc_2013	03-10363	RG049	Mature B-Cell Neoplasms	Activated B-cell Type	ABC
DLBCL	nhl_bcgsc_2013	05-24395	RG051	Mature B-Cell Neoplasms	Diffuse Large B-Cell Lymphoma, NOS	DLBCLNOS
DLBCL	nhl_bcgsc_2013	06-19919	RG054	Mature B-Cell Neoplasms	Germinal Center B-Cell Type	GCB
DLBCL	nhl_bcgsc_2013	05-24561	RG055	Mature B-Cell Neoplasms	Germinal Center B-Cell Type	GCB
DLBCL	nhl_bcgsc_2013	02-22991	RG061	Mature B-Cell Neoplasms	Activated B-cell Type	ABC
DLBCL	nhl_bcgsc_2013	05-23110	RG064	Mature B-Cell Neoplasms	Germinal Center B-Cell Type	GCB
DLBCL	nhl_bcgsc_2013	06-24915	RG065	Mature B-Cell Neoplasms	Activated B-cell Type	ABC
DLBCL	nhl_bcgsc_2013	08-15460	RG067	Mature B-Cell Neoplasms	Diffuse Large B-Cell Lymphoma, NOS	DLBCLNOS
DLBCL	nhl_bcgsc_2013	06-30145	RG068	Mature B-Cell Neoplasms	Germinal Center B-Cell Type	GCB
DLBCL	nhl_bcgsc_2013	06-10398	RG074	Mature B-Cell Neoplasms	Activated B-cell Type	ABC
DLBCL	nhl_bcgsc_2013	07-30628	RG075	Mature B-Cell Neoplasms	Germinal Center B-Cell Type	GCB
DLBCL	nhl_bcgsc_2013	05-24904	RG077	Mature B-Cell Neoplasms	Germinal Center B-Cell Type	GCB
DLBCL	nhl_bcgsc_2013	81-52884	RG081	Mature B-Cell Neoplasms	Activated B-cell Type	ABC
DLBCL	nhl_bcgsc_2013	05-24006	RG082	Mature B-Cell Neoplasms	Germinal Center B-Cell Type	GCB
DLBCL	nhl_bcgsc_2013	05-25674	RG083	Mature B-Cell Neoplasms	Germinal Center B-Cell Type	GCB
DLBCL	nhl_bcgsc_2013	02-20170	RG086	Mature B-Cell Neoplasms	Activated B-cell Type	ABC
DLBCL	nhl_bcgsc_2013	99-27137	RG111	Mature B-Cell Neoplasms	Germinal Center B-Cell Type	GCB
DLBCL	nhl_bcgsc_2013	09-33003	RG115	Mature B-Cell Neoplasms	Diffuse Large B-Cell Lymphoma, NOS	DLBCLNOS
DLBCL	nhl_bcgsc_2013	09-12737	RG116	Mature B-Cell Neoplasms	Germinal Center B-Cell Type	GCB
DLBCL	nhl_bcgsc_2013	09-41082	RG130	Mature B-Cell Neoplasms	Germinal Center B-Cell Type	GCB
DLBCL	nhl_bcgsc_2013	07-25012	RG132	Mature B-Cell Neoplasms	Germinal Center B-Cell Type	GCB
DLBCL	nhl_bcgsc_2013	06-33777	RG133	Mature B-Cell Neoplasms	Germinal Center B-Cell Type	GCB
DLBCL	nhl_bcgsc_2013	08-25894	RG135	Mature B-Cell Neoplasms	Germinal Center B-Cell Type	GCB
DLBCL	nhl_bcgsc_2013	06-15256	RG136	Mature B-Cell Neoplasms	Germinal Center B-Cell Type	GCB
DLBCL	nhl_bcgsc_2013	06-25674	RG138	Mature B-Cell Neoplasms	Activated B-cell Type	ABC
DLBCL	nhl_bcgsc_2013	06-14634	RG142	Mature B-Cell Neoplasms	Germinal Center B-Cell Type	GCB
DLBCL	nhl_bcgsc_2013	SU-DHL-6	SU-DHL-6	Mature B-Cell Neoplasms	Germinal Center B-Cell Type	GCB
DLBCL	nhl_bcgsc_2013	SU-DHL-9	SU-DHL-9	Mature B-Cell Neoplasms	Activated B-cell Type	ABC
DLBCL	dlbc_tcga_pan_can_atlas_2018	TCGA-FA-8693	TCGA-FA-8693-01	Mature B-Cell Neoplasms	Diffuse Large B-Cell Lymphoma, NOS	DLBCLNOS
DLBCL	dlbc_tcga_pan_can_atlas_2018	TCGA-FA-A4BB	TCGA-FA-A4BB-01	Mature B-Cell Neoplasms	Diffuse Large B-Cell Lymphoma, NOS	DLBCLNOS
DLBCL	dlbc_tcga_pan_can_atlas_2018	TCGA-FA-A4XK	TCGA-FA-A4XK-01	Mature B-Cell Neoplasms	Diffuse Large B-Cell Lymphoma, NOS	DLBCLNOS
DLBCL	dlbc_tcga_pan_can_atlas_2018	TCGA-FA-A6HN	TCGA-FA-A6HN-01	Mature B-Cell Neoplasms	Diffuse Large B-Cell Lymphoma, NOS	DLBCLNOS
DLBCL	dlbc_tcga_pan_can_atlas_2018	TCGA-FA-A6HO	TCGA-FA-A6HO-01	Mature B-Cell Neoplasms	Diffuse Large B-Cell Lymphoma, NOS	DLBCLNOS
DLBCL	dlbc_tcga_pan_can_atlas_2018	TCGA-FA-A7DS	TCGA-FA-A7DS-01	Mature B-Cell Neoplasms	Diffuse Large B-Cell Lymphoma, NOS	DLBCLNOS
DLBCL	dlbc_tcga_pan_can_atlas_2018	TCGA-FA-A7Q1	TCGA-FA-A7Q1-01	Mature B-Cell Neoplasms	Diffuse Large B-Cell Lymphoma, NOS	DLBCLNOS
DLBCL	dlbc_tcga_pan_can_atlas_2018	TCGA-FA-A82F	TCGA-FA-A82F-01	Mature B-Cell Neoplasms	Diffuse Large B-Cell Lymphoma, NOS	DLBCLNOS
DLBCL	dlbc_tcga_pan_can_atlas_2018	TCGA-FA-A86F	TCGA-FA-A86F-01	Mature B-Cell Neoplasms	Diffuse Large B-Cell Lymphoma, NOS	DLBCLNOS
DLBCL	dlbc_tcga_pan_can_atlas_2018	TCGA-FF-8041	TCGA-FF-8041-01	Mature B-Cell Neoplasms	Diffuse Large B-Cell Lymphoma, NOS	DLBCLNOS
DLBCL	dlbc_tcga_pan_can_atlas_2018	TCGA-FF-8042	TCGA-FF-8042-01	Mature B-Cell Neoplasms	Diffuse Large B-Cell Lymphoma, NOS	DLBCLNOS
DLBCL	dlbc_tcga_pan_can_atlas_2018	TCGA-FF-8043	TCGA-FF-8043-01	Mature B-Cell Neoplasms	Diffuse Large B-Cell Lymphoma, NOS	DLBCLNOS
DLBCL	dlbc_tcga_pan_can_atlas_2018	TCGA-FF-8046	TCGA-FF-8046-01	Mature B-Cell Neoplasms	Diffuse Large B-Cell Lymphoma, NOS	DLBCLNOS
DLBCL	dlbc_tcga_pan_can_atlas_2018	TCGA-FF-8047	TCGA-FF-8047-01	Mature B-Cell Neoplasms	Diffuse Large B-Cell Lymphoma, NOS	DLBCLNOS
DLBCL	dlbc_tcga_pan_can_atlas_2018	TCGA-FF-8061	TCGA-FF-8061-01	Mature B-Cell Neoplasms	Diffuse Large B-Cell Lymphoma, NOS	DLBCLNOS
DLBCL	dlbc_tcga_pan_can_atlas_2018	TCGA-FF-A7CQ	TCGA-FF-A7CQ-01	Mature B-Cell Neoplasms	Diffuse Large B-Cell Lymphoma, NOS	DLBCLNOS
DLBCL	dlbc_tcga_pan_can_atlas_2018	TCGA-FF-A7CR	TCGA-FF-A7CR-01	Mature B-Cell Neoplasms	Diffuse Large B-Cell Lymphoma, NOS	DLBCLNOS
DLBCL	dlbc_tcga_pan_can_atlas_2018	TCGA-FF-A7CW	TCGA-FF-A7CW-01	Mature B-Cell Neoplasms	Diffuse Large B-Cell Lymphoma, NOS	DLBCLNOS
DLBCL	dlbc_tcga_pan_can_atlas_2018	TCGA-FF-A7CX	TCGA-FF-A7CX-01	Mature B-Cell Neoplasms	Diffuse Large B-Cell Lymphoma, NOS	DLBCLNOS
DLBCL	dlbc_tcga_pan_can_atlas_2018	TCGA-G8-6325	TCGA-G8-6325-01	Mature B-Cell Neoplasms	Diffuse Large B-Cell Lymphoma, NOS	DLBCLNOS
DLBCL	dlbc_tcga_pan_can_atlas_2018	TCGA-G8-6326	TCGA-G8-6326-01	Mature B-Cell Neoplasms	Diffuse Large B-Cell Lymphoma, NOS	DLBCLNOS
DLBCL	dlbc_tcga_pan_can_atlas_2018	TCGA-G8-6906	TCGA-G8-6906-01	Mature B-Cell Neoplasms	Diffuse Large B-Cell Lymphoma, NOS	DLBCLNOS
DLBCL	dlbc_tcga_pan_can_atlas_2018	TCGA-G8-6909	TCGA-G8-6909-01	Mature B-Cell Neoplasms	Diffuse Large B-Cell Lymphoma, NOS	DLBCLNOS
DLBCL	dlbc_tcga_pan_can_atlas_2018	TCGA-GR-A4D4	TCGA-GR-A4D4-01	Mature B-Cell Neoplasms	Diffuse Large B-Cell Lymphoma, NOS	DLBCLNOS
DLBCL	dlbc_tcga_pan_can_atlas_2018	TCGA-GR-A4D5	TCGA-GR-A4D5-01	Mature B-Cell Neoplasms	Diffuse Large B-Cell Lymphoma, NOS	DLBCLNOS
DLBCL	dlbc_tcga_pan_can_atlas_2018	TCGA-GR-A4D6	TCGA-GR-A4D6-01	Mature B-Cell Neoplasms	Diffuse Large B-Cell Lymphoma, NOS	DLBCLNOS
DLBCL	dlbc_tcga_pan_can_atlas_2018	TCGA-GR-A4D9	TCGA-GR-A4D9-01	Mature B-Cell Neoplasms	Diffuse Large B-Cell Lymphoma, NOS	DLBCLNOS
DLBCL	dlbc_tcga_pan_can_atlas_2018	TCGA-GS-A9TQ	TCGA-GS-A9TQ-01	Mature B-Cell Neoplasms	Diffuse Large B-Cell Lymphoma, NOS	DLBCLNOS
DLBCL	dlbc_tcga_pan_can_atlas_2018	TCGA-GS-A9TT	TCGA-GS-A9TT-01	Mature B-Cell Neoplasms	Diffuse Large B-Cell Lymphoma, NOS	DLBCLNOS
DLBCL	dlbc_tcga_pan_can_atlas_2018	TCGA-GS-A9TU	TCGA-GS-A9TU-01	Mature B-Cell Neoplasms	Diffuse Large B-Cell Lymphoma, NOS	DLBCLNOS
DLBCL	dlbc_tcga_pan_can_atlas_2018	TCGA-GS-A9TV	TCGA-GS-A9TV-01	Mature B-Cell Neoplasms	Diffuse Large B-Cell Lymphoma, NOS	DLBCLNOS
DLBCL	dlbc_tcga_pan_can_atlas_2018	TCGA-GS-A9TW	TCGA-GS-A9TW-01	Mature B-Cell Neoplasms	Diffuse Large B-Cell Lymphoma, NOS	DLBCLNOS
DLBCL	dlbc_tcga_pan_can_atlas_2018	TCGA-GS-A9TX	TCGA-GS-A9TX-01	Mature B-Cell Neoplasms	Diffuse Large B-Cell Lymphoma, NOS	DLBCLNOS
DLBCL	dlbc_tcga_pan_can_atlas_2018	TCGA-GS-A9TY	TCGA-GS-A9TY-01	Mature B-Cell Neoplasms	Diffuse Large B-Cell Lymphoma, NOS	DLBCLNOS
DLBCL	dlbc_tcga_pan_can_atlas_2018	TCGA-GS-A9TZ	TCGA-GS-A9TZ-01	Mature B-Cell Neoplasms	Diffuse Large B-Cell Lymphoma, NOS	DLBCLNOS
DLBCL	dlbc_tcga_pan_can_atlas_2018	TCGA-GS-A9U3	TCGA-GS-A9U3-01	Mature B-Cell Neoplasms	Diffuse Large B-Cell Lymphoma, NOS	DLBCLNOS
DLBCL	dlbc_tcga_pan_can_atlas_2018	TCGA-GS-A9U4	TCGA-GS-A9U4-01	Mature B-Cell Neoplasms	Diffuse Large B-Cell Lymphoma, NOS	DLBCLNOS
DLBCL	dlbc_tcga_pan_can_atlas_2018	TCGA-RQ-A68N	TCGA-RQ-A68N-01	Mature B-Cell Neoplasms	Diffuse Large B-Cell Lymphoma, NOS	DLBCLNOS
DLBCL	dlbc_tcga_pan_can_atlas_2018	TCGA-RQ-A6JB	TCGA-RQ-A6JB-01	Mature B-Cell Neoplasms	Diffuse Large B-Cell Lymphoma, NOS	DLBCLNOS
DLBCL	dlbc_tcga_pan_can_atlas_2018	TCGA-RQ-AAAT	TCGA-RQ-AAAT-01	Mature B-Cell Neoplasms	Diffuse Large B-Cell Lymphoma, NOS	DLBCLNOS
DLBCL	dlbc_tcga_pan_can_atlas_2018	TCGA-VB-A8QN	TCGA-VB-A8QN-01	Mature B-Cell Neoplasms	Diffuse Large B-Cell Lymphoma, NOS	DLBCLNOS
DLBCL	nhl_bcgsc_2013	WSU-DLCL2	WSU-DLCL2	Mature B-Cell Neoplasms	Germinal Center B-Cell Type	GCB
Low-grade B	cll_broad_2015	CLL-GCLL-0001	CLL-GCLL-0001-Tumor-SM-41JLZ	Mature B-Cell Neoplasms	Chronic Lymphocytic Leukemia/Small Lymphocytic Lymphoma	CLLSLL
Low-grade B	cll_broad_2015	CLL-GCLL-0002	CLL-GCLL-0002-Tumor-SM-41JM1	Mature B-Cell Neoplasms	Chronic Lymphocytic Leukemia/Small Lymphocytic Lymphoma	CLLSLL
Low-grade B	cll_broad_2015	CLL-GCLL-0003	CLL-GCLL-0003-Tumor-SM-41JM2	Mature B-Cell Neoplasms	Chronic Lymphocytic Leukemia/Small Lymphocytic Lymphoma	CLLSLL
Low-grade B	cll_broad_2015	CLL-GCLL-0004	CLL-GCLL-0004-Tumor-SM-41JM3	Mature B-Cell Neoplasms	Chronic Lymphocytic Leukemia/Small Lymphocytic Lymphoma	CLLSLL
Low-grade B	cll_broad_2015	CLL-GCLL-0006	CLL-GCLL-0006-Tumor-SM-41JM5	Mature B-Cell Neoplasms	Chronic Lymphocytic Leukemia/Small Lymphocytic Lymphoma	CLLSLL
Low-grade B	cll_broad_2015	CLL-GCLL-0007	CLL-GCLL-0007-Tumor-SM-41JM6	Mature B-Cell Neoplasms	Chronic Lymphocytic Leukemia/Small Lymphocytic Lymphoma	CLLSLL
Low-grade B	cll_broad_2015	CLL-GCLL-0008	CLL-GCLL-0008-Tumor-SM-41JM7	Mature B-Cell Neoplasms	Chronic Lymphocytic Leukemia/Small Lymphocytic Lymphoma	CLLSLL
Low-grade B	cll_broad_2015	CLL-GCLL-0009	CLL-GCLL-0009-Tumor-SM-41JM8	Mature B-Cell Neoplasms	Chronic Lymphocytic Leukemia/Small Lymphocytic Lymphoma	CLLSLL
Low-grade B	cll_broad_2015	CLL-GCLL-0010	CLL-GCLL-0010-Tumor-SM-41JM9	Mature B-Cell Neoplasms	Chronic Lymphocytic Leukemia/Small Lymphocytic Lymphoma	CLLSLL
Low-grade B	cll_broad_2015	CLL-GCLL-0011	CLL-GCLL-0011-Tumor-SM-41JMA	Mature B-Cell Neoplasms	Chronic Lymphocytic Leukemia/Small Lymphocytic Lymphoma	CLLSLL
Low-grade B	cll_broad_2015	CLL-GCLL-0012	CLL-GCLL-0012-Tumor-SM-41JMB	Mature B-Cell Neoplasms	Chronic Lymphocytic Leukemia/Small Lymphocytic Lymphoma	CLLSLL
Low-grade B	cll_broad_2015	CLL-GCLL-0013	CLL-GCLL-0013-Tumor-SM-41JMC	Mature B-Cell Neoplasms	Chronic Lymphocytic Leukemia/Small Lymphocytic Lymphoma	CLLSLL
Low-grade B	cll_broad_2015	CLL-GCLL-0014	CLL-GCLL-0014-Tumor-SM-41JMD	Mature B-Cell Neoplasms	Chronic Lymphocytic Leukemia/Small Lymphocytic Lymphoma	CLLSLL
Low-grade B	cll_broad_2015	CLL-GCLL-0015	CLL-GCLL-0015-Tumor-SM-41JME	Mature B-Cell Neoplasms	Chronic Lymphocytic Leukemia/Small Lymphocytic Lymphoma	CLLSLL
Low-grade B	cll_broad_2015	CLL-GCLL-0016	CLL-GCLL-0016-Tumor-SM-41JMF	Mature B-Cell Neoplasms	Chronic Lymphocytic Leukemia/Small Lymphocytic Lymphoma	CLLSLL
Low-grade B	cll_broad_2015	CLL-GCLL-0017	CLL-GCLL-0017-Tumor-SM-41JMG	Mature B-Cell Neoplasms	Chronic Lymphocytic Leukemia/Small Lymphocytic Lymphoma	CLLSLL
Low-grade B	cll_broad_2015	CLL-GCLL-0018	CLL-GCLL-0018-Tumor-SM-41JMH	Mature B-Cell Neoplasms	Chronic Lymphocytic Leukemia/Small Lymphocytic Lymphoma	CLLSLL
Low-grade B	cll_broad_2015	CLL-GCLL-0019	CLL-GCLL-0019-Tumor-SM-41JMI	Mature B-Cell Neoplasms	Chronic Lymphocytic Leukemia/Small Lymphocytic Lymphoma	CLLSLL
Low-grade B	cll_broad_2015	CLL-GCLL-0020	CLL-GCLL-0020-Tumor-SM-41JMJ	Mature B-Cell Neoplasms	Chronic Lymphocytic Leukemia/Small Lymphocytic Lymphoma	CLLSLL
Low-grade B	cll_broad_2015	CLL-GCLL-0021	CLL-GCLL-0021-Tumor-SM-41JMK	Mature B-Cell Neoplasms	Chronic Lymphocytic Leukemia/Small Lymphocytic Lymphoma	CLLSLL
Low-grade B	cll_broad_2015	CLL-GCLL-0022	CLL-GCLL-0022-Tumor-SM-41JML	Mature B-Cell Neoplasms	Chronic Lymphocytic Leukemia/Small Lymphocytic Lymphoma	CLLSLL
Low-grade B	cll_broad_2015	CLL-GCLL-0023	CLL-GCLL-0023-Tumor-SM-41JMM	Mature B-Cell Neoplasms	Chronic Lymphocytic Leukemia/Small Lymphocytic Lymphoma	CLLSLL
Low-grade B	cll_broad_2015	CLL-GCLL-0024	CLL-GCLL-0024-Tumor-SM-41JMN	Mature B-Cell Neoplasms	Chronic Lymphocytic Leukemia/Small Lymphocytic Lymphoma	CLLSLL
Low-grade B	cll_broad_2015	CLL-GCLL-0025	CLL-GCLL-0025-Tumor-SM-41JMO	Mature B-Cell Neoplasms	Chronic Lymphocytic Leukemia/Small Lymphocytic Lymphoma	CLLSLL
Low-grade B	cll_broad_2015	CLL-GCLL-0026	CLL-GCLL-0026-Tumor-SM-41JMP	Mature B-Cell Neoplasms	Chronic Lymphocytic Leukemia/Small Lymphocytic Lymphoma	CLLSLL
Low-grade B	cll_broad_2015	CLL-GCLL-0027	CLL-GCLL-0027-Tumor-SM-41JMQ	Mature B-Cell Neoplasms	Chronic Lymphocytic Leukemia/Small Lymphocytic Lymphoma	CLLSLL
Low-grade B	cll_broad_2015	CLL-GCLL-0028	CLL-GCLL-0028-Tumor-SM-41JMR	Mature B-Cell Neoplasms	Chronic Lymphocytic Leukemia/Small Lymphocytic Lymphoma	CLLSLL
Low-grade B	cll_broad_2015	CLL-GCLL-0029	CLL-GCLL-0029-Tumor-SM-41JMS	Mature B-Cell Neoplasms	Chronic Lymphocytic Leukemia/Small Lymphocytic Lymphoma	CLLSLL
Low-grade B	cll_broad_2015	CLL-GCLL-0030	CLL-GCLL-0030-Tumor-SM-41JMT	Mature B-Cell Neoplasms	Chronic Lymphocytic Leukemia/Small Lymphocytic Lymphoma	CLLSLL
Low-grade B	cll_broad_2015	CLL-GCLL-0031	CLL-GCLL-0031-Tumor-SM-41JMU	Mature B-Cell Neoplasms	Chronic Lymphocytic Leukemia/Small Lymphocytic Lymphoma	CLLSLL
Low-grade B	cll_broad_2015	CLL-GCLL-0032	CLL-GCLL-0032-Tumor-SM-41JMV	Mature B-Cell Neoplasms	Chronic Lymphocytic Leukemia/Small Lymphocytic Lymphoma	CLLSLL
Low-grade B	cll_broad_2015	CLL-GCLL-0033	CLL-GCLL-0033-Tumor-SM-41JMW	Mature B-Cell Neoplasms	Chronic Lymphocytic Leukemia/Small Lymphocytic Lymphoma	CLLSLL
Low-grade B	cll_broad_2015	CLL-GCLL-0034	CLL-GCLL-0034-Tumor-SM-41JMX	Mature B-Cell Neoplasms	Chronic Lymphocytic Leukemia/Small Lymphocytic Lymphoma	CLLSLL
Low-grade B	cll_broad_2015	CLL-GCLL-0035	CLL-GCLL-0035-Tumor-SM-41JMY	Mature B-Cell Neoplasms	Chronic Lymphocytic Leukemia/Small Lymphocytic Lymphoma	CLLSLL
Low-grade B	cll_broad_2015	CLL-GCLL-0036	CLL-GCLL-0036-Tumor-SM-41JMZ	Mature B-Cell Neoplasms	Chronic Lymphocytic Leukemia/Small Lymphocytic Lymphoma	CLLSLL
Low-grade B	cll_broad_2015	CLL-GCLL-0037	CLL-GCLL-0037-Tumor-SM-41JN1	Mature B-Cell Neoplasms	Chronic Lymphocytic Leukemia/Small Lymphocytic Lymphoma	CLLSLL
Low-grade B	cll_broad_2015	CLL-GCLL-0038	CLL-GCLL-0038-Tumor-SM-41JN2	Mature B-Cell Neoplasms	Chronic Lymphocytic Leukemia/Small Lymphocytic Lymphoma	CLLSLL
Low-grade B	cll_broad_2015	CLL-GCLL-0039	CLL-GCLL-0039-Tumor-SM-41JN3	Mature B-Cell Neoplasms	Chronic Lymphocytic Leukemia/Small Lymphocytic Lymphoma	CLLSLL
Low-grade B	cll_broad_2015	CLL-GCLL-0040	CLL-GCLL-0040-Tumor-SM-41JN4	Mature B-Cell Neoplasms	Chronic Lymphocytic Leukemia/Small Lymphocytic Lymphoma	CLLSLL
Low-grade B	cll_broad_2015	CLL-GCLL-0041	CLL-GCLL-0041-Tumor-SM-41JN5	Mature B-Cell Neoplasms	Chronic Lymphocytic Leukemia/Small Lymphocytic Lymphoma	CLLSLL
Low-grade B	cll_broad_2015	CLL-GCLL-0042	CLL-GCLL-0042-Tumor-SM-41JN6	Mature B-Cell Neoplasms	Chronic Lymphocytic Leukemia/Small Lymphocytic Lymphoma	CLLSLL
Low-grade B	cll_broad_2015	CLL-GCLL-0043	CLL-GCLL-0043-Tumor-SM-41JN7	Mature B-Cell Neoplasms	Chronic Lymphocytic Leukemia/Small Lymphocytic Lymphoma	CLLSLL
Low-grade B	cll_broad_2015	CLL-GCLL-0044	CLL-GCLL-0044-Tumor-SM-41JN8	Mature B-Cell Neoplasms	Chronic Lymphocytic Leukemia/Small Lymphocytic Lymphoma	CLLSLL
Low-grade B	cll_broad_2015	CLL-GCLL-0045	CLL-GCLL-0045-Tumor-SM-41JN9	Mature B-Cell Neoplasms	Chronic Lymphocytic Leukemia/Small Lymphocytic Lymphoma	CLLSLL
Low-grade B	cll_broad_2015	CLL-GCLL-0046	CLL-GCLL-0046-Tumor-SM-41JNA	Mature B-Cell Neoplasms	Chronic Lymphocytic Leukemia/Small Lymphocytic Lymphoma	CLLSLL
Low-grade B	cll_broad_2015	CLL-GCLL-0047	CLL-GCLL-0047-Tumor-SM-41JNB	Mature B-Cell Neoplasms	Chronic Lymphocytic Leukemia/Small Lymphocytic Lymphoma	CLLSLL
Low-grade B	cll_broad_2015	CLL-GCLL-0048	CLL-GCLL-0048-Tumor-SM-41JNC	Mature B-Cell Neoplasms	Chronic Lymphocytic Leukemia/Small Lymphocytic Lymphoma	CLLSLL
Low-grade B	cll_broad_2015	CLL-GCLL-0049	CLL-GCLL-0049-Tumor-SM-41JND	Mature B-Cell Neoplasms	Chronic Lymphocytic Leukemia/Small Lymphocytic Lymphoma	CLLSLL
Low-grade B	cll_broad_2015	CLL-GCLL-0050	CLL-GCLL-0050-Tumor-SM-41JNE	Mature B-Cell Neoplasms	Chronic Lymphocytic Leukemia/Small Lymphocytic Lymphoma	CLLSLL
Low-grade B	cll_broad_2015	CLL-GCLL-0051	CLL-GCLL-0051-Tumor-SM-41JNF	Mature B-Cell Neoplasms	Chronic Lymphocytic Leukemia/Small Lymphocytic Lymphoma	CLLSLL
Low-grade B	cll_broad_2015	CLL-GCLL-0052	CLL-GCLL-0052-Tumor-SM-41JNG	Mature B-Cell Neoplasms	Chronic Lymphocytic Leukemia/Small Lymphocytic Lymphoma	CLLSLL
Low-grade B	cll_broad_2015	CLL-GCLL-0053	CLL-GCLL-0053-Tumor-SM-41JNH	Mature B-Cell Neoplasms	Chronic Lymphocytic Leukemia/Small Lymphocytic Lymphoma	CLLSLL
Low-grade B	cll_broad_2015	CLL-GCLL-0054	CLL-GCLL-0054-Tumor-SM-41JNI	Mature B-Cell Neoplasms	Chronic Lymphocytic Leukemia/Small Lymphocytic Lymphoma	CLLSLL
Low-grade B	cll_broad_2015	CLL-GCLL-0055	CLL-GCLL-0055-Tumor-SM-41JNJ	Mature B-Cell Neoplasms	Chronic Lymphocytic Leukemia/Small Lymphocytic Lymphoma	CLLSLL
Low-grade B	cll_broad_2015	CLL-GCLL-0057	CLL-GCLL-0057-Tumor-SM-41JNL	Mature B-Cell Neoplasms	Chronic Lymphocytic Leukemia/Small Lymphocytic Lymphoma	CLLSLL
Low-grade B	cll_broad_2015	CLL-GCLL-0058	CLL-GCLL-0058-Tumor-SM-41JNM	Mature B-Cell Neoplasms	Chronic Lymphocytic Leukemia/Small Lymphocytic Lymphoma	CLLSLL
Low-grade B	cll_broad_2015	CLL-GCLL-0059	CLL-GCLL-0059-Tumor-SM-41JNN	Mature B-Cell Neoplasms	Chronic Lymphocytic Leukemia/Small Lymphocytic Lymphoma	CLLSLL
Low-grade B	cll_broad_2015	CLL-GCLL-0061	CLL-GCLL-0061-Tumor-SM-41JNP	Mature B-Cell Neoplasms	Chronic Lymphocytic Leukemia/Small Lymphocytic Lymphoma	CLLSLL
Low-grade B	cll_broad_2015	CLL-GCLL-0062	CLL-GCLL-0062-Tumor-SM-41JNQ	Mature B-Cell Neoplasms	Chronic Lymphocytic Leukemia/Small Lymphocytic Lymphoma	CLLSLL
Low-grade B	cll_broad_2015	CLL-GCLL-0063	CLL-GCLL-0063-Tumor-SM-41JNR	Mature B-Cell Neoplasms	Chronic Lymphocytic Leukemia/Small Lymphocytic Lymphoma	CLLSLL
Low-grade B	cll_broad_2015	CLL-GCLL-0064	CLL-GCLL-0064-Tumor-SM-41JNS	Mature B-Cell Neoplasms	Chronic Lymphocytic Leukemia/Small Lymphocytic Lymphoma	CLLSLL
Low-grade B	cll_broad_2015	CLL-GCLL-0065	CLL-GCLL-0065-Tumor-SM-41JNT	Mature B-Cell Neoplasms	Chronic Lymphocytic Leukemia/Small Lymphocytic Lymphoma	CLLSLL
Low-grade B	cll_broad_2015	CLL-GCLL-0066	CLL-GCLL-0066-Tumor-SM-41JNU	Mature B-Cell Neoplasms	Chronic Lymphocytic Leukemia/Small Lymphocytic Lymphoma	CLLSLL
Low-grade B	cll_broad_2015	CLL-GCLL-0067	CLL-GCLL-0067-Tumor-SM-41JNV	Mature B-Cell Neoplasms	Chronic Lymphocytic Leukemia/Small Lymphocytic Lymphoma	CLLSLL
Low-grade B	cll_broad_2015	CLL-GCLL-0068	CLL-GCLL-0068-Tumor-SM-41JNW	Mature B-Cell Neoplasms	Chronic Lymphocytic Leukemia/Small Lymphocytic Lymphoma	CLLSLL
Low-grade B	cll_broad_2015	CLL-GCLL-0069	CLL-GCLL-0069-Tumor-SM-41JNX	Mature B-Cell Neoplasms	Chronic Lymphocytic Leukemia/Small Lymphocytic Lymphoma	CLLSLL
Low-grade B	cll_broad_2015	CLL-GCLL-0070	CLL-GCLL-0070-Tumor-SM-41JNY	Mature B-Cell Neoplasms	Chronic Lymphocytic Leukemia/Small Lymphocytic Lymphoma	CLLSLL
Low-grade B	cll_broad_2015	CLL-GCLL-0071	CLL-GCLL-0071-Tumor-SM-41JNZ	Mature B-Cell Neoplasms	Chronic Lymphocytic Leukemia/Small Lymphocytic Lymphoma	CLLSLL
Low-grade B	cll_broad_2015	CLL-GCLL-0072	CLL-GCLL-0072-Tumor-SM-41JO1	Mature B-Cell Neoplasms	Chronic Lymphocytic Leukemia/Small Lymphocytic Lymphoma	CLLSLL
Low-grade B	cll_broad_2015	CLL-GCLL-0073	CLL-GCLL-0073-Tumor-SM-41JO2	Mature B-Cell Neoplasms	Chronic Lymphocytic Leukemia/Small Lymphocytic Lymphoma	CLLSLL
Low-grade B	cll_broad_2015	CLL-GCLL-0074	CLL-GCLL-0074-Tumor-SM-41JO3	Mature B-Cell Neoplasms	Chronic Lymphocytic Leukemia/Small Lymphocytic Lymphoma	CLLSLL
Low-grade B	cll_broad_2015	CLL-GCLL-0076	CLL-GCLL-0076-Tumor-SM-41JO5	Mature B-Cell Neoplasms	Chronic Lymphocytic Leukemia/Small Lymphocytic Lymphoma	CLLSLL
Low-grade B	cll_broad_2015	CLL-GCLL-0077	CLL-GCLL-0077-Tumor-SM-41JO6	Mature B-Cell Neoplasms	Chronic Lymphocytic Leukemia/Small Lymphocytic Lymphoma	CLLSLL
Low-grade B	cll_broad_2015	CLL-GCLL-0078	CLL-GCLL-0078-Tumor-SM-41JO7	Mature B-Cell Neoplasms	Chronic Lymphocytic Leukemia/Small Lymphocytic Lymphoma	CLLSLL
Low-grade B	cll_broad_2015	CLL-GCLL-0079	CLL-GCLL-0079-Tumor-SM-41JO8	Mature B-Cell Neoplasms	Chronic Lymphocytic Leukemia/Small Lymphocytic Lymphoma	CLLSLL
Low-grade B	cll_broad_2015	CLL-GCLL-0080	CLL-GCLL-0080-Tumor-SM-41JO9	Mature B-Cell Neoplasms	Chronic Lymphocytic Leukemia/Small Lymphocytic Lymphoma	CLLSLL
Low-grade B	cll_broad_2015	CLL-GCLL-0082	CLL-GCLL-0082-Tumor-SM-41JOB	Mature B-Cell Neoplasms	Chronic Lymphocytic Leukemia/Small Lymphocytic Lymphoma	CLLSLL
Low-grade B	cll_broad_2015	CLL-GCLL-0083	CLL-GCLL-0083-Tumor-SM-41JOC	Mature B-Cell Neoplasms	Chronic Lymphocytic Leukemia/Small Lymphocytic Lymphoma	CLLSLL
Low-grade B	cll_broad_2015	CLL-GCLL-0084	CLL-GCLL-0084-Tumor-SM-41JOD	Mature B-Cell Neoplasms	Chronic Lymphocytic Leukemia/Small Lymphocytic Lymphoma	CLLSLL
Low-grade B	cll_broad_2015	CLL-GCLL-0085	CLL-GCLL-0085-Tumor-SM-41JOE	Mature B-Cell Neoplasms	Chronic Lymphocytic Leukemia/Small Lymphocytic Lymphoma	CLLSLL
Low-grade B	cll_broad_2015	CLL-GCLL-0086	CLL-GCLL-0086-Tumor-SM-41JOF	Mature B-Cell Neoplasms	Chronic Lymphocytic Leukemia/Small Lymphocytic Lymphoma	CLLSLL
Low-grade B	cll_broad_2015	CLL-GCLL-0087	CLL-GCLL-0087-Tumor-SM-41JOG	Mature B-Cell Neoplasms	Chronic Lymphocytic Leukemia/Small Lymphocytic Lymphoma	CLLSLL
Low-grade B	cll_broad_2015	CLL-GCLL-0088	CLL-GCLL-0088-Tumor-SM-41JOH	Mature B-Cell Neoplasms	Chronic Lymphocytic Leukemia/Small Lymphocytic Lymphoma	CLLSLL
Low-grade B	cll_broad_2015	CLL-GCLL-0090	CLL-GCLL-0090-Tumor-SM-41JOJ	Mature B-Cell Neoplasms	Chronic Lymphocytic Leukemia/Small Lymphocytic Lymphoma	CLLSLL
Low-grade B	cll_broad_2015	CLL-GCLL-0091	CLL-GCLL-0091-Tumor-SM-41JOK	Mature B-Cell Neoplasms	Chronic Lymphocytic Leukemia/Small Lymphocytic Lymphoma	CLLSLL
Low-grade B	cll_broad_2015	CLL-GCLL-0092	CLL-GCLL-0092-Tumor-SM-41JOL	Mature B-Cell Neoplasms	Chronic Lymphocytic Leukemia/Small Lymphocytic Lymphoma	CLLSLL
Low-grade B	cll_broad_2015	CLL-GCLL-0093	CLL-GCLL-0093-Tumor-SM-41JOM	Mature B-Cell Neoplasms	Chronic Lymphocytic Leukemia/Small Lymphocytic Lymphoma	CLLSLL
Low-grade B	cll_broad_2015	CLL-GCLL-0094	CLL-GCLL-0094-Tumor-SM-41JON	Mature B-Cell Neoplasms	Chronic Lymphocytic Leukemia/Small Lymphocytic Lymphoma	CLLSLL
Low-grade B	cll_broad_2015	CLL-GCLL-0095	CLL-GCLL-0095-Tumor-SM-41JOO	Mature B-Cell Neoplasms	Chronic Lymphocytic Leukemia/Small Lymphocytic Lymphoma	CLLSLL
Low-grade B	cll_broad_2015	CLL-GCLL-0096	CLL-GCLL-0096-Tumor-SM-41JOP	Mature B-Cell Neoplasms	Chronic Lymphocytic Leukemia/Small Lymphocytic Lymphoma	CLLSLL
Low-grade B	cll_broad_2015	CLL-GCLL-0097	CLL-GCLL-0097-Tumor-SM-41JWY	Mature B-Cell Neoplasms	Chronic Lymphocytic Leukemia/Small Lymphocytic Lymphoma	CLLSLL
Low-grade B	cll_broad_2015	CLL-GCLL-0099	CLL-GCLL-0099-Tumor-SM-41JX1	Mature B-Cell Neoplasms	Chronic Lymphocytic Leukemia/Small Lymphocytic Lymphoma	CLLSLL
Low-grade B	cll_broad_2015	CLL-GCLL-0100	CLL-GCLL-0100-Tumor-SM-41JX2	Mature B-Cell Neoplasms	Chronic Lymphocytic Leukemia/Small Lymphocytic Lymphoma	CLLSLL
Low-grade B	cll_broad_2015	CLL-GCLL-0101	CLL-GCLL-0101-Tumor-SM-41JX3	Mature B-Cell Neoplasms	Chronic Lymphocytic Leukemia/Small Lymphocytic Lymphoma	CLLSLL
Low-grade B	cll_broad_2015	CLL-GCLL-0102	CLL-GCLL-0102-Tumor-SM-41JX4	Mature B-Cell Neoplasms	Chronic Lymphocytic Leukemia/Small Lymphocytic Lymphoma	CLLSLL
Low-grade B	cll_broad_2015	CLL-GCLL-0103	CLL-GCLL-0103-Tumor-SM-41JX5	Mature B-Cell Neoplasms	Chronic Lymphocytic Leukemia/Small Lymphocytic Lymphoma	CLLSLL
Low-grade B	cll_broad_2015	CLL-GCLL-0104	CLL-GCLL-0104-Tumor-SM-41JX6	Mature B-Cell Neoplasms	Chronic Lymphocytic Leukemia/Small Lymphocytic Lymphoma	CLLSLL
Low-grade B	cll_broad_2015	CLL-GCLL-0105	CLL-GCLL-0105-Tumor-SM-41JX7	Mature B-Cell Neoplasms	Chronic Lymphocytic Leukemia/Small Lymphocytic Lymphoma	CLLSLL
Low-grade B	cll_broad_2015	CLL-GCLL-0106	CLL-GCLL-0106-Tumor-SM-41JX8	Mature B-Cell Neoplasms	Chronic Lymphocytic Leukemia/Small Lymphocytic Lymphoma	CLLSLL
Low-grade B	cll_broad_2015	CLL-GCLL-0107	CLL-GCLL-0107-Tumor-SM-41JX9	Mature B-Cell Neoplasms	Chronic Lymphocytic Leukemia/Small Lymphocytic Lymphoma	CLLSLL
Low-grade B	cll_broad_2015	CLL-GCLL-0108	CLL-GCLL-0108-Tumor-SM-41JXA	Mature B-Cell Neoplasms	Chronic Lymphocytic Leukemia/Small Lymphocytic Lymphoma	CLLSLL
Low-grade B	cll_broad_2015	CLL-GCLL-0109	CLL-GCLL-0109-Tumor-SM-41JXB	Mature B-Cell Neoplasms	Chronic Lymphocytic Leukemia/Small Lymphocytic Lymphoma	CLLSLL
Low-grade B	cll_broad_2015	CLL-GCLL-0110	CLL-GCLL-0110-Tumor-SM-41JXC	Mature B-Cell Neoplasms	Chronic Lymphocytic Leukemia/Small Lymphocytic Lymphoma	CLLSLL
Low-grade B	cll_broad_2015	CLL-GCLL-0112	CLL-GCLL-0112-Tumor-SM-41JXE	Mature B-Cell Neoplasms	Chronic Lymphocytic Leukemia/Small Lymphocytic Lymphoma	CLLSLL
Low-grade B	cll_broad_2015	CLL-GCLL-0114	CLL-GCLL-0114-Tumor-SM-41JXG	Mature B-Cell Neoplasms	Chronic Lymphocytic Leukemia/Small Lymphocytic Lymphoma	CLLSLL
Low-grade B	cll_broad_2015	CLL-GCLL-0115	CLL-GCLL-0115-Tumor-SM-41JXH	Mature B-Cell Neoplasms	Chronic Lymphocytic Leukemia/Small Lymphocytic Lymphoma	CLLSLL
Low-grade B	cll_broad_2015	CLL-GCLL-0116	CLL-GCLL-0116-Tumor-SM-41JXI	Mature B-Cell Neoplasms	Chronic Lymphocytic Leukemia/Small Lymphocytic Lymphoma	CLLSLL
Low-grade B	cll_broad_2015	CLL-GCLL-0117	CLL-GCLL-0117-Tumor-SM-41JXJ	Mature B-Cell Neoplasms	Chronic Lymphocytic Leukemia/Small Lymphocytic Lymphoma	CLLSLL
Low-grade B	cll_broad_2015	CLL-GCLL-0118	CLL-GCLL-0118-Tumor-SM-41JXK	Mature B-Cell Neoplasms	Chronic Lymphocytic Leukemia/Small Lymphocytic Lymphoma	CLLSLL
Low-grade B	cll_broad_2015	CLL-GCLL-0119	CLL-GCLL-0119-Tumor-SM-41JXL	Mature B-Cell Neoplasms	Chronic Lymphocytic Leukemia/Small Lymphocytic Lymphoma	CLLSLL
Low-grade B	cll_broad_2015	CLL-GCLL-0121	CLL-GCLL-0121-Tumor-SM-41JXN	Mature B-Cell Neoplasms	Chronic Lymphocytic Leukemia/Small Lymphocytic Lymphoma	CLLSLL
Low-grade B	cll_broad_2015	CLL-GCLL-0123	CLL-GCLL-0123-Tumor-SM-41JXP	Mature B-Cell Neoplasms	Chronic Lymphocytic Leukemia/Small Lymphocytic Lymphoma	CLLSLL
Low-grade B	cll_broad_2015	CLL-GCLL-0124	CLL-GCLL-0124-Tumor-SM-41JXQ	Mature B-Cell Neoplasms	Chronic Lymphocytic Leukemia/Small Lymphocytic Lymphoma	CLLSLL
Low-grade B	cll_broad_2015	CLL-GCLL-0126	CLL-GCLL-0126-Tumor-SM-41JXS	Mature B-Cell Neoplasms	Chronic Lymphocytic Leukemia/Small Lymphocytic Lymphoma	CLLSLL
Low-grade B	cll_broad_2015	CLL-GCLL-0127	CLL-GCLL-0127-Tumor-SM-41JXT	Mature B-Cell Neoplasms	Chronic Lymphocytic Leukemia/Small Lymphocytic Lymphoma	CLLSLL
Low-grade B	cll_broad_2015	CLL-GCLL-0128	CLL-GCLL-0128-Tumor-SM-41JXU	Mature B-Cell Neoplasms	Chronic Lymphocytic Leukemia/Small Lymphocytic Lymphoma	CLLSLL
Low-grade B	cll_broad_2015	CLL-GCLL-0129	CLL-GCLL-0129-Tumor-SM-41JXV	Mature B-Cell Neoplasms	Chronic Lymphocytic Leukemia/Small Lymphocytic Lymphoma	CLLSLL
Low-grade B	cll_broad_2015	CLL-GCLL-0130	CLL-GCLL-0130-Tumor-SM-41JXW	Mature B-Cell Neoplasms	Chronic Lymphocytic Leukemia/Small Lymphocytic Lymphoma	CLLSLL
Low-grade B	cll_broad_2015	CLL-GCLL-0131	CLL-GCLL-0131-Tumor-SM-41JXX	Mature B-Cell Neoplasms	Chronic Lymphocytic Leukemia/Small Lymphocytic Lymphoma	CLLSLL
Low-grade B	cll_broad_2015	CLL-GCLL-0132	CLL-GCLL-0132-Tumor-SM-41JXY	Mature B-Cell Neoplasms	Chronic Lymphocytic Leukemia/Small Lymphocytic Lymphoma	CLLSLL
Low-grade B	cll_broad_2015	CLL-GCLL-0133	CLL-GCLL-0133-Tumor-SM-41JXZ	Mature B-Cell Neoplasms	Chronic Lymphocytic Leukemia/Small Lymphocytic Lymphoma	CLLSLL
Low-grade B	cll_broad_2015	CLL-GCLL-0135	CLL-GCLL-0135-Tumor-SM-41JY2	Mature B-Cell Neoplasms	Chronic Lymphocytic Leukemia/Small Lymphocytic Lymphoma	CLLSLL
Low-grade B	cll_broad_2015	CLL-GCLL-0136	CLL-GCLL-0136-Tumor-SM-41JY3	Mature B-Cell Neoplasms	Chronic Lymphocytic Leukemia/Small Lymphocytic Lymphoma	CLLSLL
Low-grade B	cll_broad_2015	CLL-GCLL-0137	CLL-GCLL-0137-Tumor-SM-41JY4	Mature B-Cell Neoplasms	Chronic Lymphocytic Leukemia/Small Lymphocytic Lymphoma	CLLSLL
Low-grade B	cll_broad_2015	CLL-GCLL-0138	CLL-GCLL-0138-Tumor-SM-41JY5	Mature B-Cell Neoplasms	Chronic Lymphocytic Leukemia/Small Lymphocytic Lymphoma	CLLSLL
Low-grade B	cll_broad_2015	CLL-GCLL-0139	CLL-GCLL-0139-Tumor-SM-41JY6	Mature B-Cell Neoplasms	Chronic Lymphocytic Leukemia/Small Lymphocytic Lymphoma	CLLSLL
Low-grade B	cll_broad_2015	CLL-GCLL-0140	CLL-GCLL-0140-Tumor-SM-41JY7	Mature B-Cell Neoplasms	Chronic Lymphocytic Leukemia/Small Lymphocytic Lymphoma	CLLSLL
Low-grade B	cll_broad_2015	CLL-GCLL-0141	CLL-GCLL-0141-Tumor-SM-41JY8	Mature B-Cell Neoplasms	Chronic Lymphocytic Leukemia/Small Lymphocytic Lymphoma	CLLSLL
Low-grade B	cll_broad_2015	CLL-GCLL-0142	CLL-GCLL-0142-Tumor-SM-41JY9	Mature B-Cell Neoplasms	Chronic Lymphocytic Leukemia/Small Lymphocytic Lymphoma	CLLSLL
Low-grade B	cll_broad_2015	CLL-GCLL-0143	CLL-GCLL-0143-Tumor-SM-41JYA	Mature B-Cell Neoplasms	Chronic Lymphocytic Leukemia/Small Lymphocytic Lymphoma	CLLSLL
Low-grade B	cll_broad_2015	CLL-GCLL-0144	CLL-GCLL-0144-Tumor-SM-41JYB	Mature B-Cell Neoplasms	Chronic Lymphocytic Leukemia/Small Lymphocytic Lymphoma	CLLSLL
Low-grade B	cll_broad_2015	CLL-GCLL-0145	CLL-GCLL-0145-Tumor-SM-41JYC	Mature B-Cell Neoplasms	Chronic Lymphocytic Leukemia/Small Lymphocytic Lymphoma	CLLSLL
Low-grade B	cll_broad_2015	CLL-GCLL-0146	CLL-GCLL-0146-Tumor-SM-41JYD	Mature B-Cell Neoplasms	Chronic Lymphocytic Leukemia/Small Lymphocytic Lymphoma	CLLSLL
Low-grade B	cll_broad_2015	CLL-GCLL-0147	CLL-GCLL-0147-Tumor-SM-41JYE	Mature B-Cell Neoplasms	Chronic Lymphocytic Leukemia/Small Lymphocytic Lymphoma	CLLSLL
Low-grade B	cll_broad_2015	CLL-GCLL-0148	CLL-GCLL-0148-Tumor-SM-41JYF	Mature B-Cell Neoplasms	Chronic Lymphocytic Leukemia/Small Lymphocytic Lymphoma	CLLSLL
Low-grade B	cll_broad_2015	CLL-GCLL-0149	CLL-GCLL-0149-Tumor-SM-41JYG	Mature B-Cell Neoplasms	Chronic Lymphocytic Leukemia/Small Lymphocytic Lymphoma	CLLSLL
Low-grade B	cll_broad_2015	CLL-GCLL-0150	CLL-GCLL-0150-Tumor-SM-41JYH	Mature B-Cell Neoplasms	Chronic Lymphocytic Leukemia/Small Lymphocytic Lymphoma	CLLSLL
Low-grade B	cll_broad_2015	CLL-GCLL-0151	CLL-GCLL-0151-Tumor-SM-41JYI	Mature B-Cell Neoplasms	Chronic Lymphocytic Leukemia/Small Lymphocytic Lymphoma	CLLSLL
Low-grade B	cll_broad_2015	CLL-GCLL-0152	CLL-GCLL-0152-Tumor-SM-41JYJ	Mature B-Cell Neoplasms	Chronic Lymphocytic Leukemia/Small Lymphocytic Lymphoma	CLLSLL
Low-grade B	cll_broad_2015	CLL-GCLL-0154	CLL-GCLL-0154-Tumor-SM-41JYL	Mature B-Cell Neoplasms	Chronic Lymphocytic Leukemia/Small Lymphocytic Lymphoma	CLLSLL
Low-grade B	cll_broad_2015	CLL-GCLL-0156	CLL-GCLL-0156-Tumor-SM-41JYN	Mature B-Cell Neoplasms	Chronic Lymphocytic Leukemia/Small Lymphocytic Lymphoma	CLLSLL
Low-grade B	cll_broad_2015	CLL-GCLL-0157	CLL-GCLL-0157-Tumor-SM-41JYO	Mature B-Cell Neoplasms	Chronic Lymphocytic Leukemia/Small Lymphocytic Lymphoma	CLLSLL
Low-grade B	cll_broad_2015	CLL-GCLL-0158	CLL-GCLL-0158-Tumor-SM-41JYP	Mature B-Cell Neoplasms	Chronic Lymphocytic Leukemia/Small Lymphocytic Lymphoma	CLLSLL
Low-grade B	cll_broad_2015	CLL-GCLL-0159	CLL-GCLL-0159-Tumor-SM-41JYQ	Mature B-Cell Neoplasms	Chronic Lymphocytic Leukemia/Small Lymphocytic Lymphoma	CLLSLL
Low-grade B	cll_broad_2015	CLL-GCLL-0160	CLL-GCLL-0160-Tumor-SM-41JYR	Mature B-Cell Neoplasms	Chronic Lymphocytic Leukemia/Small Lymphocytic Lymphoma	CLLSLL
Low-grade B	cll_broad_2015	CLL-GCLL-0163	CLL-GCLL-0163-Tumor-SM-41JYU	Mature B-Cell Neoplasms	Chronic Lymphocytic Leukemia/Small Lymphocytic Lymphoma	CLLSLL
Low-grade B	cll_broad_2015	CLL-GCLL-0164	CLL-GCLL-0164-Tumor-SM-41JYV	Mature B-Cell Neoplasms	Chronic Lymphocytic Leukemia/Small Lymphocytic Lymphoma	CLLSLL
Low-grade B	cll_broad_2015	CLL-GCLL-0165	CLL-GCLL-0165-Tumor-SM-41JYW	Mature B-Cell Neoplasms	Chronic Lymphocytic Leukemia/Small Lymphocytic Lymphoma	CLLSLL
Low-grade B	cll_broad_2015	CLL-GCLL-0166	CLL-GCLL-0166-Tumor-SM-41JYX	Mature B-Cell Neoplasms	Chronic Lymphocytic Leukemia/Small Lymphocytic Lymphoma	CLLSLL
Low-grade B	cll_broad_2015	CLL-GCLL-0167	CLL-GCLL-0167-Tumor-SM-41JYY	Mature B-Cell Neoplasms	Chronic Lymphocytic Leukemia/Small Lymphocytic Lymphoma	CLLSLL
Low-grade B	cll_broad_2015	CLL-GCLL-0168	CLL-GCLL-0168-Tumor-SM-41JYZ	Mature B-Cell Neoplasms	Chronic Lymphocytic Leukemia/Small Lymphocytic Lymphoma	CLLSLL
Low-grade B	cll_broad_2015	CLL-GCLL-0169	CLL-GCLL-0169-Tumor-SM-41JZ1	Mature B-Cell Neoplasms	Chronic Lymphocytic Leukemia/Small Lymphocytic Lymphoma	CLLSLL
Low-grade B	cll_broad_2015	CLL-GCLL-0170	CLL-GCLL-0170-Tumor-SM-41JZ2	Mature B-Cell Neoplasms	Chronic Lymphocytic Leukemia/Small Lymphocytic Lymphoma	CLLSLL
Low-grade B	cll_broad_2015	CLL-GCLL-0171	CLL-GCLL-0171-Tumor-SM-41JZ3	Mature B-Cell Neoplasms	Chronic Lymphocytic Leukemia/Small Lymphocytic Lymphoma	CLLSLL
Low-grade B	cll_broad_2015	CLL-GCLL-0172	CLL-GCLL-0172-Tumor-SM-41JZ4	Mature B-Cell Neoplasms	Chronic Lymphocytic Leukemia/Small Lymphocytic Lymphoma	CLLSLL
Low-grade B	cll_broad_2015	CLL-GCLL-0173	CLL-GCLL-0173-Tumor-SM-41JZ5	Mature B-Cell Neoplasms	Chronic Lymphocytic Leukemia/Small Lymphocytic Lymphoma	CLLSLL
Low-grade B	cll_broad_2015	CLL-GCLL-0174	CLL-GCLL-0174-Tumor-SM-41JZ6	Mature B-Cell Neoplasms	Chronic Lymphocytic Leukemia/Small Lymphocytic Lymphoma	CLLSLL
Low-grade B	cll_broad_2015	CLL-GCLL-0175	CLL-GCLL-0175-Tumor-SM-41JZ7	Mature B-Cell Neoplasms	Chronic Lymphocytic Leukemia/Small Lymphocytic Lymphoma	CLLSLL
Low-grade B	cll_broad_2015	CLL-GCLL-0177	CLL-GCLL-0177-Tumor-SM-41JZ9	Mature B-Cell Neoplasms	Chronic Lymphocytic Leukemia/Small Lymphocytic Lymphoma	CLLSLL
Low-grade B	cll_broad_2015	CLL-GCLL-0178	CLL-GCLL-0178-Tumor-SM-41JZA	Mature B-Cell Neoplasms	Chronic Lymphocytic Leukemia/Small Lymphocytic Lymphoma	CLLSLL
Low-grade B	cll_broad_2015	CLL-GCLL-0179	CLL-GCLL-0179-Tumor-SM-41JZB	Mature B-Cell Neoplasms	Chronic Lymphocytic Leukemia/Small Lymphocytic Lymphoma	CLLSLL
Low-grade B	cll_broad_2015	CLL-GCLL-0180	CLL-GCLL-0180-Tumor-SM-41JZC	Mature B-Cell Neoplasms	Chronic Lymphocytic Leukemia/Small Lymphocytic Lymphoma	CLLSLL
Low-grade B	cll_broad_2015	CLL-GCLL-0181	CLL-GCLL-0181-Tumor-SM-41JZD	Mature B-Cell Neoplasms	Chronic Lymphocytic Leukemia/Small Lymphocytic Lymphoma	CLLSLL
Low-grade B	cll_broad_2015	CLL-GCLL-0182	CLL-GCLL-0182-Tumor-SM-41JZE	Mature B-Cell Neoplasms	Chronic Lymphocytic Leukemia/Small Lymphocytic Lymphoma	CLLSLL
Low-grade B	cll_broad_2015	CLL-GCLL-0184	CLL-GCLL-0184-Tumor-SM-41JZG	Mature B-Cell Neoplasms	Chronic Lymphocytic Leukemia/Small Lymphocytic Lymphoma	CLLSLL
Low-grade B	cll_broad_2015	CLL-GCLL-0185	CLL-GCLL-0185-Tumor-SM-41JZH	Mature B-Cell Neoplasms	Chronic Lymphocytic Leukemia/Small Lymphocytic Lymphoma	CLLSLL
Low-grade B	cll_broad_2015	CLL-GCLL-0186	CLL-GCLL-0186-Tumor-SM-41JZI	Mature B-Cell Neoplasms	Chronic Lymphocytic Leukemia/Small Lymphocytic Lymphoma	CLLSLL
Low-grade B	cll_broad_2015	CLL-GCLL-0187	CLL-GCLL-0187-Tumor-SM-41JZJ	Mature B-Cell Neoplasms	Chronic Lymphocytic Leukemia/Small Lymphocytic Lymphoma	CLLSLL
Low-grade B	cll_broad_2015	CLL-GCLL-0188	CLL-GCLL-0188-Tumor-SM-41JZK	Mature B-Cell Neoplasms	Chronic Lymphocytic Leukemia/Small Lymphocytic Lymphoma	CLLSLL
Low-grade B	cll_broad_2015	CLL-GCLL-0189	CLL-GCLL-0189-Tumor-SM-41JZL	Mature B-Cell Neoplasms	Chronic Lymphocytic Leukemia/Small Lymphocytic Lymphoma	CLLSLL
Low-grade B	cll_broad_2015	CLL-GCLL-0190	CLL-GCLL-0190-Tumor-SM-41JZM	Mature B-Cell Neoplasms	Chronic Lymphocytic Leukemia/Small Lymphocytic Lymphoma	CLLSLL
Low-grade B	cll_broad_2015	CLL-GCLL-0191	CLL-GCLL-0191-Tumor-SM-41JZN	Mature B-Cell Neoplasms	Chronic Lymphocytic Leukemia/Small Lymphocytic Lymphoma	CLLSLL
Low-grade B	cll_broad_2015	CLL-GCLL-0192	CLL-GCLL-0192-Tumor-SM-41JZO	Mature B-Cell Neoplasms	Chronic Lymphocytic Leukemia/Small Lymphocytic Lymphoma	CLLSLL
Low-grade B	cll_broad_2015	CLL-GCLL-0194	CLL-GCLL-0194-Tumor-SM-41K3G	Mature B-Cell Neoplasms	Chronic Lymphocytic Leukemia/Small Lymphocytic Lymphoma	CLLSLL
Low-grade B	cll_broad_2015	CLL-GCLL-0196	CLL-GCLL-0196-Tumor-SM-41K3M	Mature B-Cell Neoplasms	Chronic Lymphocytic Leukemia/Small Lymphocytic Lymphoma	CLLSLL
Low-grade B	cll_broad_2015	CLL-GCLL-0199	CLL-GCLL-0199-Tumor-SM-41K3U	Mature B-Cell Neoplasms	Chronic Lymphocytic Leukemia/Small Lymphocytic Lymphoma	CLLSLL
Low-grade B	cll_broad_2015	CLL-GCLL-0200	CLL-GCLL-0200-Tumor-SM-41K3W	Mature B-Cell Neoplasms	Chronic Lymphocytic Leukemia/Small Lymphocytic Lymphoma	CLLSLL
Low-grade B	cll_broad_2015	CLL-GCLL-0201	CLL-GCLL-0201-Tumor-SM-4DP8C	Mature B-Cell Neoplasms	Chronic Lymphocytic Leukemia/Small Lymphocytic Lymphoma	CLLSLL
Low-grade B	cll_broad_2015	CLL-GCLL-0202	CLL-GCLL-0202-Tumor-SM-4DP8D	Mature B-Cell Neoplasms	Chronic Lymphocytic Leukemia/Small Lymphocytic Lymphoma	CLLSLL
Low-grade B	cll_broad_2015	CLL-GCLL-0203	CLL-GCLL-0203-Tumor-SM-4DP8E	Mature B-Cell Neoplasms	Chronic Lymphocytic Leukemia/Small Lymphocytic Lymphoma	CLLSLL
Low-grade B	cll_broad_2015	CLL-GCLL-0204	CLL-GCLL-0204-Tumor-SM-4DP8F	Mature B-Cell Neoplasms	Chronic Lymphocytic Leukemia/Small Lymphocytic Lymphoma	CLLSLL
Low-grade B	cll_broad_2015	CLL-GCLL-0206	CLL-GCLL-0206-Tumor-SM-4DP8H	Mature B-Cell Neoplasms	Chronic Lymphocytic Leukemia/Small Lymphocytic Lymphoma	CLLSLL
Low-grade B	cll_broad_2015	CLL-GCLL-0207	CLL-GCLL-0207-Tumor-SM-4DP8I	Mature B-Cell Neoplasms	Chronic Lymphocytic Leukemia/Small Lymphocytic Lymphoma	CLLSLL
Low-grade B	cll_broad_2015	CLL-GCLL-0208	CLL-GCLL-0208-Tumor-SM-4DP8J	Mature B-Cell Neoplasms	Chronic Lymphocytic Leukemia/Small Lymphocytic Lymphoma	CLLSLL
Low-grade B	cll_broad_2015	CLL-GCLL-0209	CLL-GCLL-0209-Tumor-SM-4DP8K	Mature B-Cell Neoplasms	Chronic Lymphocytic Leukemia/Small Lymphocytic Lymphoma	CLLSLL
Low-grade B	cll_broad_2015	CLL-GCLL-0210	CLL-GCLL-0210-Tumor-SM-4DP8L	Mature B-Cell Neoplasms	Chronic Lymphocytic Leukemia/Small Lymphocytic Lymphoma	CLLSLL
Low-grade B	cll_broad_2015	CLL-GCLL-0211	CLL-GCLL-0211-Tumor-SM-4DP8M	Mature B-Cell Neoplasms	Chronic Lymphocytic Leukemia/Small Lymphocytic Lymphoma	CLLSLL
Low-grade B	cll_broad_2015	CLL-GCLL-0212	CLL-GCLL-0212-Tumor-SM-4DP8N	Mature B-Cell Neoplasms	Chronic Lymphocytic Leukemia/Small Lymphocytic Lymphoma	CLLSLL
Low-grade B	cll_broad_2015	CLL-GCLL-0213	CLL-GCLL-0213-Tumor-SM-4DP8O	Mature B-Cell Neoplasms	Chronic Lymphocytic Leukemia/Small Lymphocytic Lymphoma	CLLSLL
Low-grade B	cll_broad_2015	CLL-GCLL-0214	CLL-GCLL-0214-Tumor-SM-4DP8P	Mature B-Cell Neoplasms	Chronic Lymphocytic Leukemia/Small Lymphocytic Lymphoma	CLLSLL
Low-grade B	cll_broad_2015	CLL-GCLL-0215	CLL-GCLL-0215-Tumor-SM-4DP8Q	Mature B-Cell Neoplasms	Chronic Lymphocytic Leukemia/Small Lymphocytic Lymphoma	CLLSLL
Low-grade B	cll_broad_2015	CLL-GCLL-0216	CLL-GCLL-0216-Tumor-SM-4DP8R	Mature B-Cell Neoplasms	Chronic Lymphocytic Leukemia/Small Lymphocytic Lymphoma	CLLSLL
Low-grade B	cll_broad_2015	CLL-GCLL-0217	CLL-GCLL-0217-Tumor-SM-4DP8S	Mature B-Cell Neoplasms	Chronic Lymphocytic Leukemia/Small Lymphocytic Lymphoma	CLLSLL
Low-grade B	cll_broad_2015	CLL-GCLL-0218	CLL-GCLL-0218-Tumor-SM-4DP8T	Mature B-Cell Neoplasms	Chronic Lymphocytic Leukemia/Small Lymphocytic Lymphoma	CLLSLL
Low-grade B	cll_broad_2015	CLL-GCLL-0219	CLL-GCLL-0219-Tumor-SM-4DP8U	Mature B-Cell Neoplasms	Chronic Lymphocytic Leukemia/Small Lymphocytic Lymphoma	CLLSLL
Low-grade B	cll_broad_2015	CLL-GCLL-0220	CLL-GCLL-0220-Tumor-SM-4DP8V	Mature B-Cell Neoplasms	Chronic Lymphocytic Leukemia/Small Lymphocytic Lymphoma	CLLSLL
Low-grade B	cll_broad_2015	CLL-GCLL-0221	CLL-GCLL-0221-Tumor-SM-4DP8W	Mature B-Cell Neoplasms	Chronic Lymphocytic Leukemia/Small Lymphocytic Lymphoma	CLLSLL
Low-grade B	cll_broad_2015	CLL-GCLL-0222	CLL-GCLL-0222-Tumor-SM-4DP8X	Mature B-Cell Neoplasms	Chronic Lymphocytic Leukemia/Small Lymphocytic Lymphoma	CLLSLL
Low-grade B	cll_broad_2015	CLL-GCLL-0223	CLL-GCLL-0223-Tumor-SM-4DP8Y	Mature B-Cell Neoplasms	Chronic Lymphocytic Leukemia/Small Lymphocytic Lymphoma	CLLSLL
Low-grade B	cll_broad_2015	CLL-GCLL-0224	CLL-GCLL-0224-Tumor-SM-4DP8Z	Mature B-Cell Neoplasms	Chronic Lymphocytic Leukemia/Small Lymphocytic Lymphoma	CLLSLL
Low-grade B	cll_broad_2015	CLL-GCLL-0225	CLL-GCLL-0225-Tumor-SM-4DP91	Mature B-Cell Neoplasms	Chronic Lymphocytic Leukemia/Small Lymphocytic Lymphoma	CLLSLL
Low-grade B	cll_broad_2015	CLL-GCLL-0226	CLL-GCLL-0226-Tumor-SM-4DP92	Mature B-Cell Neoplasms	Chronic Lymphocytic Leukemia/Small Lymphocytic Lymphoma	CLLSLL
Low-grade B	cll_broad_2015	CLL-GCLL-0227	CLL-GCLL-0227-Tumor-SM-4DP93	Mature B-Cell Neoplasms	Chronic Lymphocytic Leukemia/Small Lymphocytic Lymphoma	CLLSLL
Low-grade B	cll_broad_2015	CLL-GCLL-0228	CLL-GCLL-0228-Tumor-SM-4DP94	Mature B-Cell Neoplasms	Chronic Lymphocytic Leukemia/Small Lymphocytic Lymphoma	CLLSLL
Low-grade B	cll_broad_2015	CLL-GCLL-0229	CLL-GCLL-0229-Tumor-SM-4DP95	Mature B-Cell Neoplasms	Chronic Lymphocytic Leukemia/Small Lymphocytic Lymphoma	CLLSLL
Low-grade B	cll_broad_2015	CLL-GCLL-0230	CLL-GCLL-0230-Tumor-SM-4DP96	Mature B-Cell Neoplasms	Chronic Lymphocytic Leukemia/Small Lymphocytic Lymphoma	CLLSLL
Low-grade B	cll_broad_2015	CLL-GCLL-0231	CLL-GCLL-0231-Tumor-SM-4DP97	Mature B-Cell Neoplasms	Chronic Lymphocytic Leukemia/Small Lymphocytic Lymphoma	CLLSLL
Low-grade B	cll_broad_2015	CLL-GCLL-0232	CLL-GCLL-0232-Tumor-SM-4DP98	Mature B-Cell Neoplasms	Chronic Lymphocytic Leukemia/Small Lymphocytic Lymphoma	CLLSLL
Low-grade B	cll_broad_2015	CLL-GCLL-0233	CLL-GCLL-0233-Tumor-SM-4DP99	Mature B-Cell Neoplasms	Chronic Lymphocytic Leukemia/Small Lymphocytic Lymphoma	CLLSLL
Low-grade B	cll_broad_2015	CLL-GCLL-0234	CLL-GCLL-0234-Tumor-SM-4DP9A	Mature B-Cell Neoplasms	Chronic Lymphocytic Leukemia/Small Lymphocytic Lymphoma	CLLSLL
Low-grade B	cll_broad_2015	CLL-GCLL-0235	CLL-GCLL-0235-Tumor-SM-4DP9B	Mature B-Cell Neoplasms	Chronic Lymphocytic Leukemia/Small Lymphocytic Lymphoma	CLLSLL
Low-grade B	cll_broad_2015	CLL-GCLL-0236	CLL-GCLL-0236-Tumor-SM-4DP9C	Mature B-Cell Neoplasms	Chronic Lymphocytic Leukemia/Small Lymphocytic Lymphoma	CLLSLL
Low-grade B	cll_broad_2015	CLL-GCLL-0237	CLL-GCLL-0237-Tumor-SM-4DP9D	Mature B-Cell Neoplasms	Chronic Lymphocytic Leukemia/Small Lymphocytic Lymphoma	CLLSLL
Low-grade B	cll_broad_2015	CLL-GCLL-0238	CLL-GCLL-0238-Tumor-SM-4DP9E	Mature B-Cell Neoplasms	Chronic Lymphocytic Leukemia/Small Lymphocytic Lymphoma	CLLSLL
Low-grade B	cll_broad_2015	CLL-GCLL-0239	CLL-GCLL-0239-Tumor-SM-4DP9F	Mature B-Cell Neoplasms	Chronic Lymphocytic Leukemia/Small Lymphocytic Lymphoma	CLLSLL
Low-grade B	cll_broad_2015	CLL-GCLL-0240	CLL-GCLL-0240-Tumor-SM-4DP9G	Mature B-Cell Neoplasms	Chronic Lymphocytic Leukemia/Small Lymphocytic Lymphoma	CLLSLL
Low-grade B	cll_broad_2015	CLL-GCLL-0241	CLL-GCLL-0241-Tumor-SM-4DP9H	Mature B-Cell Neoplasms	Chronic Lymphocytic Leukemia/Small Lymphocytic Lymphoma	CLLSLL
Low-grade B	cll_broad_2015	CLL-GCLL-0242	CLL-GCLL-0242-Tumor-SM-4DP9I	Mature B-Cell Neoplasms	Chronic Lymphocytic Leukemia/Small Lymphocytic Lymphoma	CLLSLL
Low-grade B	cll_broad_2015	CLL-GCLL-0243	CLL-GCLL-0243-Tumor-SM-4DP9J	Mature B-Cell Neoplasms	Chronic Lymphocytic Leukemia/Small Lymphocytic Lymphoma	CLLSLL
Low-grade B	cll_broad_2015	CLL-GCLL-0244	CLL-GCLL-0244-Tumor-SM-4DP9K	Mature B-Cell Neoplasms	Chronic Lymphocytic Leukemia/Small Lymphocytic Lymphoma	CLLSLL
Low-grade B	cll_broad_2015	CLL-GCLL-0245	CLL-GCLL-0245-Tumor-SM-4DP9L	Mature B-Cell Neoplasms	Chronic Lymphocytic Leukemia/Small Lymphocytic Lymphoma	CLLSLL
Low-grade B	cll_broad_2015	CLL-GCLL-0246	CLL-GCLL-0246-Tumor-SM-4DP9M	Mature B-Cell Neoplasms	Chronic Lymphocytic Leukemia/Small Lymphocytic Lymphoma	CLLSLL
Low-grade B	cll_broad_2015	CLL-GCLL-0249	CLL-GCLL-0249-Tumor-SM-4DP9P	Mature B-Cell Neoplasms	Chronic Lymphocytic Leukemia/Small Lymphocytic Lymphoma	CLLSLL
Low-grade B	cll_broad_2015	CLL-GCLL-0250	CLL-GCLL-0250-Tumor-SM-4DP9Q	Mature B-Cell Neoplasms	Chronic Lymphocytic Leukemia/Small Lymphocytic Lymphoma	CLLSLL
Low-grade B	cll_broad_2015	CLL-GCLL-0251	CLL-GCLL-0251-Tumor-SM-4DP9R	Mature B-Cell Neoplasms	Chronic Lymphocytic Leukemia/Small Lymphocytic Lymphoma	CLLSLL
Low-grade B	cll_broad_2015	CLL-GCLL-0252	CLL-GCLL-0252-Tumor-SM-4DP9S	Mature B-Cell Neoplasms	Chronic Lymphocytic Leukemia/Small Lymphocytic Lymphoma	CLLSLL
Low-grade B	cll_broad_2015	CLL-GCLL-0253	CLL-GCLL-0253-Tumor-SM-4DP9T	Mature B-Cell Neoplasms	Chronic Lymphocytic Leukemia/Small Lymphocytic Lymphoma	CLLSLL
Low-grade B	cll_broad_2015	CLL-GCLL-0254	CLL-GCLL-0254-Tumor-SM-4DP9U	Mature B-Cell Neoplasms	Chronic Lymphocytic Leukemia/Small Lymphocytic Lymphoma	CLLSLL
Low-grade B	cll_broad_2015	CLL-GCLL-0255	CLL-GCLL-0255-Tumor-SM-4DP9V	Mature B-Cell Neoplasms	Chronic Lymphocytic Leukemia/Small Lymphocytic Lymphoma	CLLSLL
Low-grade B	cll_broad_2015	CLL-GCLL-0256	CLL-GCLL-0256-Tumor-SM-4DP9W	Mature B-Cell Neoplasms	Chronic Lymphocytic Leukemia/Small Lymphocytic Lymphoma	CLLSLL
Low-grade B	cll_broad_2015	CLL-GCLL-0257	CLL-GCLL-0257-Tumor-SM-4DP9X	Mature B-Cell Neoplasms	Chronic Lymphocytic Leukemia/Small Lymphocytic Lymphoma	CLLSLL
Low-grade B	cll_broad_2015	CLL-GCLL-0258	CLL-GCLL-0258-Tumor-SM-4DP9Y	Mature B-Cell Neoplasms	Chronic Lymphocytic Leukemia/Small Lymphocytic Lymphoma	CLLSLL
Low-grade B	cll_broad_2015	CLL-GCLL-0259	CLL-GCLL-0259-Tumor-SM-4DP9Z	Mature B-Cell Neoplasms	Chronic Lymphocytic Leukemia/Small Lymphocytic Lymphoma	CLLSLL
Low-grade B	cll_broad_2015	CLL-GCLL-0261	CLL-GCLL-0261-Tumor-SM-4DPA2	Mature B-Cell Neoplasms	Chronic Lymphocytic Leukemia/Small Lymphocytic Lymphoma	CLLSLL
Low-grade B	cll_broad_2015	CLL-GCLL-0262	CLL-GCLL-0262-Tumor-SM-4DPA3	Mature B-Cell Neoplasms	Chronic Lymphocytic Leukemia/Small Lymphocytic Lymphoma	CLLSLL
Low-grade B	cll_broad_2015	CLL-GCLL-0263	CLL-GCLL-0263-Tumor-SM-4DPA4	Mature B-Cell Neoplasms	Chronic Lymphocytic Leukemia/Small Lymphocytic Lymphoma	CLLSLL
Low-grade B	cll_broad_2015	CLL-GCLL-0264	CLL-GCLL-0264-Tumor-SM-4DPA5	Mature B-Cell Neoplasms	Chronic Lymphocytic Leukemia/Small Lymphocytic Lymphoma	CLLSLL
Low-grade B	cll_broad_2015	CLL-GCLL-0265	CLL-GCLL-0265-Tumor-SM-4DPA6	Mature B-Cell Neoplasms	Chronic Lymphocytic Leukemia/Small Lymphocytic Lymphoma	CLLSLL
Low-grade B	cll_broad_2015	CLL-GCLL-0266	CLL-GCLL-0266-Tumor-SM-4DPA7	Mature B-Cell Neoplasms	Chronic Lymphocytic Leukemia/Small Lymphocytic Lymphoma	CLLSLL
Low-grade B	cll_broad_2015	CLL-GCLL-0267	CLL-GCLL-0267-Tumor-SM-4DPA8	Mature B-Cell Neoplasms	Chronic Lymphocytic Leukemia/Small Lymphocytic Lymphoma	CLLSLL
Low-grade B	cll_broad_2015	CLL-GCLL-0268	CLL-GCLL-0268-Tumor-SM-4DPA9	Mature B-Cell Neoplasms	Chronic Lymphocytic Leukemia/Small Lymphocytic Lymphoma	CLLSLL
Low-grade B	cll_broad_2015	CLL-GCLL-0269	CLL-GCLL-0269-Tumor-SM-4DPAA	Mature B-Cell Neoplasms	Chronic Lymphocytic Leukemia/Small Lymphocytic Lymphoma	CLLSLL
Low-grade B	cll_broad_2015	CLL-GCLL-0270	CLL-GCLL-0270-Tumor-SM-4DPAB	Mature B-Cell Neoplasms	Chronic Lymphocytic Leukemia/Small Lymphocytic Lymphoma	CLLSLL
Low-grade B	cll_broad_2015	CLL-GCLL-0271	CLL-GCLL-0271-Tumor-SM-4DPAC	Mature B-Cell Neoplasms	Chronic Lymphocytic Leukemia/Small Lymphocytic Lymphoma	CLLSLL
Low-grade B	cll_broad_2015	CLL-GCLL-0272	CLL-GCLL-0272-Tumor-SM-4DPAD	Mature B-Cell Neoplasms	Chronic Lymphocytic Leukemia/Small Lymphocytic Lymphoma	CLLSLL
Low-grade B	cll_broad_2015	CLL-GCLL-0273	CLL-GCLL-0273-Tumor-SM-4DPAE	Mature B-Cell Neoplasms	Chronic Lymphocytic Leukemia/Small Lymphocytic Lymphoma	CLLSLL
Low-grade B	cll_broad_2015	CLL-GCLL-0275	CLL-GCLL-0275-Tumor-SM-4DPAG	Mature B-Cell Neoplasms	Chronic Lymphocytic Leukemia/Small Lymphocytic Lymphoma	CLLSLL
Low-grade B	cll_broad_2015	CLL-GCLL-0276	CLL-GCLL-0276-Tumor-SM-4DPAH	Mature B-Cell Neoplasms	Chronic Lymphocytic Leukemia/Small Lymphocytic Lymphoma	CLLSLL
Low-grade B	cll_broad_2015	CLL-GCLL-0277	CLL-GCLL-0277-Tumor-SM-4DPAI	Mature B-Cell Neoplasms	Chronic Lymphocytic Leukemia/Small Lymphocytic Lymphoma	CLLSLL
Low-grade B	cll_broad_2015	CLL-GCLL-0278	CLL-GCLL-0278-Tumor-SM-4DPAJ	Mature B-Cell Neoplasms	Chronic Lymphocytic Leukemia/Small Lymphocytic Lymphoma	CLLSLL
Low-grade B	cll_broad_2015	CLL-GCLL-0279	CLL-GCLL-0279-Tumor-SM-4DPAK	Mature B-Cell Neoplasms	Chronic Lymphocytic Leukemia/Small Lymphocytic Lymphoma	CLLSLL
Low-grade B	cll_broad_2015	CLL-GCLL-0280	CLL-GCLL-0280-Tumor-SM-4DPAL	Mature B-Cell Neoplasms	Chronic Lymphocytic Leukemia/Small Lymphocytic Lymphoma	CLLSLL
Low-grade B	cll_broad_2015	CLL-GCLL-0281	CLL-GCLL-0281-Tumor-SM-4DPAM	Mature B-Cell Neoplasms	Chronic Lymphocytic Leukemia/Small Lymphocytic Lymphoma	CLLSLL
Low-grade B	cll_broad_2015	CLL-GCLL-0282	CLL-GCLL-0282-Tumor-SM-4DPAN	Mature B-Cell Neoplasms	Chronic Lymphocytic Leukemia/Small Lymphocytic Lymphoma	CLLSLL
Low-grade B	cll_broad_2015	CLL-GCLL-0285	CLL-GCLL-0285-Tumor-SM-4DPAQ	Mature B-Cell Neoplasms	Chronic Lymphocytic Leukemia/Small Lymphocytic Lymphoma	CLLSLL
Low-grade B	cll_broad_2015	CLL-GCLL-0286	CLL-GCLL-0286-Tumor-SM-4DPAR	Mature B-Cell Neoplasms	Chronic Lymphocytic Leukemia/Small Lymphocytic Lymphoma	CLLSLL
Low-grade B	cll_broad_2015	CLL-GCLL-0287	CLL-GCLL-0287-Tumor-SM-4DPAS	Mature B-Cell Neoplasms	Chronic Lymphocytic Leukemia/Small Lymphocytic Lymphoma	CLLSLL
Low-grade B	cll_broad_2015	CLL-GCLL-0288	CLL-GCLL-0288-Tumor-SM-4DPAT	Mature B-Cell Neoplasms	Chronic Lymphocytic Leukemia/Small Lymphocytic Lymphoma	CLLSLL
Low-grade B	cll_broad_2015	CLL-GCLL-0289	CLL-GCLL-0289-Tumor-SM-4DPAU	Mature B-Cell Neoplasms	Chronic Lymphocytic Leukemia/Small Lymphocytic Lymphoma	CLLSLL
Low-grade B	cll_broad_2015	CLL-GCLL-0290	CLL-GCLL-0290-Tumor-SM-4MHXM	Mature B-Cell Neoplasms	Chronic Lymphocytic Leukemia/Small Lymphocytic Lymphoma	CLLSLL
Low-grade B	cll_broad_2015	CLL-GCLL-0291	CLL-GCLL-0291-Tumor-SM-4MHXN	Mature B-Cell Neoplasms	Chronic Lymphocytic Leukemia/Small Lymphocytic Lymphoma	CLLSLL
Low-grade B	cll_broad_2015	CLL-GCLL-0293	CLL-GCLL-0293-Tumor-SM-4MHXP	Mature B-Cell Neoplasms	Chronic Lymphocytic Leukemia/Small Lymphocytic Lymphoma	CLLSLL
Low-grade B	cll_broad_2015	CLL-GCLL-0294	CLL-GCLL-0294-Tumor-SM-4MHXQ	Mature B-Cell Neoplasms	Chronic Lymphocytic Leukemia/Small Lymphocytic Lymphoma	CLLSLL
Low-grade B	cll_broad_2015	CLL-GCLL-0295	CLL-GCLL-0295-Tumor-SM-4MHXR	Mature B-Cell Neoplasms	Chronic Lymphocytic Leukemia/Small Lymphocytic Lymphoma	CLLSLL
Low-grade B	cll_broad_2015	CLL-GCLL-0297	CLL-GCLL-0297-Tumor-SM-4MHXT	Mature B-Cell Neoplasms	Chronic Lymphocytic Leukemia/Small Lymphocytic Lymphoma	CLLSLL
Low-grade B	cll_broad_2015	CLL-GCLL-0298	CLL-GCLL-0298-Tumor-SM-4MHXU	Mature B-Cell Neoplasms	Chronic Lymphocytic Leukemia/Small Lymphocytic Lymphoma	CLLSLL
Low-grade B	cll_broad_2015	CLL-GCLL-0299	CLL-GCLL-0299-Tumor-SM-4MHXV	Mature B-Cell Neoplasms	Chronic Lymphocytic Leukemia/Small Lymphocytic Lymphoma	CLLSLL
Low-grade B	cll_broad_2015	CLL-GCLL-0302	CLL-GCLL-0302-Tumor-SM-4MHXY	Mature B-Cell Neoplasms	Chronic Lymphocytic Leukemia/Small Lymphocytic Lymphoma	CLLSLL
Low-grade B	cll_broad_2015	CLL-GCLL-0303	CLL-GCLL-0303-Tumor-SM-4MHXZ	Mature B-Cell Neoplasms	Chronic Lymphocytic Leukemia/Small Lymphocytic Lymphoma	CLLSLL
Low-grade B	cll_broad_2015	CLL-GCLL-0304	CLL-GCLL-0304-Tumor-SM-4MHY1	Mature B-Cell Neoplasms	Chronic Lymphocytic Leukemia/Small Lymphocytic Lymphoma	CLLSLL
Low-grade B	cll_broad_2015	CLL-GCLL-0305	CLL-GCLL-0305-Tumor-SM-4MHY2	Mature B-Cell Neoplasms	Chronic Lymphocytic Leukemia/Small Lymphocytic Lymphoma	CLLSLL
Low-grade B	cll_broad_2015	CLL-GCLL-0306	CLL-GCLL-0306-Tumor-SM-4MHY3	Mature B-Cell Neoplasms	Chronic Lymphocytic Leukemia/Small Lymphocytic Lymphoma	CLLSLL
Low-grade B	cll_broad_2015	CLL-GCLL-0307	CLL-GCLL-0307-Tumor-SM-4MHY4	Mature B-Cell Neoplasms	Chronic Lymphocytic Leukemia/Small Lymphocytic Lymphoma	CLLSLL
Low-grade B	cll_broad_2015	CLL-GCLL-0308	CLL-GCLL-0308-Tumor-SM-4MHY5	Mature B-Cell Neoplasms	Chronic Lymphocytic Leukemia/Small Lymphocytic Lymphoma	CLLSLL
Low-grade B	cll_broad_2015	CLL-GCLL-0309	CLL-GCLL-0309-Tumor-SM-4MHY6	Mature B-Cell Neoplasms	Chronic Lymphocytic Leukemia/Small Lymphocytic Lymphoma	CLLSLL
Low-grade B	cll_broad_2015	CLL-GCLL-0310	CLL-GCLL-0310-Tumor-SM-4MHY7	Mature B-Cell Neoplasms	Chronic Lymphocytic Leukemia/Small Lymphocytic Lymphoma	CLLSLL
Low-grade B	cll_broad_2015	CLL-GCLL-0311	CLL-GCLL-0311-Tumor-SM-4MHY8	Mature B-Cell Neoplasms	Chronic Lymphocytic Leukemia/Small Lymphocytic Lymphoma	CLLSLL
Low-grade B	cll_broad_2015	CLL-GCLL-0313	CLL-GCLL-0313-Tumor-SM-4MHYA	Mature B-Cell Neoplasms	Chronic Lymphocytic Leukemia/Small Lymphocytic Lymphoma	CLLSLL
Low-grade B	lcll_broad_2013	CLL001	CLL001	Mature B-Cell Neoplasms	Chronic Lymphocytic Leukemia/Small Lymphocytic Lymphoma	CLLSLL
Low-grade B	lcll_broad_2013	CLL003	CLL003	Mature B-Cell Neoplasms	Chronic Lymphocytic Leukemia/Small Lymphocytic Lymphoma	CLLSLL
Low-grade B	lcll_broad_2013	CLL004	CLL004	Mature B-Cell Neoplasms	Chronic Lymphocytic Leukemia/Small Lymphocytic Lymphoma	CLLSLL
Low-grade B	lcll_broad_2013	CLL005	CLL005	Mature B-Cell Neoplasms	Chronic Lymphocytic Leukemia/Small Lymphocytic Lymphoma	CLLSLL
Low-grade B	lcll_broad_2013	CLL006	CLL006	Mature B-Cell Neoplasms	Chronic Lymphocytic Leukemia/Small Lymphocytic Lymphoma	CLLSLL
Low-grade B	lcll_broad_2013	CLL007	CLL007	Mature B-Cell Neoplasms	Chronic Lymphocytic Leukemia/Small Lymphocytic Lymphoma	CLLSLL
Low-grade B	lcll_broad_2013	CLL008	CLL008	Mature B-Cell Neoplasms	Chronic Lymphocytic Leukemia/Small Lymphocytic Lymphoma	CLLSLL
Low-grade B	lcll_broad_2013	CLL011	CLL011	Mature B-Cell Neoplasms	Chronic Lymphocytic Leukemia/Small Lymphocytic Lymphoma	CLLSLL
Low-grade B	lcll_broad_2013	CLL012	CLL012	Mature B-Cell Neoplasms	Chronic Lymphocytic Leukemia/Small Lymphocytic Lymphoma	CLLSLL
Low-grade B	lcll_broad_2013	CLL013	CLL013	Mature B-Cell Neoplasms	Chronic Lymphocytic Leukemia/Small Lymphocytic Lymphoma	CLLSLL
Low-grade B	lcll_broad_2013	CLL014	CLL014	Mature B-Cell Neoplasms	Chronic Lymphocytic Leukemia/Small Lymphocytic Lymphoma	CLLSLL
Low-grade B	lcll_broad_2013	CLL015	CLL015	Mature B-Cell Neoplasms	Chronic Lymphocytic Leukemia/Small Lymphocytic Lymphoma	CLLSLL
Low-grade B	lcll_broad_2013	CLL016	CLL016	Mature B-Cell Neoplasms	Chronic Lymphocytic Leukemia/Small Lymphocytic Lymphoma	CLLSLL
Low-grade B	lcll_broad_2013	CLL017	CLL017	Mature B-Cell Neoplasms	Chronic Lymphocytic Leukemia/Small Lymphocytic Lymphoma	CLLSLL
Low-grade B	lcll_broad_2013	CLL018	CLL018	Mature B-Cell Neoplasms	Chronic Lymphocytic Leukemia/Small Lymphocytic Lymphoma	CLLSLL
Low-grade B	lcll_broad_2013	CLL019	CLL019	Mature B-Cell Neoplasms	Chronic Lymphocytic Leukemia/Small Lymphocytic Lymphoma	CLLSLL
Low-grade B	lcll_broad_2013	CLL021	CLL021	Mature B-Cell Neoplasms	Chronic Lymphocytic Leukemia/Small Lymphocytic Lymphoma	CLLSLL
Low-grade B	lcll_broad_2013	CLL022	CLL022	Mature B-Cell Neoplasms	Chronic Lymphocytic Leukemia/Small Lymphocytic Lymphoma	CLLSLL
Low-grade B	lcll_broad_2013	CLL023	CLL023	Mature B-Cell Neoplasms	Chronic Lymphocytic Leukemia/Small Lymphocytic Lymphoma	CLLSLL
Low-grade B	lcll_broad_2013	CLL024	CLL024	Mature B-Cell Neoplasms	Chronic Lymphocytic Leukemia/Small Lymphocytic Lymphoma	CLLSLL
Low-grade B	lcll_broad_2013	CLL025	CLL025	Mature B-Cell Neoplasms	Chronic Lymphocytic Leukemia/Small Lymphocytic Lymphoma	CLLSLL
Low-grade B	lcll_broad_2013	CLL026	CLL026	Mature B-Cell Neoplasms	Chronic Lymphocytic Leukemia/Small Lymphocytic Lymphoma	CLLSLL
Low-grade B	lcll_broad_2013	CLL027	CLL027	Mature B-Cell Neoplasms	Chronic Lymphocytic Leukemia/Small Lymphocytic Lymphoma	CLLSLL
Low-grade B	lcll_broad_2013	CLL028	CLL028	Mature B-Cell Neoplasms	Chronic Lymphocytic Leukemia/Small Lymphocytic Lymphoma	CLLSLL
Low-grade B	lcll_broad_2013	CLL029	CLL029	Mature B-Cell Neoplasms	Chronic Lymphocytic Leukemia/Small Lymphocytic Lymphoma	CLLSLL
Low-grade B	lcll_broad_2013	CLL030	CLL030	Mature B-Cell Neoplasms	Chronic Lymphocytic Leukemia/Small Lymphocytic Lymphoma	CLLSLL
Low-grade B	lcll_broad_2013	CLL031	CLL031	Mature B-Cell Neoplasms	Chronic Lymphocytic Leukemia/Small Lymphocytic Lymphoma	CLLSLL
Low-grade B	lcll_broad_2013	CLL032	CLL032	Mature B-Cell Neoplasms	Chronic Lymphocytic Leukemia/Small Lymphocytic Lymphoma	CLLSLL
Low-grade B	lcll_broad_2013	CLL033	CLL033	Mature B-Cell Neoplasms	Chronic Lymphocytic Leukemia/Small Lymphocytic Lymphoma	CLLSLL
Low-grade B	lcll_broad_2013	CLL035	CLL035	Mature B-Cell Neoplasms	Chronic Lymphocytic Leukemia/Small Lymphocytic Lymphoma	CLLSLL
Low-grade B	lcll_broad_2013	CLL036	CLL036	Mature B-Cell Neoplasms	Chronic Lymphocytic Leukemia/Small Lymphocytic Lymphoma	CLLSLL
Low-grade B	lcll_broad_2013	CLL037	CLL037	Mature B-Cell Neoplasms	Chronic Lymphocytic Leukemia/Small Lymphocytic Lymphoma	CLLSLL
Low-grade B	lcll_broad_2013	CLL038	CLL038	Mature B-Cell Neoplasms	Chronic Lymphocytic Leukemia/Small Lymphocytic Lymphoma	CLLSLL
Low-grade B	lcll_broad_2013	CLL040	CLL040	Mature B-Cell Neoplasms	Chronic Lymphocytic Leukemia/Small Lymphocytic Lymphoma	CLLSLL
Low-grade B	lcll_broad_2013	CLL041	CLL041	Mature B-Cell Neoplasms	Chronic Lymphocytic Leukemia/Small Lymphocytic Lymphoma	CLLSLL
Low-grade B	lcll_broad_2013	CLL042	CLL042	Mature B-Cell Neoplasms	Chronic Lymphocytic Leukemia/Small Lymphocytic Lymphoma	CLLSLL
Low-grade B	lcll_broad_2013	CLL043	CLL043	Mature B-Cell Neoplasms	Chronic Lymphocytic Leukemia/Small Lymphocytic Lymphoma	CLLSLL
Low-grade B	lcll_broad_2013	CLL044	CLL044	Mature B-Cell Neoplasms	Chronic Lymphocytic Leukemia/Small Lymphocytic Lymphoma	CLLSLL
Low-grade B	lcll_broad_2013	CLL045	CLL045	Mature B-Cell Neoplasms	Chronic Lymphocytic Leukemia/Small Lymphocytic Lymphoma	CLLSLL
Low-grade B	lcll_broad_2013	CLL047	CLL047	Mature B-Cell Neoplasms	Chronic Lymphocytic Leukemia/Small Lymphocytic Lymphoma	CLLSLL
Low-grade B	lcll_broad_2013	CLL048	CLL048	Mature B-Cell Neoplasms	Chronic Lymphocytic Leukemia/Small Lymphocytic Lymphoma	CLLSLL
Low-grade B	lcll_broad_2013	CLL049	CLL049	Mature B-Cell Neoplasms	Chronic Lymphocytic Leukemia/Small Lymphocytic Lymphoma	CLLSLL
Low-grade B	lcll_broad_2013	CLL050	CLL050	Mature B-Cell Neoplasms	Chronic Lymphocytic Leukemia/Small Lymphocytic Lymphoma	CLLSLL
Low-grade B	lcll_broad_2013	CLL051	CLL051	Mature B-Cell Neoplasms	Chronic Lymphocytic Leukemia/Small Lymphocytic Lymphoma	CLLSLL
Low-grade B	lcll_broad_2013	CLL052	CLL052	Mature B-Cell Neoplasms	Chronic Lymphocytic Leukemia/Small Lymphocytic Lymphoma	CLLSLL
Low-grade B	lcll_broad_2013	CLL053	CLL053	Mature B-Cell Neoplasms	Chronic Lymphocytic Leukemia/Small Lymphocytic Lymphoma	CLLSLL
Low-grade B	lcll_broad_2013	CLL054	CLL054	Mature B-Cell Neoplasms	Chronic Lymphocytic Leukemia/Small Lymphocytic Lymphoma	CLLSLL
Low-grade B	lcll_broad_2013	CLL055	CLL055	Mature B-Cell Neoplasms	Chronic Lymphocytic Leukemia/Small Lymphocytic Lymphoma	CLLSLL
Low-grade B	lcll_broad_2013	CLL056	CLL056	Mature B-Cell Neoplasms	Chronic Lymphocytic Leukemia/Small Lymphocytic Lymphoma	CLLSLL
Low-grade B	lcll_broad_2013	CLL057	CLL057	Mature B-Cell Neoplasms	Chronic Lymphocytic Leukemia/Small Lymphocytic Lymphoma	CLLSLL
Low-grade B	lcll_broad_2013	CLL058	CLL058	Mature B-Cell Neoplasms	Chronic Lymphocytic Leukemia/Small Lymphocytic Lymphoma	CLLSLL
Low-grade B	lcll_broad_2013	CLL059	CLL059	Mature B-Cell Neoplasms	Chronic Lymphocytic Leukemia/Small Lymphocytic Lymphoma	CLLSLL
Low-grade B	lcll_broad_2013	CLL060	CLL060	Mature B-Cell Neoplasms	Chronic Lymphocytic Leukemia/Small Lymphocytic Lymphoma	CLLSLL
Low-grade B	lcll_broad_2013	CLL061	CLL061	Mature B-Cell Neoplasms	Chronic Lymphocytic Leukemia/Small Lymphocytic Lymphoma	CLLSLL
Low-grade B	lcll_broad_2013	CLL062	CLL062	Mature B-Cell Neoplasms	Chronic Lymphocytic Leukemia/Small Lymphocytic Lymphoma	CLLSLL
Low-grade B	lcll_broad_2013	CLL063	CLL063	Mature B-Cell Neoplasms	Chronic Lymphocytic Leukemia/Small Lymphocytic Lymphoma	CLLSLL
Low-grade B	lcll_broad_2013	CLL064	CLL064	Mature B-Cell Neoplasms	Chronic Lymphocytic Leukemia/Small Lymphocytic Lymphoma	CLLSLL
Low-grade B	lcll_broad_2013	CLL065	CLL065	Mature B-Cell Neoplasms	Chronic Lymphocytic Leukemia/Small Lymphocytic Lymphoma	CLLSLL
Low-grade B	lcll_broad_2013	CLL066	CLL066	Mature B-Cell Neoplasms	Chronic Lymphocytic Leukemia/Small Lymphocytic Lymphoma	CLLSLL
Low-grade B	lcll_broad_2013	CLL067	CLL067	Mature B-Cell Neoplasms	Chronic Lymphocytic Leukemia/Small Lymphocytic Lymphoma	CLLSLL
Low-grade B	lcll_broad_2013	CLL068	CLL068	Mature B-Cell Neoplasms	Chronic Lymphocytic Leukemia/Small Lymphocytic Lymphoma	CLLSLL
Low-grade B	lcll_broad_2013	CLL069	CLL069	Mature B-Cell Neoplasms	Chronic Lymphocytic Leukemia/Small Lymphocytic Lymphoma	CLLSLL
Low-grade B	lcll_broad_2013	CLL070	CLL070	Mature B-Cell Neoplasms	Chronic Lymphocytic Leukemia/Small Lymphocytic Lymphoma	CLLSLL
Low-grade B	lcll_broad_2013	CLL072	CLL072	Mature B-Cell Neoplasms	Chronic Lymphocytic Leukemia/Small Lymphocytic Lymphoma	CLLSLL
Low-grade B	lcll_broad_2013	CLL073	CLL073	Mature B-Cell Neoplasms	Chronic Lymphocytic Leukemia/Small Lymphocytic Lymphoma	CLLSLL
Low-grade B	lcll_broad_2013	CLL074	CLL074	Mature B-Cell Neoplasms	Chronic Lymphocytic Leukemia/Small Lymphocytic Lymphoma	CLLSLL
Low-grade B	lcll_broad_2013	CLL075	CLL075	Mature B-Cell Neoplasms	Chronic Lymphocytic Leukemia/Small Lymphocytic Lymphoma	CLLSLL
Low-grade B	lcll_broad_2013	CLL077	CLL077	Mature B-Cell Neoplasms	Chronic Lymphocytic Leukemia/Small Lymphocytic Lymphoma	CLLSLL
Low-grade B	lcll_broad_2013	CLL078	CLL078	Mature B-Cell Neoplasms	Chronic Lymphocytic Leukemia/Small Lymphocytic Lymphoma	CLLSLL
Low-grade B	lcll_broad_2013	CLL079	CLL079	Mature B-Cell Neoplasms	Chronic Lymphocytic Leukemia/Small Lymphocytic Lymphoma	CLLSLL
Low-grade B	lcll_broad_2013	CLL080	CLL080	Mature B-Cell Neoplasms	Chronic Lymphocytic Leukemia/Small Lymphocytic Lymphoma	CLLSLL
Low-grade B	lcll_broad_2013	CLL081	CLL081	Mature B-Cell Neoplasms	Chronic Lymphocytic Leukemia/Small Lymphocytic Lymphoma	CLLSLL
Low-grade B	lcll_broad_2013	CLL082	CLL082	Mature B-Cell Neoplasms	Chronic Lymphocytic Leukemia/Small Lymphocytic Lymphoma	CLLSLL
Low-grade B	lcll_broad_2013	CLL083	CLL083	Mature B-Cell Neoplasms	Chronic Lymphocytic Leukemia/Small Lymphocytic Lymphoma	CLLSLL
Low-grade B	lcll_broad_2013	CLL084	CLL084	Mature B-Cell Neoplasms	Chronic Lymphocytic Leukemia/Small Lymphocytic Lymphoma	CLLSLL
Low-grade B	lcll_broad_2013	CLL085	CLL085	Mature B-Cell Neoplasms	Chronic Lymphocytic Leukemia/Small Lymphocytic Lymphoma	CLLSLL
Low-grade B	lcll_broad_2013	CLL086	CLL086	Mature B-Cell Neoplasms	Chronic Lymphocytic Leukemia/Small Lymphocytic Lymphoma	CLLSLL
Low-grade B	lcll_broad_2013	CLL087	CLL087	Mature B-Cell Neoplasms	Chronic Lymphocytic Leukemia/Small Lymphocytic Lymphoma	CLLSLL
Low-grade B	lcll_broad_2013	CLL088	CLL088	Mature B-Cell Neoplasms	Chronic Lymphocytic Leukemia/Small Lymphocytic Lymphoma	CLLSLL
Low-grade B	lcll_broad_2013	CLL089	CLL089	Mature B-Cell Neoplasms	Chronic Lymphocytic Leukemia/Small Lymphocytic Lymphoma	CLLSLL
Low-grade B	lcll_broad_2013	CLL090	CLL090	Mature B-Cell Neoplasms	Chronic Lymphocytic Leukemia/Small Lymphocytic Lymphoma	CLLSLL
Low-grade B	lcll_broad_2013	CLL092	CLL092	Mature B-Cell Neoplasms	Chronic Lymphocytic Leukemia/Small Lymphocytic Lymphoma	CLLSLL
Low-grade B	lcll_broad_2013	CLL093	CLL093	Mature B-Cell Neoplasms	Chronic Lymphocytic Leukemia/Small Lymphocytic Lymphoma	CLLSLL
Low-grade B	lcll_broad_2013	CLL094	CLL094	Mature B-Cell Neoplasms	Chronic Lymphocytic Leukemia/Small Lymphocytic Lymphoma	CLLSLL
Low-grade B	lcll_broad_2013	CLL095	CLL095	Mature B-Cell Neoplasms	Chronic Lymphocytic Leukemia/Small Lymphocytic Lymphoma	CLLSLL
Low-grade B	lcll_broad_2013	CLL096	CLL096	Mature B-Cell Neoplasms	Chronic Lymphocytic Leukemia/Small Lymphocytic Lymphoma	CLLSLL
Low-grade B	lcll_broad_2013	CLL097	CLL097	Mature B-Cell Neoplasms	Chronic Lymphocytic Leukemia/Small Lymphocytic Lymphoma	CLLSLL
Low-grade B	lcll_broad_2013	CLL098	CLL098	Mature B-Cell Neoplasms	Chronic Lymphocytic Leukemia/Small Lymphocytic Lymphoma	CLLSLL
Low-grade B	lcll_broad_2013	CLL099	CLL099	Mature B-Cell Neoplasms	Chronic Lymphocytic Leukemia/Small Lymphocytic Lymphoma	CLLSLL
Low-grade B	lcll_broad_2013	CLL100	CLL100	Mature B-Cell Neoplasms	Chronic Lymphocytic Leukemia/Small Lymphocytic Lymphoma	CLLSLL
Low-grade B	lcll_broad_2013	CLL101	CLL101	Mature B-Cell Neoplasms	Chronic Lymphocytic Leukemia/Small Lymphocytic Lymphoma	CLLSLL
Low-grade B	lcll_broad_2013	CLL102	CLL102	Mature B-Cell Neoplasms	Chronic Lymphocytic Leukemia/Small Lymphocytic Lymphoma	CLLSLL
Low-grade B	lcll_broad_2013	CLL103	CLL103	Mature B-Cell Neoplasms	Chronic Lymphocytic Leukemia/Small Lymphocytic Lymphoma	CLLSLL
Low-grade B	lcll_broad_2013	CLL104	CLL104	Mature B-Cell Neoplasms	Chronic Lymphocytic Leukemia/Small Lymphocytic Lymphoma	CLLSLL
Low-grade B	lcll_broad_2013	CLL105	CLL105	Mature B-Cell Neoplasms	Chronic Lymphocytic Leukemia/Small Lymphocytic Lymphoma	CLLSLL
Low-grade B	lcll_broad_2013	CLL106	CLL106	Mature B-Cell Neoplasms	Chronic Lymphocytic Leukemia/Small Lymphocytic Lymphoma	CLLSLL
Low-grade B	lcll_broad_2013	CLL107	CLL107	Mature B-Cell Neoplasms	Chronic Lymphocytic Leukemia/Small Lymphocytic Lymphoma	CLLSLL
Low-grade B	lcll_broad_2013	CLL108	CLL108	Mature B-Cell Neoplasms	Chronic Lymphocytic Leukemia/Small Lymphocytic Lymphoma	CLLSLL
Low-grade B	lcll_broad_2013	CLL109	CLL109	Mature B-Cell Neoplasms	Chronic Lymphocytic Leukemia/Small Lymphocytic Lymphoma	CLLSLL
Low-grade B	lcll_broad_2013	CLL110	CLL110	Mature B-Cell Neoplasms	Chronic Lymphocytic Leukemia/Small Lymphocytic Lymphoma	CLLSLL
Low-grade B	lcll_broad_2013	CLL111	CLL111	Mature B-Cell Neoplasms	Chronic Lymphocytic Leukemia/Small Lymphocytic Lymphoma	CLLSLL
Low-grade B	lcll_broad_2013	CLL112	CLL112	Mature B-Cell Neoplasms	Chronic Lymphocytic Leukemia/Small Lymphocytic Lymphoma	CLLSLL
Low-grade B	lcll_broad_2013	CLL113	CLL113	Mature B-Cell Neoplasms	Chronic Lymphocytic Leukemia/Small Lymphocytic Lymphoma	CLLSLL
Low-grade B	lcll_broad_2013	CLL114	CLL114	Mature B-Cell Neoplasms	Chronic Lymphocytic Leukemia/Small Lymphocytic Lymphoma	CLLSLL
Low-grade B	lcll_broad_2013	CLL115	CLL115	Mature B-Cell Neoplasms	Chronic Lymphocytic Leukemia/Small Lymphocytic Lymphoma	CLLSLL
Low-grade B	lcll_broad_2013	CLL116	CLL116	Mature B-Cell Neoplasms	Chronic Lymphocytic Leukemia/Small Lymphocytic Lymphoma	CLLSLL
Low-grade B	lcll_broad_2013	CLL117	CLL117	Mature B-Cell Neoplasms	Chronic Lymphocytic Leukemia/Small Lymphocytic Lymphoma	CLLSLL
Low-grade B	lcll_broad_2013	CLL118	CLL118	Mature B-Cell Neoplasms	Chronic Lymphocytic Leukemia/Small Lymphocytic Lymphoma	CLLSLL
Low-grade B	lcll_broad_2013	CLL119	CLL119	Mature B-Cell Neoplasms	Chronic Lymphocytic Leukemia/Small Lymphocytic Lymphoma	CLLSLL
Low-grade B	lcll_broad_2013	CLL120	CLL120	Mature B-Cell Neoplasms	Chronic Lymphocytic Leukemia/Small Lymphocytic Lymphoma	CLLSLL
Low-grade B	lcll_broad_2013	CLL121	CLL121	Mature B-Cell Neoplasms	Chronic Lymphocytic Leukemia/Small Lymphocytic Lymphoma	CLLSLL
Low-grade B	lcll_broad_2013	CLL122	CLL122	Mature B-Cell Neoplasms	Chronic Lymphocytic Leukemia/Small Lymphocytic Lymphoma	CLLSLL
Low-grade B	lcll_broad_2013	CLL123	CLL123	Mature B-Cell Neoplasms	Chronic Lymphocytic Leukemia/Small Lymphocytic Lymphoma	CLLSLL
Low-grade B	lcll_broad_2013	CLL124	CLL124	Mature B-Cell Neoplasms	Chronic Lymphocytic Leukemia/Small Lymphocytic Lymphoma	CLLSLL
Low-grade B	lcll_broad_2013	CLL125	CLL125	Mature B-Cell Neoplasms	Chronic Lymphocytic Leukemia/Small Lymphocytic Lymphoma	CLLSLL
Low-grade B	lcll_broad_2013	CLL126	CLL126	Mature B-Cell Neoplasms	Chronic Lymphocytic Leukemia/Small Lymphocytic Lymphoma	CLLSLL
Low-grade B	lcll_broad_2013	CLL127	CLL127	Mature B-Cell Neoplasms	Chronic Lymphocytic Leukemia/Small Lymphocytic Lymphoma	CLLSLL
Low-grade B	lcll_broad_2013	CLL128	CLL128	Mature B-Cell Neoplasms	Chronic Lymphocytic Leukemia/Small Lymphocytic Lymphoma	CLLSLL
Low-grade B	lcll_broad_2013	CLL129	CLL129	Mature B-Cell Neoplasms	Chronic Lymphocytic Leukemia/Small Lymphocytic Lymphoma	CLLSLL
Low-grade B	lcll_broad_2013	CLL130	CLL130	Mature B-Cell Neoplasms	Chronic Lymphocytic Leukemia/Small Lymphocytic Lymphoma	CLLSLL
Low-grade B	lcll_broad_2013	CLL131	CLL131	Mature B-Cell Neoplasms	Chronic Lymphocytic Leukemia/Small Lymphocytic Lymphoma	CLLSLL
Low-grade B	lcll_broad_2013	CLL132	CLL132	Mature B-Cell Neoplasms	Chronic Lymphocytic Leukemia/Small Lymphocytic Lymphoma	CLLSLL
Low-grade B	lcll_broad_2013	CLL133	CLL133	Mature B-Cell Neoplasms	Chronic Lymphocytic Leukemia/Small Lymphocytic Lymphoma	CLLSLL
Low-grade B	lcll_broad_2013	CLL134	CLL134	Mature B-Cell Neoplasms	Chronic Lymphocytic Leukemia/Small Lymphocytic Lymphoma	CLLSLL
Low-grade B	lcll_broad_2013	CLL135	CLL135	Mature B-Cell Neoplasms	Chronic Lymphocytic Leukemia/Small Lymphocytic Lymphoma	CLLSLL
Low-grade B	lcll_broad_2013	CLL136	CLL136	Mature B-Cell Neoplasms	Chronic Lymphocytic Leukemia/Small Lymphocytic Lymphoma	CLLSLL
Low-grade B	lcll_broad_2013	CLL137	CLL137	Mature B-Cell Neoplasms	Chronic Lymphocytic Leukemia/Small Lymphocytic Lymphoma	CLLSLL
Low-grade B	lcll_broad_2013	CLL138	CLL138	Mature B-Cell Neoplasms	Chronic Lymphocytic Leukemia/Small Lymphocytic Lymphoma	CLLSLL
Low-grade B	lcll_broad_2013	CLL139	CLL139	Mature B-Cell Neoplasms	Chronic Lymphocytic Leukemia/Small Lymphocytic Lymphoma	CLLSLL
Low-grade B	lcll_broad_2013	CLL140	CLL140	Mature B-Cell Neoplasms	Chronic Lymphocytic Leukemia/Small Lymphocytic Lymphoma	CLLSLL
Low-grade B	lcll_broad_2013	CLL141	CLL141	Mature B-Cell Neoplasms	Chronic Lymphocytic Leukemia/Small Lymphocytic Lymphoma	CLLSLL
Low-grade B	lcll_broad_2013	CLL142	CLL142	Mature B-Cell Neoplasms	Chronic Lymphocytic Leukemia/Small Lymphocytic Lymphoma	CLLSLL
Low-grade B	lcll_broad_2013	CLL143	CLL143	Mature B-Cell Neoplasms	Chronic Lymphocytic Leukemia/Small Lymphocytic Lymphoma	CLLSLL
Low-grade B	lcll_broad_2013	CLL144	CLL144	Mature B-Cell Neoplasms	Chronic Lymphocytic Leukemia/Small Lymphocytic Lymphoma	CLLSLL
Low-grade B	lcll_broad_2013	CLL145	CLL145	Mature B-Cell Neoplasms	Chronic Lymphocytic Leukemia/Small Lymphocytic Lymphoma	CLLSLL
Low-grade B	lcll_broad_2013	CLL146	CLL146	Mature B-Cell Neoplasms	Chronic Lymphocytic Leukemia/Small Lymphocytic Lymphoma	CLLSLL
Low-grade B	lcll_broad_2013	CLL147	CLL147	Mature B-Cell Neoplasms	Chronic Lymphocytic Leukemia/Small Lymphocytic Lymphoma	CLLSLL
Low-grade B	lcll_broad_2013	CLL148	CLL148	Mature B-Cell Neoplasms	Chronic Lymphocytic Leukemia/Small Lymphocytic Lymphoma	CLLSLL
Low-grade B	lcll_broad_2013	CLL149	CLL149	Mature B-Cell Neoplasms	Chronic Lymphocytic Leukemia/Small Lymphocytic Lymphoma	CLLSLL
[truncated: 1,168 more rows]
