# Supplementary material for: Deregulated calcium signaling in blood cancer: Underlying mechanisms and therapeutic potential
Source: Front Oncol. 2022 Oct 18;12:1010506. doi: 10.3389/fonc.2022.1010506 (PMC9623116; doi:10.3389/fonc.2022.1010506)
Supplement: Supplementary file 3 [file Table_3.xlsx]

## Sheet: Supp-TableS3-Myeloid Samples
Supplementary Table S3. Myeloid samples queried through cBioPortal.
Disease Class	Study ID	Patient ID	Sample ID	Cancer Type	Cancer Type Detailed	Oncotree Code
AML	aml_ohsu_2018	aml_ohsu_2018_163	aml_ohsu_2018_09-00705	Leukemia	AML with Mutated NPM1	AMLNPM1
AML	aml_ohsu_2018	aml_ohsu_2018_174	aml_ohsu_2018_10-00136	Leukemia	Acute Myeloid Leukemia	AML
AML	aml_ohsu_2018	aml_ohsu_2018_175	aml_ohsu_2018_10-00172	Leukemia	Acute Myeloid Leukemia	AML
AML	aml_ohsu_2018	aml_ohsu_2018_45	aml_ohsu_2018_10-00507	Leukemia	AML with Mutated NPM1	AMLNPM1
AML	aml_ohsu_2018	aml_ohsu_2018_174	aml_ohsu_2018_10-00542	Leukemia	Acute Myeloid Leukemia	AML
AML	aml_ohsu_2018	aml_ohsu_2018_17	aml_ohsu_2018_10-00669	Leukemia	AML with Mutated NPM1	AMLNPM1
AML	aml_ohsu_2018	aml_ohsu_2018_201	aml_ohsu_2018_10-00692	Leukemia	AML with Mutated NPM1	AMLNPM1
AML	aml_ohsu_2018	aml_ohsu_2018_203	aml_ohsu_2018_10-00715	Leukemia	AML with Minimal Differentiation	AMLMD
AML	aml_ohsu_2018	aml_ohsu_2018_191	aml_ohsu_2018_10-00791	Leukemia	AML with Mutated NPM1	AMLNPM1
AML	aml_ohsu_2018	aml_ohsu_2018_163	aml_ohsu_2018_10-00792	Leukemia	AML with Mutated NPM1	AMLNPM1
AML	aml_ohsu_2018	aml_ohsu_2018_127	aml_ohsu_2018_10-00819	Leukemia	Acute Myeloid Leukemia	AML
AML	aml_ohsu_2018	aml_ohsu_2018_174	aml_ohsu_2018_11-00049	Leukemia	Acute Myeloid Leukemia	AML
AML	aml_ohsu_2018	aml_ohsu_2018_211	aml_ohsu_2018_11-00090	Leukemia	AML with Mutated NPM1	AMLNPM1
AML	aml_ohsu_2018	aml_ohsu_2018_203	aml_ohsu_2018_11-00170	Leukemia	AML with Minimal Differentiation	AMLMD
AML	aml_ohsu_2018	aml_ohsu_2018_191	aml_ohsu_2018_11-00178	Leukemia	AML with Mutated NPM1	AMLNPM1
AML	aml_ohsu_2018	aml_ohsu_2018_191	aml_ohsu_2018_11-00254	Leukemia	AML with Mutated NPM1	AMLNPM1
AML	aml_ohsu_2018	aml_ohsu_2018_127	aml_ohsu_2018_11-00261	Leukemia	Acute Myeloid Leukemia	AML
AML	aml_ohsu_2018	aml_ohsu_2018_45	aml_ohsu_2018_11-00295	Leukemia	AML with Mutated NPM1	AMLNPM1
AML	aml_ohsu_2018	aml_ohsu_2018_211	aml_ohsu_2018_11-00319	Leukemia	AML with Mutated NPM1	AMLNPM1
AML	aml_ohsu_2018	aml_ohsu_2018_652	aml_ohsu_2018_12-00069	Leukemia	AML, NOS	AMLNOS
AML	aml_ohsu_2018	aml_ohsu_2018_707	aml_ohsu_2018_12-00127	Leukemia	AML with Mutated NPM1	AMLNPM1
AML	aml_ohsu_2018	aml_ohsu_2018_652	aml_ohsu_2018_12-00362	Leukemia	AML, NOS	AMLNOS
AML	aml_ohsu_2018	aml_ohsu_2018_555	aml_ohsu_2018_12-00371	Leukemia	AML with Mutated NPM1	AMLNPM1
AML	aml_ohsu_2018	aml_ohsu_2018_652	aml_ohsu_2018_13-00004	Leukemia	AML, NOS	AMLNOS
AML	aml_ohsu_2018	aml_ohsu_2018_1011	aml_ohsu_2018_13-00098	Leukemia	AML with Mutated NPM1	AMLNPM1
AML	aml_ohsu_2018	aml_ohsu_2018_231	aml_ohsu_2018_13-00106	Leukemia	AML with t(6;9)(p23;q34.1);DEK-NUP214	AMLDEKNUP214
AML	aml_ohsu_2018	aml_ohsu_2018_685	aml_ohsu_2018_13-00118	Leukemia	AML with Mutated NPM1	AMLNPM1
AML	aml_ohsu_2018	aml_ohsu_2018_1049	aml_ohsu_2018_13-00149	Leukemia	AML with Biallelic Mutations of CEBPA	AMLCEBPA
AML	aml_ohsu_2018	aml_ohsu_2018_1054	aml_ohsu_2018_13-00157	Leukemia	AML with Mutated NPM1	AMLNPM1
AML	aml_ohsu_2018	aml_ohsu_2018_967	aml_ohsu_2018_13-00160	Leukemia	AML with Myelodysplasia-Related Changes	AMLMRC
AML	aml_ohsu_2018	aml_ohsu_2018_1058	aml_ohsu_2018_13-00163	Leukemia	AML with inv(16)(p13.1q22) or t(16;16)(p13.1;q22);CBFB-MYH11	AMLCBFBMYH11
AML	aml_ohsu_2018	aml_ohsu_2018_1060	aml_ohsu_2018_13-00165	Leukemia	AML with Mutated NPM1	AMLNPM1
AML	aml_ohsu_2018	aml_ohsu_2018_1061	aml_ohsu_2018_13-00166	Leukemia	AML with Maturation	AM
AML	aml_ohsu_2018	aml_ohsu_2018_1072	aml_ohsu_2018_13-00186	Leukemia	AML with Myelodysplasia-Related Changes	AMLMRC
AML	aml_ohsu_2018	aml_ohsu_2018_1078	aml_ohsu_2018_13-00195	Leukemia	AML with Mutated NPM1	AMLNPM1
AML	aml_ohsu_2018	aml_ohsu_2018_1082	aml_ohsu_2018_13-00201	Leukemia	AML with Mutated NPM1	AMLNPM1
AML	aml_ohsu_2018	aml_ohsu_2018_1086	aml_ohsu_2018_13-00202	Leukemia	AML with Mutated NPM1	AMLNPM1
AML	aml_ohsu_2018	aml_ohsu_2018_1088	aml_ohsu_2018_13-00204	Leukemia	APL with PML-RARA	APLPMLRARA
AML	aml_ohsu_2018	aml_ohsu_2018_1094	aml_ohsu_2018_13-00218	Leukemia	AML with t(8;21)(q22;q22.1);RUNX1-RUNX1T1	AMLRUNX1RUNX1T1
AML	aml_ohsu_2018	aml_ohsu_2018_928	aml_ohsu_2018_13-00226	Leukemia	APL with PML-RARA	APLPMLRARA
AML	aml_ohsu_2018	aml_ohsu_2018_1101	aml_ohsu_2018_13-00232	Leukemia	AML with Biallelic Mutations of CEBPA	AMLCEBPA
AML	aml_ohsu_2018	aml_ohsu_2018_1103	aml_ohsu_2018_13-00236	Leukemia	AML with Myelodysplasia-Related Changes	AMLMRC
AML	aml_ohsu_2018	aml_ohsu_2018_1104	aml_ohsu_2018_13-00237	Leukemia	AML with Myelodysplasia-Related Changes	AMLMRC
AML	aml_ohsu_2018	aml_ohsu_2018_1093	aml_ohsu_2018_13-00242	Leukemia	AML with Myelodysplasia-Related Changes	AMLMRC
AML	aml_ohsu_2018	aml_ohsu_2018_1108	aml_ohsu_2018_13-00245	Leukemia	AML with t(8;21)(q22;q22.1);RUNX1-RUNX1T1	AMLRUNX1RUNX1T1
AML	aml_ohsu_2018	aml_ohsu_2018_1105	aml_ohsu_2018_13-00247	Leukemia	AML with t(8;21)(q22;q22.1);RUNX1-RUNX1T1	AMLRUNX1RUNX1T1
AML	aml_ohsu_2018	aml_ohsu_2018_1111	aml_ohsu_2018_13-00250	Leukemia	AML with Myelodysplasia-Related Changes	AMLMRC
AML	aml_ohsu_2018	aml_ohsu_2018_1113	aml_ohsu_2018_13-00253	Leukemia	AML with Biallelic Mutations of CEBPA	AMLCEBPA
AML	aml_ohsu_2018	aml_ohsu_2018_1118	aml_ohsu_2018_13-00262	Leukemia	AML with Mutated NPM1	AMLNPM1
AML	aml_ohsu_2018	aml_ohsu_2018_1121	aml_ohsu_2018_13-00268	Leukemia	AML with Myelodysplasia-Related Changes	AMLMRC
AML	aml_ohsu_2018	aml_ohsu_2018_1123	aml_ohsu_2018_13-00270	Leukemia	AML with inv(16)(p13.1q22) or t(16;16)(p13.1;q22);CBFB-MYH11	AMLCBFBMYH11
AML	aml_ohsu_2018	aml_ohsu_2018_1126	aml_ohsu_2018_13-00273	Leukemia	AML with Mutated NPM1	AMLNPM1
AML	aml_ohsu_2018	aml_ohsu_2018_1131	aml_ohsu_2018_13-00281	Leukemia	AML with Myelodysplasia-Related Changes	AMLMRC
AML	aml_ohsu_2018	aml_ohsu_2018_1137	aml_ohsu_2018_13-00286	Leukemia	AML with Mutated NPM1	AMLNPM1
AML	aml_ohsu_2018	aml_ohsu_2018_1098	aml_ohsu_2018_13-00294	Leukemia	AML with Myelodysplasia-Related Changes	AMLMRC
AML	aml_ohsu_2018	aml_ohsu_2018_1153	aml_ohsu_2018_13-00331	Leukemia	AML with Mutated NPM1	AMLNPM1
AML	aml_ohsu_2018	aml_ohsu_2018_1157	aml_ohsu_2018_13-00338	Leukemia	AML with inv(16)(p13.1q22) or t(16;16)(p13.1;q22);CBFB-MYH11	AMLCBFBMYH11
AML	aml_ohsu_2018	aml_ohsu_2018_1159	aml_ohsu_2018_13-00342	Leukemia	AML with Biallelic Mutations of CEBPA	AMLCEBPA
AML	aml_ohsu_2018	aml_ohsu_2018_1162	aml_ohsu_2018_13-00346	Leukemia	AML with Myelodysplasia-Related Changes	AMLMRC
AML	aml_ohsu_2018	aml_ohsu_2018_1163	aml_ohsu_2018_13-00354	Leukemia	Acute Monoblastic/Monocytic Leukemia	AMOL
AML	aml_ohsu_2018	aml_ohsu_2018_1171	aml_ohsu_2018_13-00365	Leukemia	AML with Mutated NPM1	AMLNPM1
AML	aml_ohsu_2018	aml_ohsu_2018_1181	aml_ohsu_2018_13-00383	Leukemia	AML, NOS	AMLNOS
AML	aml_ohsu_2018	aml_ohsu_2018_1181	aml_ohsu_2018_13-00384	Leukemia	AML, NOS	AMLNOS
AML	aml_ohsu_2018	aml_ohsu_2018_1184	aml_ohsu_2018_13-00393	Leukemia	AML with Myelodysplasia-Related Changes	AMLMRC
AML	aml_ohsu_2018	aml_ohsu_2018_1187	aml_ohsu_2018_13-00396	Leukemia	AML with Myelodysplasia-Related Changes	AMLMRC
AML	aml_ohsu_2018	aml_ohsu_2018_1190	aml_ohsu_2018_13-00406	Leukemia	Acute Monoblastic/Monocytic Leukemia	AMOL
AML	aml_ohsu_2018	aml_ohsu_2018_1190	aml_ohsu_2018_13-00409	Leukemia	Acute Monoblastic/Monocytic Leukemia	AMOL
AML	aml_ohsu_2018	aml_ohsu_2018_1193	aml_ohsu_2018_13-00417	Leukemia	AML with Mutated NPM1	AMLNPM1
AML	aml_ohsu_2018	aml_ohsu_2018_1194	aml_ohsu_2018_13-00420	Leukemia	AML, NOS	AMLNOS
AML	aml_ohsu_2018	aml_ohsu_2018_1196	aml_ohsu_2018_13-00424	Leukemia	AML with Myelodysplasia-Related Changes	AMLMRC
AML	aml_ohsu_2018	aml_ohsu_2018_1197	aml_ohsu_2018_13-00425	Leukemia	AML with Recurrent Genetic Abnormalities	AMLRGA
AML	aml_ohsu_2018	aml_ohsu_2018_1224	aml_ohsu_2018_13-00450	Leukemia	AML with Mutated NPM1	AMLNPM1
AML	aml_ohsu_2018	aml_ohsu_2018_1226	aml_ohsu_2018_13-00454	Leukemia	AML with inv(16)(p13.1q22) or t(16;16)(p13.1;q22);CBFB-MYH11	AMLCBFBMYH11
AML	aml_ohsu_2018	aml_ohsu_2018_1566	aml_ohsu_2018_13-00466	Leukemia	AML, NOS	AMLNOS
AML	aml_ohsu_2018	aml_ohsu_2018_1233	aml_ohsu_2018_13-00468	Leukemia	AML with Myelodysplasia-Related Changes	AMLMRC
AML	aml_ohsu_2018	aml_ohsu_2018_1243	aml_ohsu_2018_13-00487	Leukemia	AML with inv(16)(p13.1q22) or t(16;16)(p13.1;q22);CBFB-MYH11	AMLCBFBMYH11
AML	aml_ohsu_2018	aml_ohsu_2018_1246	aml_ohsu_2018_13-00493	Leukemia	AML with Mutated NPM1	AMLNPM1
AML	aml_ohsu_2018	aml_ohsu_2018_1247	aml_ohsu_2018_13-00496	Leukemia	AML with inv(16)(p13.1q22) or t(16;16)(p13.1;q22);CBFB-MYH11	AMLCBFBMYH11
AML	aml_ohsu_2018	aml_ohsu_2018_1247	aml_ohsu_2018_13-00497	Leukemia	AML with inv(16)(p13.1q22) or t(16;16)(p13.1;q22);CBFB-MYH11	AMLCBFBMYH11
AML	aml_ohsu_2018	aml_ohsu_2018_1248	aml_ohsu_2018_13-00500	Leukemia	AML, NOS	AMLNOS
AML	aml_ohsu_2018	aml_ohsu_2018_1255	aml_ohsu_2018_13-00513	Leukemia	AML with Recurrent Genetic Abnormalities	AMLRGA
AML	aml_ohsu_2018	aml_ohsu_2018_1257	aml_ohsu_2018_13-00515	Leukemia	AML with Myelodysplasia-Related Changes	AMLMRC
AML	aml_ohsu_2018	aml_ohsu_2018_1281	aml_ohsu_2018_13-00532	Leukemia	AML, NOS	AMLNOS
AML	aml_ohsu_2018	aml_ohsu_2018_1355	aml_ohsu_2018_13-00535	Leukemia	AML with Mutated NPM1	AMLNPM1
AML	aml_ohsu_2018	aml_ohsu_2018_757	aml_ohsu_2018_13-00537	Leukemia	AML with Maturation	AM
AML	aml_ohsu_2018	aml_ohsu_2018_1283	aml_ohsu_2018_13-00540	Leukemia	APL with PML-RARA	APLPMLRARA
AML	aml_ohsu_2018	aml_ohsu_2018_1286	aml_ohsu_2018_13-00545	Leukemia	AML with Recurrent Genetic Abnormalities	AMLRGA
AML	aml_ohsu_2018	aml_ohsu_2018_1314	aml_ohsu_2018_13-00551	Leukemia	AML, NOS	AMLNOS
AML	aml_ohsu_2018	aml_ohsu_2018_1315	aml_ohsu_2018_13-00552	Leukemia	AML with Minimal Differentiation	AMLMD
AML	aml_ohsu_2018	aml_ohsu_2018_1339	aml_ohsu_2018_13-00554	Leukemia	AML with Myelodysplasia-Related Changes	AMLMRC
AML	aml_ohsu_2018	aml_ohsu_2018_1233	aml_ohsu_2018_13-00557	Leukemia	AML with Myelodysplasia-Related Changes	AMLMRC
AML	aml_ohsu_2018	aml_ohsu_2018_1341	aml_ohsu_2018_13-00558	Leukemia	AML with Myelodysplasia-Related Changes	AMLMRC
AML	aml_ohsu_2018	aml_ohsu_2018_1343	aml_ohsu_2018_13-00563	Leukemia	AML with Myelodysplasia-Related Changes	AMLMRC
AML	aml_ohsu_2018	aml_ohsu_2018_1349	aml_ohsu_2018_13-00573	Leukemia	AML with Myelodysplasia-Related Changes	AMLMRC
AML	aml_ohsu_2018	aml_ohsu_2018_1353	aml_ohsu_2018_13-00578	Leukemia	AML with t(6;9)(p23;q34.1);DEK-NUP214	AMLDEKNUP214
AML	aml_ohsu_2018	aml_ohsu_2018_1257	aml_ohsu_2018_13-00593	Leukemia	AML with Myelodysplasia-Related Changes	AMLMRC
AML	aml_ohsu_2018	aml_ohsu_2018_1368	aml_ohsu_2018_13-00600	Leukemia	AML with Myelodysplasia-Related Changes	AMLMRC
AML	aml_ohsu_2018	aml_ohsu_2018_1370	aml_ohsu_2018_13-00602	Leukemia	AML with Myelodysplasia-Related Changes	AMLMRC
AML	aml_ohsu_2018	aml_ohsu_2018_1374	aml_ohsu_2018_13-00614	Leukemia	Pure Erythroid Leukemia	PERL
AML	aml_ohsu_2018	aml_ohsu_2018_1375	aml_ohsu_2018_13-00615	Leukemia	AML with t(8;21)(q22;q22.1);RUNX1-RUNX1T1	AMLRUNX1RUNX1T1
AML	aml_ohsu_2018	aml_ohsu_2018_1373	aml_ohsu_2018_13-00619	Leukemia	AML with Mutated NPM1	AMLNPM1
AML	aml_ohsu_2018	aml_ohsu_2018_1377	aml_ohsu_2018_13-00622	Leukemia	AML with Recurrent Genetic Abnormalities	AMLRGA
AML	aml_ohsu_2018	aml_ohsu_2018_1378	aml_ohsu_2018_13-00625	Leukemia	AML with Myelodysplasia-Related Changes	AMLMRC
AML	aml_ohsu_2018	aml_ohsu_2018_2737	aml_ohsu_2018_13-00650	Leukemia	AML with Mutated NPM1	AMLNPM1
AML	aml_ohsu_2018	aml_ohsu_2018_1394	aml_ohsu_2018_13-00654	Leukemia	AML with Recurrent Genetic Abnormalities	AMLRGA
AML	aml_ohsu_2018	aml_ohsu_2018_1394	aml_ohsu_2018_13-00655	Leukemia	AML with Recurrent Genetic Abnormalities	AMLRGA
AML	aml_ohsu_2018	aml_ohsu_2018_1396	aml_ohsu_2018_13-00658	Leukemia	AML with Mutated NPM1	AMLNPM1
AML	aml_ohsu_2018	aml_ohsu_2018_1397	aml_ohsu_2018_13-00659	Leukemia	Acute Myeloid Leukemia	AML
AML	aml_ohsu_2018	aml_ohsu_2018_1398	aml_ohsu_2018_13-00660	Leukemia	AML with Myelodysplasia-Related Changes	AMLMRC
AML	aml_ohsu_2018	aml_ohsu_2018_1400	aml_ohsu_2018_14-00004	Leukemia	AML with Mutated NPM1	AMLNPM1
AML	aml_ohsu_2018	aml_ohsu_2018_1406	aml_ohsu_2018_14-00012	Leukemia	AML with Mutated NPM1	AMLNPM1
AML	aml_ohsu_2018	aml_ohsu_2018_1408	aml_ohsu_2018_14-00021	Leukemia	AML with Myelodysplasia-Related Changes	AMLMRC
AML	aml_ohsu_2018	aml_ohsu_2018_1410	aml_ohsu_2018_14-00026	Leukemia	AML with Recurrent Genetic Abnormalities	AMLRGA
AML	aml_ohsu_2018	aml_ohsu_2018_1431	aml_ohsu_2018_14-00034	Leukemia	AML with Biallelic Mutations of CEBPA	AMLCEBPA
AML	aml_ohsu_2018	aml_ohsu_2018_1434	aml_ohsu_2018_14-00041	Leukemia	AML with Recurrent Genetic Abnormalities	AMLRGA
AML	aml_ohsu_2018	aml_ohsu_2018_1435	aml_ohsu_2018_14-00045	Leukemia	AML with Myelodysplasia-Related Changes	AMLMRC
AML	aml_ohsu_2018	aml_ohsu_2018_1438	aml_ohsu_2018_14-00052	Leukemia	AML with Recurrent Genetic Abnormalities	AMLRGA
AML	aml_ohsu_2018	aml_ohsu_2018_1443	aml_ohsu_2018_14-00063	Leukemia	AML with Myelodysplasia-Related Changes	AMLMRC
AML	aml_ohsu_2018	aml_ohsu_2018_1444	aml_ohsu_2018_14-00064	Leukemia	AML with Myelodysplasia-Related Changes	AMLMRC
AML	aml_ohsu_2018	aml_ohsu_2018_1446	aml_ohsu_2018_14-00066	Leukemia	Pure Erythroid Leukemia	PERL
AML	aml_ohsu_2018	aml_ohsu_2018_1450	aml_ohsu_2018_14-00078	Leukemia	AML, NOS	AMLNOS
AML	aml_ohsu_2018	aml_ohsu_2018_1453	aml_ohsu_2018_14-00081	Leukemia	AML with Myelodysplasia-Related Changes	AMLMRC
AML	aml_ohsu_2018	aml_ohsu_2018_1989	aml_ohsu_2018_14-00083	Leukemia	AML with Mutated NPM1	AMLNPM1
AML	aml_ohsu_2018	aml_ohsu_2018_1461	aml_ohsu_2018_14-00092	Leukemia	AML with Mutated NPM1	AMLNPM1
AML	aml_ohsu_2018	aml_ohsu_2018_1464	aml_ohsu_2018_14-00096	Leukemia	AML with Myelodysplasia-Related Changes	AMLMRC
AML	aml_ohsu_2018	aml_ohsu_2018_584	aml_ohsu_2018_14-00111	Leukemia	AML with Maturation	AM
AML	aml_ohsu_2018	aml_ohsu_2018_1466	aml_ohsu_2018_14-00113	Leukemia	APL with PML-RARA	APLPMLRARA
AML	aml_ohsu_2018	aml_ohsu_2018_1451	aml_ohsu_2018_14-00126	Leukemia	Mixed Phenotype Acute Leukemia, T/Myeloid, NOS	MPALTNOS
AML	aml_ohsu_2018	aml_ohsu_2018_1481	aml_ohsu_2018_14-00127	Leukemia	AML with Myelodysplasia-Related Changes	AMLMRC
AML	aml_ohsu_2018	aml_ohsu_2018_1484	aml_ohsu_2018_14-00134	Leukemia	AML with Mutated NPM1	AMLNPM1
AML	aml_ohsu_2018	aml_ohsu_2018_1485	aml_ohsu_2018_14-00135	Leukemia	AML with Myelodysplasia-Related Changes	AMLMRC
AML	aml_ohsu_2018	aml_ohsu_2018_1488	aml_ohsu_2018_14-00141	Leukemia	Acute Myeloid Leukemia	AML
AML	aml_ohsu_2018	aml_ohsu_2018_1494	aml_ohsu_2018_14-00150	Leukemia	AML with Biallelic Mutations of CEBPA	AMLCEBPA
AML	aml_ohsu_2018	aml_ohsu_2018_1495	aml_ohsu_2018_14-00152	Leukemia	Acute Myeloid Leukemia	AML
AML	aml_ohsu_2018	aml_ohsu_2018_1505	aml_ohsu_2018_14-00171	Leukemia	AML with Myelodysplasia-Related Changes	AMLMRC
AML	aml_ohsu_2018	aml_ohsu_2018_1495	aml_ohsu_2018_14-00173	Leukemia	Acute Myeloid Leukemia	AML
AML	aml_ohsu_2018	aml_ohsu_2018_1508	aml_ohsu_2018_14-00175	Leukemia	Acute Monoblastic/Monocytic Leukemia	AMOL
AML	aml_ohsu_2018	aml_ohsu_2018_924	aml_ohsu_2018_14-00180	Leukemia	AML with Mutated NPM1	AMLNPM1
AML	aml_ohsu_2018	aml_ohsu_2018_1519	aml_ohsu_2018_14-00193	Leukemia	AML with inv(16)(p13.1q22) or t(16;16)(p13.1;q22);CBFB-MYH11	AMLCBFBMYH11
AML	aml_ohsu_2018	aml_ohsu_2018_1532	aml_ohsu_2018_14-00228	Leukemia	AML with Mutated NPM1	AMLNPM1
AML	aml_ohsu_2018	aml_ohsu_2018_1540	aml_ohsu_2018_14-00240	Leukemia	AML with Myelodysplasia-Related Changes	AMLMRC
AML	aml_ohsu_2018	aml_ohsu_2018_1410	aml_ohsu_2018_14-00244	Leukemia	AML with Recurrent Genetic Abnormalities	AMLRGA
AML	aml_ohsu_2018	aml_ohsu_2018_1528	aml_ohsu_2018_14-00245	Leukemia	AML, NOS	AMLNOS
AML	aml_ohsu_2018	aml_ohsu_2018_1545	aml_ohsu_2018_14-00253	Leukemia	AML with Myelodysplasia-Related Changes	AMLMRC
AML	aml_ohsu_2018	aml_ohsu_2018_1546	aml_ohsu_2018_14-00259	Leukemia	AML with Mutated NPM1	AMLNPM1
AML	aml_ohsu_2018	aml_ohsu_2018_1552	aml_ohsu_2018_14-00268	Leukemia	AML with Myelodysplasia-Related Changes	AMLMRC
AML	aml_ohsu_2018	aml_ohsu_2018_1554	aml_ohsu_2018_14-00272	Leukemia	AML with Biallelic Mutations of CEBPA	AMLCEBPA
AML	aml_ohsu_2018	aml_ohsu_2018_1554	aml_ohsu_2018_14-00273	Leukemia	AML with Biallelic Mutations of CEBPA	AMLCEBPA
AML	aml_ohsu_2018	aml_ohsu_2018_1558	aml_ohsu_2018_14-00279	Leukemia	AML with inv(16)(p13.1q22) or t(16;16)(p13.1;q22);CBFB-MYH11	AMLCBFBMYH11
AML	aml_ohsu_2018	aml_ohsu_2018_1585	aml_ohsu_2018_14-00329	Leukemia	AML with Recurrent Genetic Abnormalities	AMLRGA
AML	aml_ohsu_2018	aml_ohsu_2018_1586	aml_ohsu_2018_14-00331	Leukemia	AML with Mutated NPM1	AMLNPM1
AML	aml_ohsu_2018	aml_ohsu_2018_17	aml_ohsu_2018_14-00334	Leukemia	AML with Mutated NPM1	AMLNPM1
AML	aml_ohsu_2018	aml_ohsu_2018_1598	aml_ohsu_2018_14-00335	Leukemia	AML with Maturation	AM
AML	aml_ohsu_2018	aml_ohsu_2018_1602	aml_ohsu_2018_14-00355	Leukemia	Acute Monoblastic/Monocytic Leukemia	AMOL
AML	aml_ohsu_2018	aml_ohsu_2018_1604	aml_ohsu_2018_14-00359	Leukemia	AML with inv(16)(p13.1q22) or t(16;16)(p13.1;q22);CBFB-MYH11	AMLCBFBMYH11
AML	aml_ohsu_2018	aml_ohsu_2018_1612	aml_ohsu_2018_14-00369	Leukemia	AML with Myelodysplasia-Related Changes	AMLMRC
AML	aml_ohsu_2018	aml_ohsu_2018_1616	aml_ohsu_2018_14-00380	Leukemia	AML with Myelodysplasia-Related Changes	AMLMRC
AML	aml_ohsu_2018	aml_ohsu_2018_17	aml_ohsu_2018_14-00395	Leukemia	AML with Mutated NPM1	AMLNPM1
AML	aml_ohsu_2018	aml_ohsu_2018_1630	aml_ohsu_2018_14-00401	Leukemia	AML with Myelodysplasia-Related Changes	AMLMRC
AML	aml_ohsu_2018	aml_ohsu_2018_1631	aml_ohsu_2018_14-00404	Leukemia	AML with Myelodysplasia-Related Changes	AMLMRC
AML	aml_ohsu_2018	aml_ohsu_2018_1644	aml_ohsu_2018_14-00423	Leukemia	AML with inv(16)(p13.1q22) or t(16;16)(p13.1;q22);CBFB-MYH11	AMLCBFBMYH11
AML	aml_ohsu_2018	aml_ohsu_2018_1646	aml_ohsu_2018_14-00425	Leukemia	APL with PML-RARA	APLPMLRARA
AML	aml_ohsu_2018	aml_ohsu_2018_1651	aml_ohsu_2018_14-00430	Leukemia	AML with Maturation	AM
AML	aml_ohsu_2018	aml_ohsu_2018_1648	aml_ohsu_2018_14-00434	Leukemia	AML with Recurrent Genetic Abnormalities	AMLRGA
AML	aml_ohsu_2018	aml_ohsu_2018_1657	aml_ohsu_2018_14-00451	Leukemia	AML with Myelodysplasia-Related Changes	AMLMRC
AML	aml_ohsu_2018	aml_ohsu_2018_1665	aml_ohsu_2018_14-00454	Leukemia	AML, NOS	AMLNOS
AML	aml_ohsu_2018	aml_ohsu_2018_1664	aml_ohsu_2018_14-00464	Leukemia	AML with Recurrent Genetic Abnormalities	AMLRGA
AML	aml_ohsu_2018	aml_ohsu_2018_1666	aml_ohsu_2018_14-00473	Leukemia	AML with Myelodysplasia-Related Changes	AMLMRC
AML	aml_ohsu_2018	aml_ohsu_2018_1670	aml_ohsu_2018_14-00476	Leukemia	Acute Monoblastic/Monocytic Leukemia	AMOL
AML	aml_ohsu_2018	aml_ohsu_2018_1670	aml_ohsu_2018_14-00477	Leukemia	Acute Monoblastic/Monocytic Leukemia	AMOL
AML	aml_ohsu_2018	aml_ohsu_2018_1672	aml_ohsu_2018_14-00484	Leukemia	AML, NOS	AMLNOS
AML	aml_ohsu_2018	aml_ohsu_2018_1675	aml_ohsu_2018_14-00487	Leukemia	AML, NOS	AMLNOS
AML	aml_ohsu_2018	aml_ohsu_2018_1675	aml_ohsu_2018_14-00488	Leukemia	AML, NOS	AMLNOS
AML	aml_ohsu_2018	aml_ohsu_2018_1246	aml_ohsu_2018_14-00495	Leukemia	AML with Mutated NPM1	AMLNPM1
AML	aml_ohsu_2018	aml_ohsu_2018_1683	aml_ohsu_2018_14-00496	Leukemia	AML with Mutated NPM1	AMLNPM1
AML	aml_ohsu_2018	aml_ohsu_2018_1684	aml_ohsu_2018_14-00498	Leukemia	AML, NOS	AMLNOS
AML	aml_ohsu_2018	aml_ohsu_2018_1689	aml_ohsu_2018_14-00499	Leukemia	Acute Undifferentiated Leukemia	AUL
AML	aml_ohsu_2018	aml_ohsu_2018_1693	aml_ohsu_2018_14-00504	Leukemia	AML with Recurrent Genetic Abnormalities	AMLRGA
AML	aml_ohsu_2018	aml_ohsu_2018_1696	aml_ohsu_2018_14-00514	Leukemia	AML with Myelodysplasia-Related Changes	AMLMRC
AML	aml_ohsu_2018	aml_ohsu_2018_1700	aml_ohsu_2018_14-00521	Leukemia	AML without Maturation	AWM
AML	aml_ohsu_2018	aml_ohsu_2018_1702	aml_ohsu_2018_14-00527	Leukemia	AML with Myelodysplasia-Related Changes	AMLMRC
AML	aml_ohsu_2018	aml_ohsu_2018_1708	aml_ohsu_2018_14-00537	Leukemia	AML, NOS	AMLNOS
AML	aml_ohsu_2018	aml_ohsu_2018_1710	aml_ohsu_2018_14-00542	Leukemia	AML with Mutated NPM1	AMLNPM1
AML	aml_ohsu_2018	aml_ohsu_2018_1710	aml_ohsu_2018_14-00543	Leukemia	AML with Mutated NPM1	AMLNPM1
AML	aml_ohsu_2018	aml_ohsu_2018_1717	aml_ohsu_2018_14-00555	Leukemia	AML, NOS	AMLNOS
AML	aml_ohsu_2018	aml_ohsu_2018_1721	aml_ohsu_2018_14-00559	Leukemia	AML with Mutated NPM1	AMLNPM1
AML	aml_ohsu_2018	aml_ohsu_2018_1719	aml_ohsu_2018_14-00564	Leukemia	AML with Myelodysplasia-Related Changes	AMLMRC
AML	aml_ohsu_2018	aml_ohsu_2018_1723	aml_ohsu_2018_14-00567	Leukemia	Acute Monoblastic/Monocytic Leukemia	AMOL
AML	aml_ohsu_2018	aml_ohsu_2018_1727	aml_ohsu_2018_14-00573	Leukemia	AML with Myelodysplasia-Related Changes	AMLMRC
AML	aml_ohsu_2018	aml_ohsu_2018_1730	aml_ohsu_2018_14-00578	Leukemia	Acute Monoblastic/Monocytic Leukemia	AMOL
AML	aml_ohsu_2018	aml_ohsu_2018_1731	aml_ohsu_2018_14-00581	Leukemia	AML with Biallelic Mutations of CEBPA	AMLCEBPA
AML	aml_ohsu_2018	aml_ohsu_2018_1737	aml_ohsu_2018_14-00588	Leukemia	Pure Erythroid Leukemia	PERL
AML	aml_ohsu_2018	aml_ohsu_2018_1604	aml_ohsu_2018_14-00597	Leukemia	AML with inv(16)(p13.1q22) or t(16;16)(p13.1;q22);CBFB-MYH11	AMLCBFBMYH11
AML	aml_ohsu_2018	aml_ohsu_2018_1739	aml_ohsu_2018_14-00599	Leukemia	AML with Minimal Differentiation	AMLMD
AML	aml_ohsu_2018	aml_ohsu_2018_1746	aml_ohsu_2018_14-00602	Leukemia	AML with Mutated NPM1	AMLNPM1
AML	aml_ohsu_2018	aml_ohsu_2018_1746	aml_ohsu_2018_14-00603	Leukemia	AML with Mutated NPM1	AMLNPM1
AML	aml_ohsu_2018	aml_ohsu_2018_1749	aml_ohsu_2018_14-00608	Leukemia	AML with Maturation	AM
AML	aml_ohsu_2018	aml_ohsu_2018_1752	aml_ohsu_2018_14-00613	Leukemia	AML with inv(16)(p13.1q22) or t(16;16)(p13.1;q22);CBFB-MYH11	AMLCBFBMYH11
AML	aml_ohsu_2018	aml_ohsu_2018_1754	aml_ohsu_2018_14-00618	Leukemia	AML with Biallelic Mutations of CEBPA	AMLCEBPA
AML	aml_ohsu_2018	aml_ohsu_2018_1761	aml_ohsu_2018_14-00632	Leukemia	Acute Myeloid Leukemia	AML
AML	aml_ohsu_2018	aml_ohsu_2018_17	aml_ohsu_2018_14-00639	Leukemia	AML with Mutated NPM1	AMLNPM1
AML	aml_ohsu_2018	aml_ohsu_2018_1763	aml_ohsu_2018_14-00643	Leukemia	AML with t(8;21)(q22;q22.1);RUNX1-RUNX1T1	AMLRUNX1RUNX1T1
AML	aml_ohsu_2018	aml_ohsu_2018_1775	aml_ohsu_2018_14-00658	Leukemia	AML with Mutated NPM1	AMLNPM1
AML	aml_ohsu_2018	aml_ohsu_2018_1782	aml_ohsu_2018_14-00664	Leukemia	AML with Myelodysplasia-Related Changes	AMLMRC
AML	aml_ohsu_2018	aml_ohsu_2018_1783	aml_ohsu_2018_14-00667	Leukemia	AML with Myelodysplasia-Related Changes	AMLMRC
AML	aml_ohsu_2018	aml_ohsu_2018_1787	aml_ohsu_2018_14-00670	Leukemia	AML with Myelodysplasia-Related Changes	AMLMRC
AML	aml_ohsu_2018	aml_ohsu_2018_1797	aml_ohsu_2018_14-00681	Leukemia	AML without Maturation	AWM
AML	aml_ohsu_2018	aml_ohsu_2018_1800	aml_ohsu_2018_14-00690	Leukemia	AML with Mutated NPM1	AMLNPM1
AML	aml_ohsu_2018	aml_ohsu_2018_1811	aml_ohsu_2018_14-00715	Leukemia	AML with Myelodysplasia-Related Changes	AMLMRC
AML	aml_ohsu_2018	aml_ohsu_2018_1814	aml_ohsu_2018_14-00725	Leukemia	AML, NOS	AMLNOS
AML	aml_ohsu_2018	aml_ohsu_2018_1817	aml_ohsu_2018_14-00730	Leukemia	APL with PML-RARA	APLPMLRARA
AML	aml_ohsu_2018	aml_ohsu_2018_1818	aml_ohsu_2018_14-00735	Leukemia	AML with Mutated NPM1	AMLNPM1
AML	aml_ohsu_2018	aml_ohsu_2018_1819	aml_ohsu_2018_14-00738	Leukemia	AML with Myelodysplasia-Related Changes	AMLMRC
AML	aml_ohsu_2018	aml_ohsu_2018_1820	aml_ohsu_2018_14-00739	Leukemia	AML, NOS	AMLNOS
AML	aml_ohsu_2018	aml_ohsu_2018_1827	aml_ohsu_2018_14-00756	Leukemia	AML, NOS	AMLNOS
AML	aml_ohsu_2018	aml_ohsu_2018_1833	aml_ohsu_2018_14-00761	Leukemia	AML with Myelodysplasia-Related Changes	AMLMRC
AML	aml_ohsu_2018	aml_ohsu_2018_1843	aml_ohsu_2018_14-00774	Leukemia	AML with Minimal Differentiation	AMLMD
AML	aml_ohsu_2018	aml_ohsu_2018_1845	aml_ohsu_2018_14-00777	Leukemia	AML with Biallelic Mutations of CEBPA	AMLCEBPA
AML	aml_ohsu_2018	aml_ohsu_2018_1098	aml_ohsu_2018_14-00780	Leukemia	AML with Myelodysplasia-Related Changes	AMLMRC
AML	aml_ohsu_2018	aml_ohsu_2018_1847	aml_ohsu_2018_14-00781	Leukemia	Acute Monoblastic/Monocytic Leukemia	AMOL
AML	aml_ohsu_2018	aml_ohsu_2018_1848	aml_ohsu_2018_14-00787	Leukemia	AML with Biallelic Mutations of CEBPA	AMLCEBPA
AML	aml_ohsu_2018	aml_ohsu_2018_1863	aml_ohsu_2018_14-00793	Leukemia	Acute Myeloid Leukemia	AML
AML	aml_ohsu_2018	aml_ohsu_2018_1852	aml_ohsu_2018_14-00798	Leukemia	AML with inv(16)(p13.1q22) or t(16;16)(p13.1;q22);CBFB-MYH11	AMLCBFBMYH11
AML	aml_ohsu_2018	aml_ohsu_2018_1854	aml_ohsu_2018_14-00800	Leukemia	Acute Myeloid Leukemia	AML
AML	aml_ohsu_2018	aml_ohsu_2018_1855	aml_ohsu_2018_14-00801	Leukemia	Myeloid Sarcoma	MS
AML	aml_ohsu_2018	aml_ohsu_2018_1727	aml_ohsu_2018_14-00803	Leukemia	AML with Myelodysplasia-Related Changes	AMLMRC
AML	aml_ohsu_2018	aml_ohsu_2018_1866	aml_ohsu_2018_14-00831	Leukemia	APL with PML-RARA	APLPMLRARA
AML	aml_ohsu_2018	aml_ohsu_2018_1868	aml_ohsu_2018_14-00832	Leukemia	AML with Myelodysplasia-Related Changes	AMLMRC
AML	aml_ohsu_2018	aml_ohsu_2018_1870	aml_ohsu_2018_14-00901	Leukemia	AML, NOS	AMLNOS
AML	aml_ohsu_2018	aml_ohsu_2018_1876	aml_ohsu_2018_15-00009	Leukemia	AML without Maturation	AWM
AML	aml_ohsu_2018	aml_ohsu_2018_1877	aml_ohsu_2018_15-00014	Leukemia	AML with Mutated NPM1	AMLNPM1
AML	aml_ohsu_2018	aml_ohsu_2018_1889	aml_ohsu_2018_15-00018	Leukemia	AML, NOS	AMLNOS
AML	aml_ohsu_2018	aml_ohsu_2018_1916	aml_ohsu_2018_15-00024	Leukemia	Acute Myeloid Leukemia	AML
AML	aml_ohsu_2018	aml_ohsu_2018_1919	aml_ohsu_2018_15-00029	Leukemia	AML, NOS	AMLNOS
AML	aml_ohsu_2018	aml_ohsu_2018_1924	aml_ohsu_2018_15-00043	Leukemia	AML with Myelodysplasia-Related Changes	AMLMRC
AML	aml_ohsu_2018	aml_ohsu_2018_1925	aml_ohsu_2018_15-00045	Leukemia	AML with inv(16)(p13.1q22) or t(16;16)(p13.1;q22);CBFB-MYH11	AMLCBFBMYH11
AML	aml_ohsu_2018	aml_ohsu_2018_1184	aml_ohsu_2018_15-00053	Leukemia	AML with Myelodysplasia-Related Changes	AMLMRC
AML	aml_ohsu_2018	aml_ohsu_2018_1933	aml_ohsu_2018_15-00056	Leukemia	AML with Myelodysplasia-Related Changes	AMLMRC
AML	aml_ohsu_2018	aml_ohsu_2018_1933	aml_ohsu_2018_15-00057	Leukemia	AML with Myelodysplasia-Related Changes	AMLMRC
AML	aml_ohsu_2018	aml_ohsu_2018_1962	aml_ohsu_2018_15-00071	Leukemia	AML with Myelodysplasia-Related Changes	AMLMRC
AML	aml_ohsu_2018	aml_ohsu_2018_1963	aml_ohsu_2018_15-00073	Leukemia	AML, NOS	AMLNOS
AML	aml_ohsu_2018	aml_ohsu_2018_1964	aml_ohsu_2018_15-00075	Leukemia	AML with Myelodysplasia-Related Changes	AMLMRC
AML	aml_ohsu_2018	aml_ohsu_2018_1757	aml_ohsu_2018_15-00081	Leukemia	AML with inv(16)(p13.1q22) or t(16;16)(p13.1;q22);CBFB-MYH11	AMLCBFBMYH11
AML	aml_ohsu_2018	aml_ohsu_2018_1953	aml_ohsu_2018_15-00084	Leukemia	AML with Myelodysplasia-Related Changes	AMLMRC
AML	aml_ohsu_2018	aml_ohsu_2018_1969	aml_ohsu_2018_15-00123	Leukemia	AML with Mutated NPM1	AMLNPM1
AML	aml_ohsu_2018	aml_ohsu_2018_1972	aml_ohsu_2018_15-00129	Leukemia	AML with Myelodysplasia-Related Changes	AMLMRC
AML	aml_ohsu_2018	aml_ohsu_2018_1721	aml_ohsu_2018_15-00140	Leukemia	AML with Mutated NPM1	AMLNPM1
AML	aml_ohsu_2018	aml_ohsu_2018_1876	aml_ohsu_2018_15-00143	Leukemia	AML without Maturation	AWM
AML	aml_ohsu_2018	aml_ohsu_2018_1981	aml_ohsu_2018_15-00147	Leukemia	AML with Biallelic Mutations of CEBPA	AMLCEBPA
AML	aml_ohsu_2018	aml_ohsu_2018_1988	aml_ohsu_2018_15-00148	Leukemia	AML with Mutated NPM1	AMLNPM1
AML	aml_ohsu_2018	aml_ohsu_2018_1989	aml_ohsu_2018_15-00150	Leukemia	AML with Mutated NPM1	AMLNPM1
AML	aml_ohsu_2018	aml_ohsu_2018_1993	aml_ohsu_2018_15-00159	Leukemia	AML, NOS	AMLNOS
AML	aml_ohsu_2018	aml_ohsu_2018_1998	aml_ohsu_2018_15-00167	Leukemia	AML with Mutated NPM1	AMLNPM1
AML	aml_ohsu_2018	aml_ohsu_2018_2002	aml_ohsu_2018_15-00171	Leukemia	AML with Minimal Differentiation	AMLMD
AML	aml_ohsu_2018	aml_ohsu_2018_1999	aml_ohsu_2018_15-00175	Leukemia	AML with Myelodysplasia-Related Changes	AMLMRC
AML	aml_ohsu_2018	aml_ohsu_2018_2005	aml_ohsu_2018_15-00180	Leukemia	Acute Myeloid Leukemia	AML
AML	aml_ohsu_2018	aml_ohsu_2018_1973	aml_ohsu_2018_15-00194	Leukemia	AML with Minimal Differentiation	AMLMD
AML	aml_ohsu_2018	aml_ohsu_2018_2013	aml_ohsu_2018_15-00196	Leukemia	AML, NOS	AMLNOS
AML	aml_ohsu_2018	aml_ohsu_2018_2016	aml_ohsu_2018_15-00200	Leukemia	AML with Mutated NPM1	AMLNPM1
AML	aml_ohsu_2018	aml_ohsu_2018_2018	aml_ohsu_2018_15-00208	Leukemia	AML with Myelodysplasia-Related Changes	AMLMRC
AML	aml_ohsu_2018	aml_ohsu_2018_1727	aml_ohsu_2018_15-00231	Leukemia	AML with Myelodysplasia-Related Changes	AMLMRC
AML	aml_ohsu_2018	aml_ohsu_2018_2028	aml_ohsu_2018_15-00237	Leukemia	AML, NOS	AMLNOS
AML	aml_ohsu_2018	aml_ohsu_2018_2032	aml_ohsu_2018_15-00246	Leukemia	AML with Mutated NPM1	AMLNPM1
AML	aml_ohsu_2018	aml_ohsu_2018_2033	aml_ohsu_2018_15-00248	Leukemia	AML with Biallelic Mutations of CEBPA	AMLCEBPA
AML	aml_ohsu_2018	aml_ohsu_2018_2052	aml_ohsu_2018_15-00261	Leukemia	Acute Myeloid Leukemia	AML
AML	aml_ohsu_2018	aml_ohsu_2018_2053	aml_ohsu_2018_15-00269	Leukemia	AML with Mutated NPM1	AMLNPM1
AML	aml_ohsu_2018	aml_ohsu_2018_2059	aml_ohsu_2018_15-00276	Leukemia	AML with Mutated NPM1	AMLNPM1
AML	aml_ohsu_2018	aml_ohsu_2018_2087	aml_ohsu_2018_15-00279	Leukemia	AML with Mutated NPM1	AMLNPM1
AML	aml_ohsu_2018	aml_ohsu_2018_2061	aml_ohsu_2018_15-00281	Leukemia	AML, NOS	AMLNOS
AML	aml_ohsu_2018	aml_ohsu_2018_2073	aml_ohsu_2018_15-00287	Leukemia	AML with Biallelic Mutations of CEBPA	AMLCEBPA
AML	aml_ohsu_2018	aml_ohsu_2018_2010	aml_ohsu_2018_15-00294	Leukemia	AML, NOS	AMLNOS
AML	aml_ohsu_2018	aml_ohsu_2018_2079	aml_ohsu_2018_15-00296	Leukemia	AML with Recurrent Genetic Abnormalities	AMLRGA
AML	aml_ohsu_2018	aml_ohsu_2018_2067	aml_ohsu_2018_15-00300	Leukemia	AML with Myelodysplasia-Related Changes	AMLMRC
AML	aml_ohsu_2018	aml_ohsu_2018_2068	aml_ohsu_2018_15-00302	Leukemia	AML with Mutated NPM1	AMLNPM1
AML	aml_ohsu_2018	aml_ohsu_2018_2069	aml_ohsu_2018_15-00303	Leukemia	AML with inv(16)(p13.1q22) or t(16;16)(p13.1;q22);CBFB-MYH11	AMLCBFBMYH11
AML	aml_ohsu_2018	aml_ohsu_2018_2075	aml_ohsu_2018_15-00309	Leukemia	AML with Mutated NPM1	AMLNPM1
AML	aml_ohsu_2018	aml_ohsu_2018_2084	aml_ohsu_2018_15-00320	Leukemia	AML with Mutated NPM1	AMLNPM1
AML	aml_ohsu_2018	aml_ohsu_2018_2091	aml_ohsu_2018_15-00331	Leukemia	AML with inv(16)(p13.1q22) or t(16;16)(p13.1;q22);CBFB-MYH11	AMLCBFBMYH11
AML	aml_ohsu_2018	aml_ohsu_2018_2094	aml_ohsu_2018_15-00338	Leukemia	APL with PML-RARA	APLPMLRARA
AML	aml_ohsu_2018	aml_ohsu_2018_2102	aml_ohsu_2018_15-00351	Leukemia	AML, NOS	AMLNOS
AML	aml_ohsu_2018	aml_ohsu_2018_2104	aml_ohsu_2018_15-00353	Leukemia	Acute Megakaryoblastic Leukemia	AMKL
AML	aml_ohsu_2018	aml_ohsu_2018_2106	aml_ohsu_2018_15-00357	Leukemia	AML, NOS	AMLNOS
AML	aml_ohsu_2018	aml_ohsu_2018_2106	aml_ohsu_2018_15-00358	Leukemia	AML, NOS	AMLNOS
AML	aml_ohsu_2018	aml_ohsu_2018_2108	aml_ohsu_2018_15-00361	Leukemia	AML with Myelodysplasia-Related Changes	AMLMRC
AML	aml_ohsu_2018	aml_ohsu_2018_2113	aml_ohsu_2018_15-00371	Leukemia	AML with Biallelic Mutations of CEBPA	AMLCEBPA
AML	aml_ohsu_2018	aml_ohsu_2018_2116	aml_ohsu_2018_15-00377	Leukemia	AML with Biallelic Mutations of CEBPA	AMLCEBPA
AML	aml_ohsu_2018	aml_ohsu_2018_2127	aml_ohsu_2018_15-00383	Leukemia	AML with Mutated NPM1	AMLNPM1
AML	aml_ohsu_2018	aml_ohsu_2018_2129	aml_ohsu_2018_15-00392	Leukemia	AML, NOS	AMLNOS
AML	aml_ohsu_2018	aml_ohsu_2018_2119	aml_ohsu_2018_15-00395	Leukemia	AML with Myelodysplasia-Related Changes	AMLMRC
AML	aml_ohsu_2018	aml_ohsu_2018_2120	aml_ohsu_2018_15-00396	Leukemia	Acute Megakaryoblastic Leukemia	AMKL
AML	aml_ohsu_2018	aml_ohsu_2018_2133	aml_ohsu_2018_15-00416	Leukemia	AML, NOS	AMLNOS
AML	aml_ohsu_2018	aml_ohsu_2018_2135	aml_ohsu_2018_15-00417	Leukemia	AML with Myelodysplasia-Related Changes	AMLMRC
AML	aml_ohsu_2018	aml_ohsu_2018_2147	aml_ohsu_2018_15-00464	Leukemia	AML, NOS	AMLNOS
AML	aml_ohsu_2018	aml_ohsu_2018_2144	aml_ohsu_2018_15-00470	Leukemia	APL with PML-RARA	APLPMLRARA
AML	aml_ohsu_2018	aml_ohsu_2018_2142	aml_ohsu_2018_15-00471	Leukemia	AML with Biallelic Mutations of CEBPA	AMLCEBPA
AML	aml_ohsu_2018	aml_ohsu_2018_2167	aml_ohsu_2018_15-00479	Leukemia	AML with Myelodysplasia-Related Changes	AMLMRC
AML	aml_ohsu_2018	aml_ohsu_2018_1532	aml_ohsu_2018_15-00482	Leukemia	AML with Mutated NPM1	AMLNPM1
AML	aml_ohsu_2018	aml_ohsu_2018_2140	aml_ohsu_2018_15-00492	Leukemia	AML with Minimal Differentiation	AMLMD
AML	aml_ohsu_2018	aml_ohsu_2018_2192	aml_ohsu_2018_15-00525	Leukemia	APL with PML-RARA	APLPMLRARA
AML	aml_ohsu_2018	aml_ohsu_2018_2195	aml_ohsu_2018_15-00534	Leukemia	AML with Biallelic Mutations of CEBPA	AMLCEBPA
AML	aml_ohsu_2018	aml_ohsu_2018_2196	aml_ohsu_2018_15-00539	Leukemia	AML with Myelodysplasia-Related Changes	AMLMRC
AML	aml_ohsu_2018	aml_ohsu_2018_2202	aml_ohsu_2018_15-00556	Leukemia	AML with Biallelic Mutations of CEBPA	AMLCEBPA
AML	aml_ohsu_2018	aml_ohsu_2018_2205	aml_ohsu_2018_15-00559	Leukemia	Acute Myeloid Leukemia	AML
AML	aml_ohsu_2018	aml_ohsu_2018_2204	aml_ohsu_2018_15-00563	Leukemia	AML without Maturation	AWM
AML	aml_ohsu_2018	aml_ohsu_2018_2213	aml_ohsu_2018_15-00571	Leukemia	AML with Maturation	AM
AML	aml_ohsu_2018	aml_ohsu_2018_2213	aml_ohsu_2018_15-00572	Leukemia	AML with Maturation	AM
AML	aml_ohsu_2018	aml_ohsu_2018_2214	aml_ohsu_2018_15-00578	Leukemia	AML with Myelodysplasia-Related Changes	AMLMRC
AML	aml_ohsu_2018	aml_ohsu_2018_2226	aml_ohsu_2018_15-00595	Leukemia	AML without Maturation	AWM
AML	aml_ohsu_2018	aml_ohsu_2018_2232	aml_ohsu_2018_15-00608	Leukemia	AML with Myelodysplasia-Related Changes	AMLMRC
AML	aml_ohsu_2018	aml_ohsu_2018_2233	aml_ohsu_2018_15-00610	Leukemia	Acute Monoblastic/Monocytic Leukemia	AMOL
AML	aml_ohsu_2018	aml_ohsu_2018_2234	aml_ohsu_2018_15-00614	Leukemia	AML with Myelodysplasia-Related Changes	AMLMRC
AML	aml_ohsu_2018	aml_ohsu_2018_2235	aml_ohsu_2018_15-00615	Leukemia	AML with Biallelic Mutations of CEBPA	AMLCEBPA
AML	aml_ohsu_2018	aml_ohsu_2018_2236	aml_ohsu_2018_15-00616	Leukemia	AML with Myelodysplasia-Related Changes	AMLMRC
AML	aml_ohsu_2018	aml_ohsu_2018_2239	aml_ohsu_2018_15-00626	Leukemia	AML with Biallelic Mutations of CEBPA	AMLCEBPA
AML	aml_ohsu_2018	aml_ohsu_2018_2251	aml_ohsu_2018_15-00650	Leukemia	Acute Myeloid Leukemia	AML
AML	aml_ohsu_2018	aml_ohsu_2018_2254	aml_ohsu_2018_15-00653	Leukemia	AML, NOS	AMLNOS
AML	aml_ohsu_2018	aml_ohsu_2018_2260	aml_ohsu_2018_15-00655	Leukemia	AML with Myelodysplasia-Related Changes	AMLMRC
AML	aml_ohsu_2018	aml_ohsu_2018_2265	aml_ohsu_2018_15-00670	Leukemia	AML, NOS	AMLNOS
AML	aml_ohsu_2018	aml_ohsu_2018_2269	aml_ohsu_2018_15-00674	Leukemia	AML with Myelodysplasia-Related Changes	AMLMRC
AML	aml_ohsu_2018	aml_ohsu_2018_2272	aml_ohsu_2018_15-00680	Leukemia	AML with Mutated NPM1	AMLNPM1
AML	aml_ohsu_2018	aml_ohsu_2018_2273	aml_ohsu_2018_15-00682	Leukemia	AML with Myelodysplasia-Related Changes	AMLMRC
AML	aml_ohsu_2018	aml_ohsu_2018_2276	aml_ohsu_2018_15-00688	Leukemia	AML with Myelodysplasia-Related Changes	AMLMRC
AML	aml_ohsu_2018	aml_ohsu_2018_2277	aml_ohsu_2018_15-00692	Leukemia	AML with Biallelic Mutations of CEBPA	AMLCEBPA
AML	aml_ohsu_2018	aml_ohsu_2018_2279	aml_ohsu_2018_15-00693	Leukemia	AML, NOS	AMLNOS
AML	aml_ohsu_2018	aml_ohsu_2018_2280	aml_ohsu_2018_15-00701	Leukemia	AML with Minimal Differentiation	AMLMD
AML	aml_ohsu_2018	aml_ohsu_2018_2281	aml_ohsu_2018_15-00702	Leukemia	AML with inv(16)(p13.1q22) or t(16;16)(p13.1;q22);CBFB-MYH11	AMLCBFBMYH11
AML	aml_ohsu_2018	aml_ohsu_2018_2282	aml_ohsu_2018_15-00704	Leukemia	AML without Maturation	AWM
AML	aml_ohsu_2018	aml_ohsu_2018_2295	aml_ohsu_2018_15-00717	Leukemia	AML with Mutated NPM1	AMLNPM1
AML	aml_ohsu_2018	aml_ohsu_2018_2287	aml_ohsu_2018_15-00724	Leukemia	AML with Mutated NPM1	AMLNPM1
AML	aml_ohsu_2018	aml_ohsu_2018_2288	aml_ohsu_2018_15-00726	Leukemia	AML with Mutated NPM1	AMLNPM1
AML	aml_ohsu_2018	aml_ohsu_2018_2290	aml_ohsu_2018_15-00731	Leukemia	Myeloid Sarcoma	MS
AML	aml_ohsu_2018	aml_ohsu_2018_2293	aml_ohsu_2018_15-00734	Leukemia	AML with Mutated NPM1	AMLNPM1
AML	aml_ohsu_2018	aml_ohsu_2018_2300	aml_ohsu_2018_15-00742	Leukemia	APL with PML-RARA	APLPMLRARA
AML	aml_ohsu_2018	aml_ohsu_2018_2304	aml_ohsu_2018_15-00755	Leukemia	AML with Mutated NPM1	AMLNPM1
AML	aml_ohsu_2018	aml_ohsu_2018_2305	aml_ohsu_2018_15-00756	Leukemia	AML with t(8;21)(q22;q22.1);RUNX1-RUNX1T1	AMLRUNX1RUNX1T1
AML	aml_ohsu_2018	aml_ohsu_2018_2307	aml_ohsu_2018_15-00763	Leukemia	AML with t(8;21)(q22;q22.1);RUNX1-RUNX1T1	AMLRUNX1RUNX1T1
AML	aml_ohsu_2018	aml_ohsu_2018_2308	aml_ohsu_2018_15-00764	Leukemia	AML with t(6;9)(p23;q34.1);DEK-NUP214	AMLDEKNUP214
AML	aml_ohsu_2018	aml_ohsu_2018_2311	aml_ohsu_2018_15-00767	Leukemia	AML with Biallelic Mutations of CEBPA	AMLCEBPA
AML	aml_ohsu_2018	aml_ohsu_2018_2314	aml_ohsu_2018_15-00777	Leukemia	AML with Myelodysplasia-Related Changes	AMLMRC
AML	aml_ohsu_2018	aml_ohsu_2018_2315	aml_ohsu_2018_15-00778	Leukemia	AML with Myelodysplasia-Related Changes	AMLMRC
AML	aml_ohsu_2018	aml_ohsu_2018_2320	aml_ohsu_2018_15-00782	Leukemia	AML, NOS	AMLNOS
AML	aml_ohsu_2018	aml_ohsu_2018_2322	aml_ohsu_2018_15-00786	Leukemia	AML with Biallelic Mutations of CEBPA	AMLCEBPA
AML	aml_ohsu_2018	aml_ohsu_2018_1690	aml_ohsu_2018_15-00805	Leukemia	AML with Mutated NPM1	AMLNPM1
AML	aml_ohsu_2018	aml_ohsu_2018_2333	aml_ohsu_2018_15-00807	Leukemia	AML with t(8;21)(q22;q22.1);RUNX1-RUNX1T1	AMLRUNX1RUNX1T1
AML	aml_ohsu_2018	aml_ohsu_2018_2337	aml_ohsu_2018_15-00811	Leukemia	AML with Mutated NPM1	AMLNPM1
AML	aml_ohsu_2018	aml_ohsu_2018_2339	aml_ohsu_2018_15-00813	Leukemia	AML, NOS	AMLNOS
AML	aml_ohsu_2018	aml_ohsu_2018_2342	aml_ohsu_2018_15-00819	Leukemia	AML with inv(16)(p13.1q22) or t(16;16)(p13.1;q22);CBFB-MYH11	AMLCBFBMYH11
AML	aml_ohsu_2018	aml_ohsu_2018_2343	aml_ohsu_2018_15-00821	Leukemia	AML with Myelodysplasia-Related Changes	AMLMRC
AML	aml_ohsu_2018	aml_ohsu_2018_2350	aml_ohsu_2018_15-00837	Leukemia	AML with inv(16)(p13.1q22) or t(16;16)(p13.1;q22);CBFB-MYH11	AMLCBFBMYH11
AML	aml_ohsu_2018	aml_ohsu_2018_2347	aml_ohsu_2018_15-00839	Leukemia	AML with Mutated NPM1	AMLNPM1
AML	aml_ohsu_2018	aml_ohsu_2018_2357	aml_ohsu_2018_15-00850	Leukemia	AML with inv(16)(p13.1q22) or t(16;16)(p13.1;q22);CBFB-MYH11	AMLCBFBMYH11
AML	aml_ohsu_2018	aml_ohsu_2018_2360	aml_ohsu_2018_15-00855	Leukemia	Myeloid Leukemia Associated with Down Syndrome	MLADS
AML	aml_ohsu_2018	aml_ohsu_2018_2362	aml_ohsu_2018_15-00858	Leukemia	AML with Mutated NPM1	AMLNPM1
AML	aml_ohsu_2018	aml_ohsu_2018_2337	aml_ohsu_2018_15-00864	Leukemia	AML with Mutated NPM1	AMLNPM1
AML	aml_ohsu_2018	aml_ohsu_2018_2364	aml_ohsu_2018_15-00870	Leukemia	AML with Myelodysplasia-Related Changes	AMLMRC
AML	aml_ohsu_2018	aml_ohsu_2018_2367	aml_ohsu_2018_15-00872	Leukemia	AML with Mutated NPM1	AMLNPM1
AML	aml_ohsu_2018	aml_ohsu_2018_1973	aml_ohsu_2018_15-00874	Leukemia	AML with Minimal Differentiation	AMLMD
AML	aml_ohsu_2018	aml_ohsu_2018_2416	aml_ohsu_2018_15-00883	Leukemia	AML with Mutated NPM1	AMLNPM1
AML	aml_ohsu_2018	aml_ohsu_2018_2421	aml_ohsu_2018_15-00892	Leukemia	AML with Mutated NPM1	AMLNPM1
AML	aml_ohsu_2018	aml_ohsu_2018_2418	aml_ohsu_2018_15-00895	Leukemia	AML with Mutated NPM1	AMLNPM1
AML	aml_ohsu_2018	aml_ohsu_2018_2422	aml_ohsu_2018_15-00898	Leukemia	AML with Mutated NPM1	AMLNPM1
AML	aml_ohsu_2018	aml_ohsu_2018_2420	aml_ohsu_2018_15-00900	Leukemia	Acute Myeloid Leukemia	AML
AML	aml_ohsu_2018	aml_ohsu_2018_2425	aml_ohsu_2018_15-00909	Leukemia	AML with Minimal Differentiation	AMLMD
AML	aml_ohsu_2018	aml_ohsu_2018_2433	aml_ohsu_2018_15-00929	Leukemia	AML with Myelodysplasia-Related Changes	AMLMRC
AML	aml_ohsu_2018	aml_ohsu_2018_2337	aml_ohsu_2018_15-00936	Leukemia	AML with Mutated NPM1	AMLNPM1
AML	aml_ohsu_2018	aml_ohsu_2018_2314	aml_ohsu_2018_15-00939	Leukemia	AML with Myelodysplasia-Related Changes	AMLMRC
AML	aml_ohsu_2018	aml_ohsu_2018_2437	aml_ohsu_2018_15-00942	Leukemia	AML with Recurrent Genetic Abnormalities	AMLRGA
AML	aml_ohsu_2018	aml_ohsu_2018_2439	aml_ohsu_2018_15-00947	Leukemia	AML with Myelodysplasia-Related Changes	AMLMRC
AML	aml_ohsu_2018	aml_ohsu_2018_2444	aml_ohsu_2018_15-00961	Leukemia	Acute Myeloid Leukemia	AML
AML	aml_ohsu_2018	aml_ohsu_2018_2337	aml_ohsu_2018_15-00964	Leukemia	AML with Mutated NPM1	AMLNPM1
AML	aml_ohsu_2018	aml_ohsu_2018_2447	aml_ohsu_2018_15-00965	Leukemia	AML with Mutated NPM1	AMLNPM1
AML	aml_ohsu_2018	aml_ohsu_2018_2416	aml_ohsu_2018_15-00967	Leukemia	AML with Mutated NPM1	AMLNPM1
AML	aml_ohsu_2018	aml_ohsu_2018_1745	aml_ohsu_2018_15-00974	Leukemia	AML with Recurrent Genetic Abnormalities	AMLRGA
AML	aml_ohsu_2018	aml_ohsu_2018_2452	aml_ohsu_2018_15-00975	Leukemia	AML, NOS	AMLNOS
AML	aml_ohsu_2018	aml_ohsu_2018_2453	aml_ohsu_2018_15-00976	Leukemia	AML with Myelodysplasia-Related Changes	AMLMRC
AML	aml_ohsu_2018	aml_ohsu_2018_2420	aml_ohsu_2018_15-00988	Leukemia	Acute Myeloid Leukemia	AML
AML	aml_ohsu_2018	aml_ohsu_2018_2459	aml_ohsu_2018_15-00990	Leukemia	AML with Mutated NPM1	AMLNPM1
AML	aml_ohsu_2018	aml_ohsu_2018_2460	aml_ohsu_2018_16-00001	Leukemia	AML with inv(16)(p13.1q22) or t(16;16)(p13.1;q22);CBFB-MYH11	AMLCBFBMYH11
AML	aml_ohsu_2018	aml_ohsu_2018_2461	aml_ohsu_2018_16-00003	Leukemia	AML with Mutated NPM1	AMLNPM1
AML	aml_ohsu_2018	aml_ohsu_2018_2464	aml_ohsu_2018_16-00006	Leukemia	AML with Myelodysplasia-Related Changes	AMLMRC
AML	aml_ohsu_2018	aml_ohsu_2018_2464	aml_ohsu_2018_16-00007	Leukemia	AML with Myelodysplasia-Related Changes	AMLMRC
AML	aml_ohsu_2018	aml_ohsu_2018_2467	aml_ohsu_2018_16-00015	Leukemia	AML with Mutated NPM1	AMLNPM1
AML	aml_ohsu_2018	aml_ohsu_2018_2472	aml_ohsu_2018_16-00026	Leukemia	AML with Mutated NPM1	AMLNPM1
AML	aml_ohsu_2018	aml_ohsu_2018_2473	aml_ohsu_2018_16-00027	Leukemia	AML, NOS	AMLNOS
AML	aml_ohsu_2018	aml_ohsu_2018_2477	aml_ohsu_2018_16-00031	Leukemia	AML, NOS	AMLNOS
AML	aml_ohsu_2018	aml_ohsu_2018_2475	aml_ohsu_2018_16-00035	Leukemia	AML with Mutated NPM1	AMLNPM1
AML	aml_ohsu_2018	aml_ohsu_2018_2480	aml_ohsu_2018_16-00041	Leukemia	AML with Mutated NPM1	AMLNPM1
AML	aml_ohsu_2018	aml_ohsu_2018_2482	aml_ohsu_2018_16-00046	Leukemia	AML, NOS	AMLNOS
AML	aml_ohsu_2018	aml_ohsu_2018_2490	aml_ohsu_2018_16-00056	Leukemia	AML with Mutated NPM1	AMLNPM1
AML	aml_ohsu_2018	aml_ohsu_2018_2496	aml_ohsu_2018_16-00067	Leukemia	Acute Myeloid Leukemia	AML
AML	aml_ohsu_2018	aml_ohsu_2018_2497	aml_ohsu_2018_16-00070	Leukemia	APL with PML-RARA	APLPMLRARA
AML	aml_ohsu_2018	aml_ohsu_2018_2443	aml_ohsu_2018_16-00073	Leukemia	AML with Myelodysplasia-Related Changes	AMLMRC
AML	aml_ohsu_2018	aml_ohsu_2018_2498	aml_ohsu_2018_16-00075	Leukemia	AML with Myelodysplasia-Related Changes	AMLMRC
AML	aml_ohsu_2018	aml_ohsu_2018_2499	aml_ohsu_2018_16-00078	Leukemia	AML with Mutated NPM1	AMLNPM1
AML	aml_ohsu_2018	aml_ohsu_2018_2442	aml_ohsu_2018_16-00088	Leukemia	AML, NOS	AMLNOS
AML	aml_ohsu_2018	aml_ohsu_2018_2501	aml_ohsu_2018_16-00094	Leukemia	AML, NOS	AMLNOS
AML	aml_ohsu_2018	aml_ohsu_2018_2508	aml_ohsu_2018_16-00102	Leukemia	AML with Mutated NPM1	AMLNPM1
AML	aml_ohsu_2018	aml_ohsu_2018_2511	aml_ohsu_2018_16-00109	Leukemia	AML with Mutated NPM1	AMLNPM1
AML	aml_ohsu_2018	aml_ohsu_2018_2521	aml_ohsu_2018_16-00113	Leukemia	Myeloid Sarcoma	MS
AML	aml_ohsu_2018	aml_ohsu_2018_2522	aml_ohsu_2018_16-00115	Leukemia	AML, NOS	AMLNOS
AML	aml_ohsu_2018	aml_ohsu_2018_2443	aml_ohsu_2018_16-00118	Leukemia	AML with Myelodysplasia-Related Changes	AMLMRC
AML	aml_ohsu_2018	aml_ohsu_2018_2515	aml_ohsu_2018_16-00120	Leukemia	APL with PML-RARA	APLPMLRARA
AML	aml_ohsu_2018	aml_ohsu_2018_2477	aml_ohsu_2018_16-00124	Leukemia	AML, NOS	AMLNOS
AML	aml_ohsu_2018	aml_ohsu_2018_2519	aml_ohsu_2018_16-00129	Leukemia	AML with Mutated NPM1	AMLNPM1
AML	aml_ohsu_2018	aml_ohsu_2018_2526	aml_ohsu_2018_16-00132	Leukemia	AML with Myelodysplasia-Related Changes	AMLMRC
AML	aml_ohsu_2018	aml_ohsu_2018_2530	aml_ohsu_2018_16-00139	Leukemia	AML with Mutated NPM1	AMLNPM1
AML	aml_ohsu_2018	aml_ohsu_2018_2532	aml_ohsu_2018_16-00143	Leukemia	AML with Myelodysplasia-Related Changes	AMLMRC
AML	aml_ohsu_2018	aml_ohsu_2018_2533	aml_ohsu_2018_16-00145	Leukemia	AML with Myelodysplasia-Related Changes	AMLMRC
AML	aml_ohsu_2018	aml_ohsu_2018_2546	aml_ohsu_2018_16-00150	Leukemia	AML with Myelodysplasia-Related Changes	AMLMRC
AML	aml_ohsu_2018	aml_ohsu_2018_2547	aml_ohsu_2018_16-00151	Leukemia	AML, NOS	AMLNOS
AML	aml_ohsu_2018	aml_ohsu_2018_2538	aml_ohsu_2018_16-00157	Leukemia	AML with Mutated NPM1	AMLNPM1
AML	aml_ohsu_2018	aml_ohsu_2018_2543	aml_ohsu_2018_16-00161	Leukemia	AML with Minimal Differentiation	AMLMD
AML	aml_ohsu_2018	aml_ohsu_2018_2569	aml_ohsu_2018_16-00217	Leukemia	AML with Biallelic Mutations of CEBPA	AMLCEBPA
AML	aml_ohsu_2018	aml_ohsu_2018_2571	aml_ohsu_2018_16-00220	Leukemia	AML with Mutated NPM1	AMLNPM1
AML	aml_ohsu_2018	aml_ohsu_2018_2503	aml_ohsu_2018_16-00226	Leukemia	AML with Myelodysplasia-Related Changes	AMLMRC
AML	aml_ohsu_2018	aml_ohsu_2018_2584	aml_ohsu_2018_16-00232	Leukemia	AML with Myelodysplasia-Related Changes	AMLMRC
AML	aml_ohsu_2018	aml_ohsu_2018_2581	aml_ohsu_2018_16-00249	Leukemia	AML, NOS	AMLNOS
AML	aml_ohsu_2018	aml_ohsu_2018_2477	aml_ohsu_2018_16-00261	Leukemia	AML, NOS	AMLNOS
AML	aml_ohsu_2018	aml_ohsu_2018_1241	aml_ohsu_2018_16-00267	Leukemia	Acute Myeloid Leukemia	AML
AML	aml_ohsu_2018	aml_ohsu_2018_2593	aml_ohsu_2018_16-00269	Leukemia	AML with Mutated NPM1	AMLNPM1
AML	aml_ohsu_2018	aml_ohsu_2018_2594	aml_ohsu_2018_16-00271	Leukemia	AML with Mutated NPM1	AMLNPM1
AML	aml_ohsu_2018	aml_ohsu_2018_2595	aml_ohsu_2018_16-00273	Leukemia	AML with Biallelic Mutations of CEBPA	AMLCEBPA
AML	aml_ohsu_2018	aml_ohsu_2018_2597	aml_ohsu_2018_16-00278	Leukemia	AML with Mutated NPM1	AMLNPM1
AML	aml_ohsu_2018	aml_ohsu_2018_2606	aml_ohsu_2018_16-00289	Leukemia	AML with Mutated NPM1	AMLNPM1
AML	aml_ohsu_2018	aml_ohsu_2018_2607	aml_ohsu_2018_16-00292	Leukemia	AML with Mutated NPM1	AMLNPM1
AML	aml_ohsu_2018	aml_ohsu_2018_2547	aml_ohsu_2018_16-00294	Leukemia	AML, NOS	AMLNOS
AML	aml_ohsu_2018	aml_ohsu_2018_2611	aml_ohsu_2018_16-00303	Leukemia	AML with Mutated NPM1	AMLNPM1
AML	aml_ohsu_2018	aml_ohsu_2018_2612	aml_ohsu_2018_16-00307	Leukemia	AML, NOS	AMLNOS
AML	aml_ohsu_2018	aml_ohsu_2018_1973	aml_ohsu_2018_16-00315	Leukemia	AML with Minimal Differentiation	AMLMD
AML	aml_ohsu_2018	aml_ohsu_2018_2615	aml_ohsu_2018_16-00316	Leukemia	Acute Myeloid Leukemia	AML
AML	aml_ohsu_2018	aml_ohsu_2018_2628	aml_ohsu_2018_16-00344	Leukemia	AML with Mutated NPM1	AMLNPM1
AML	aml_ohsu_2018	aml_ohsu_2018_2630	aml_ohsu_2018_16-00351	Leukemia	AML with Biallelic Mutations of CEBPA	AMLCEBPA
AML	aml_ohsu_2018	aml_ohsu_2018_2632	aml_ohsu_2018_16-00354	Leukemia	AML with Myelodysplasia-Related Changes	AMLMRC
AML	aml_ohsu_2018	aml_ohsu_2018_2633	aml_ohsu_2018_16-00356	Leukemia	AML with Myelodysplasia-Related Changes	AMLMRC
AML	aml_ohsu_2018	aml_ohsu_2018_2546	aml_ohsu_2018_16-00359	Leukemia	AML with Myelodysplasia-Related Changes	AMLMRC
AML	aml_ohsu_2018	aml_ohsu_2018_2640	aml_ohsu_2018_16-00366	Leukemia	AML with Biallelic Mutations of CEBPA	AMLCEBPA
AML	aml_ohsu_2018	aml_ohsu_2018_2653	aml_ohsu_2018_16-00373	Leukemia	Myeloid Sarcoma	MS
AML	aml_ohsu_2018	aml_ohsu_2018_2664	aml_ohsu_2018_16-00392	Leukemia	AML with Myelodysplasia-Related Changes	AMLMRC
AML	aml_ohsu_2018	aml_ohsu_2018_2665	aml_ohsu_2018_16-00400	Leukemia	AML with Myelodysplasia-Related Changes	AMLMRC
AML	aml_ohsu_2018	aml_ohsu_2018_2675	aml_ohsu_2018_16-00406	Leukemia	AML, NOS	AMLNOS
AML	aml_ohsu_2018	aml_ohsu_2018_2678	aml_ohsu_2018_16-00410	Leukemia	APL with PML-RARA	APLPMLRARA
AML	aml_ohsu_2018	aml_ohsu_2018_2687	aml_ohsu_2018_16-00459	Leukemia	AML with Mutated NPM1	AMLNPM1
AML	aml_ohsu_2018	aml_ohsu_2018_2688	aml_ohsu_2018_16-00460	Leukemia	AML, NOS	AMLNOS
AML	aml_ohsu_2018	aml_ohsu_2018_2690	aml_ohsu_2018_16-00465	Leukemia	Acute Myeloid Leukemia	AML
AML	aml_ohsu_2018	aml_ohsu_2018_2695	aml_ohsu_2018_16-00477	Leukemia	Acute Monoblastic/Monocytic Leukemia	AMOL
AML	aml_ohsu_2018	aml_ohsu_2018_2612	aml_ohsu_2018_16-00483	Leukemia	AML, NOS	AMLNOS
AML	aml_ohsu_2018	aml_ohsu_2018_2687	aml_ohsu_2018_16-00486	Leukemia	AML with Mutated NPM1	AMLNPM1
AML	aml_ohsu_2018	aml_ohsu_2018_2704	aml_ohsu_2018_16-00491	Leukemia	AML with Mutated NPM1	AMLNPM1
AML	aml_ohsu_2018	aml_ohsu_2018_2706	aml_ohsu_2018_16-00498	Leukemia	APL with PML-RARA	APLPMLRARA
AML	aml_ohsu_2018	aml_ohsu_2018_2712	aml_ohsu_2018_16-00510	Leukemia	AML with Recurrent Genetic Abnormalities	AMLRGA
AML	aml_ohsu_2018	aml_ohsu_2018_2713	aml_ohsu_2018_16-00519	Leukemia	AML with Biallelic Mutations of CEBPA	AMLCEBPA
AML	aml_ohsu_2018	aml_ohsu_2018_2714	aml_ohsu_2018_16-00524	Leukemia	AML with inv(16)(p13.1q22) or t(16;16)(p13.1;q22);CBFB-MYH11	AMLCBFBMYH11
AML	aml_ohsu_2018	aml_ohsu_2018_2715	aml_ohsu_2018_16-00525	Leukemia	AML with Myelodysplasia-Related Changes	AMLMRC
AML	aml_ohsu_2018	aml_ohsu_2018_2694	aml_ohsu_2018_16-00538	Leukemia	AML with t(8;21)(q22;q22.1);RUNX1-RUNX1T1	AMLRUNX1RUNX1T1
AML	aml_ohsu_2018	aml_ohsu_2018_2721	aml_ohsu_2018_16-00540	Leukemia	AML, NOS	AMLNOS
AML	aml_ohsu_2018	aml_ohsu_2018_2119	aml_ohsu_2018_16-00548	Leukemia	AML with Myelodysplasia-Related Changes	AMLMRC
AML	aml_ohsu_2018	aml_ohsu_2018_2741	aml_ohsu_2018_16-00566	Leukemia	AML with Mutated NPM1	AMLNPM1
AML	aml_ohsu_2018	aml_ohsu_2018_2754	aml_ohsu_2018_16-00595	Leukemia	AML with Myelodysplasia-Related Changes	AMLMRC
AML	aml_ohsu_2018	aml_ohsu_2018_2760	aml_ohsu_2018_16-00599	Leukemia	AML, NOS	AMLNOS
AML	aml_ohsu_2018	aml_ohsu_2018_2695	aml_ohsu_2018_16-00611	Leukemia	Acute Monoblastic/Monocytic Leukemia	AMOL
AML	aml_ohsu_2018	aml_ohsu_2018_2780	aml_ohsu_2018_16-00618	Leukemia	AML with Myelodysplasia-Related Changes	AMLMRC
AML	aml_ohsu_2018	aml_ohsu_2018_2786	aml_ohsu_2018_16-00632	Leukemia	AML with Mutated NPM1	AMLNPM1
AML	aml_ohsu_2018	aml_ohsu_2018_2204	aml_ohsu_2018_16-00684	Leukemia	AML without Maturation	AWM
AML	aml_ohsu_2018	aml_ohsu_2018_3975	aml_ohsu_2018_16-00699	Leukemia	AML, NOS	AMLNOS
AML	aml_ohsu_2018	aml_ohsu_2018_3976	aml_ohsu_2018_16-00702	Leukemia	AML with Mutated NPM1	AMLNPM1
AML	aml_ohsu_2018	aml_ohsu_2018_3978	aml_ohsu_2018_16-00705	Leukemia	AML with Myelodysplasia-Related Changes	AMLMRC
AML	aml_ohsu_2018	aml_ohsu_2018_3979	aml_ohsu_2018_16-00708	Leukemia	AML with Myelodysplasia-Related Changes	AMLMRC
AML	aml_ohsu_2018	aml_ohsu_2018_3980	aml_ohsu_2018_16-00709	Leukemia	AML with Mutated NPM1	AMLNPM1
AML	aml_ohsu_2018	aml_ohsu_2018_2694	aml_ohsu_2018_16-00710	Leukemia	AML with t(8;21)(q22;q22.1);RUNX1-RUNX1T1	AMLRUNX1RUNX1T1
AML	aml_ohsu_2018	aml_ohsu_2018_3986	aml_ohsu_2018_16-00724	Leukemia	AML with Myelodysplasia-Related Changes	AMLMRC
AML	aml_ohsu_2018	aml_ohsu_2018_3990	aml_ohsu_2018_16-00731	Leukemia	AML, NOS	AMLNOS
AML	aml_ohsu_2018	aml_ohsu_2018_2119	aml_ohsu_2018_16-00733	Leukemia	AML with Myelodysplasia-Related Changes	AMLMRC
AML	aml_ohsu_2018	aml_ohsu_2018_4001	aml_ohsu_2018_16-00755	Leukemia	AML with Recurrent Genetic Abnormalities	AMLRGA
AML	aml_ohsu_2018	aml_ohsu_2018_2704	aml_ohsu_2018_16-00765	Leukemia	AML with Mutated NPM1	AMLNPM1
AML	aml_ohsu_2018	aml_ohsu_2018_4006	aml_ohsu_2018_16-00766	Leukemia	AML with Myelodysplasia-Related Changes	AMLMRC
AML	aml_ohsu_2018	aml_ohsu_2018_4007	aml_ohsu_2018_16-00770	Leukemia	AML without Maturation	AWM
AML	aml_ohsu_2018	aml_ohsu_2018_4008	aml_ohsu_2018_16-00771	Leukemia	Acute Monoblastic/Monocytic Leukemia	AMOL
AML	aml_ohsu_2018	aml_ohsu_2018_4028	aml_ohsu_2018_16-00810	Leukemia	AML with Mutated NPM1	AMLNPM1
AML	aml_ohsu_2018	aml_ohsu_2018_4030	aml_ohsu_2018_16-00815	Leukemia	AML with Mutated NPM1	AMLNPM1
AML	aml_ohsu_2018	aml_ohsu_2018_4029	aml_ohsu_2018_16-00818	Leukemia	AML with Recurrent Genetic Abnormalities	AMLRGA
AML	aml_ohsu_2018	aml_ohsu_2018_4032	aml_ohsu_2018_16-00820	Leukemia	AML with Myelodysplasia-Related Changes	AMLMRC
AML	aml_ohsu_2018	aml_ohsu_2018_4038	aml_ohsu_2018_16-00831	Leukemia	AML, NOS	AMLNOS
AML	aml_ohsu_2018	aml_ohsu_2018_4039	aml_ohsu_2018_16-00836	Leukemia	AML with Mutated NPM1	AMLNPM1
AML	aml_ohsu_2018	aml_ohsu_2018_4043	aml_ohsu_2018_16-00846	Leukemia	AML, NOS	AMLNOS
AML	aml_ohsu_2018	aml_ohsu_2018_3990	aml_ohsu_2018_16-00852	Leukemia	AML, NOS	AMLNOS
AML	aml_ohsu_2018	aml_ohsu_2018_4042	aml_ohsu_2018_16-00867	Leukemia	AML with Mutated NPM1	AMLNPM1
AML	aml_ohsu_2018	aml_ohsu_2018_4052	aml_ohsu_2018_16-00875	Leukemia	AML, NOS	AMLNOS
AML	aml_ohsu_2018	aml_ohsu_2018_4055	aml_ohsu_2018_16-00880	Leukemia	AML with Mutated NPM1	AMLNPM1
AML	aml_ohsu_2018	aml_ohsu_2018_4006	aml_ohsu_2018_16-00882	Leukemia	AML with Myelodysplasia-Related Changes	AMLMRC
AML	aml_ohsu_2018	aml_ohsu_2018_2695	aml_ohsu_2018_16-00883	Leukemia	Acute Monoblastic/Monocytic Leukemia	AMOL
AML	aml_ohsu_2018	aml_ohsu_2018_2704	aml_ohsu_2018_16-00886	Leukemia	AML with Mutated NPM1	AMLNPM1
AML	aml_ohsu_2018	aml_ohsu_2018_4074	aml_ohsu_2018_16-00950	Leukemia	AML with Mutated NPM1	AMLNPM1
AML	aml_ohsu_2018	aml_ohsu_2018_4075	aml_ohsu_2018_16-00951	Leukemia	AML with Myelodysplasia-Related Changes	AMLMRC
AML	aml_ohsu_2018	aml_ohsu_2018_4077	aml_ohsu_2018_16-00968	Leukemia	AML, NOS	AMLNOS
AML	aml_ohsu_2018	aml_ohsu_2018_4078	aml_ohsu_2018_16-00970	Leukemia	AML with Myelodysplasia-Related Changes	AMLMRC
AML	aml_ohsu_2018	aml_ohsu_2018_4083	aml_ohsu_2018_16-00981	Leukemia	AML, NOS	AMLNOS
AML	aml_ohsu_2018	aml_ohsu_2018_4195	aml_ohsu_2018_16-01004	Leukemia	Acute Myeloid Leukemia	AML
AML	aml_ohsu_2018	aml_ohsu_2018_4196	aml_ohsu_2018_16-01005	Leukemia	AML with Myelodysplasia-Related Changes	AMLMRC
AML	aml_ohsu_2018	aml_ohsu_2018_4028	aml_ohsu_2018_16-01009	Leukemia	AML with Mutated NPM1	AMLNPM1
AML	aml_ohsu_2018	aml_ohsu_2018_4197	aml_ohsu_2018_16-01010	Leukemia	AML with Mutated NPM1	AMLNPM1
AML	aml_ohsu_2018	aml_ohsu_2018_4043	aml_ohsu_2018_16-01017	Leukemia	AML, NOS	AMLNOS
AML	aml_ohsu_2018	aml_ohsu_2018_4201	aml_ohsu_2018_16-01022	Leukemia	AML with Mutated NPM1	AMLNPM1
AML	aml_ohsu_2018	aml_ohsu_2018_4202	aml_ohsu_2018_16-01024	Leukemia	AML with Myelodysplasia-Related Changes	AMLMRC
AML	aml_ohsu_2018	aml_ohsu_2018_4205	aml_ohsu_2018_16-01047	Leukemia	AML with Mutated NPM1	AMLNPM1
AML	aml_ohsu_2018	aml_ohsu_2018_4207	aml_ohsu_2018_16-01049	Leukemia	AML, NOS	AMLNOS
AML	aml_ohsu_2018	aml_ohsu_2018_4210	aml_ohsu_2018_16-01055	Leukemia	AML with Myelodysplasia-Related Changes	AMLMRC
AML	aml_ohsu_2018	aml_ohsu_2018_2530	aml_ohsu_2018_16-01059	Leukemia	AML with Mutated NPM1	AMLNPM1
AML	aml_ohsu_2018	aml_ohsu_2018_4197	aml_ohsu_2018_16-01061	Leukemia	AML with Mutated NPM1	AMLNPM1
AML	aml_ohsu_2018	aml_ohsu_2018_4225	aml_ohsu_2018_16-01080	Leukemia	APL with PML-RARA	APLPMLRARA
AML	aml_ohsu_2018	aml_ohsu_2018_4226	aml_ohsu_2018_16-01082	Leukemia	AML with inv(16)(p13.1q22) or t(16;16)(p13.1;q22);CBFB-MYH11	AMLCBFBMYH11
AML	aml_ohsu_2018	aml_ohsu_2018_4229	aml_ohsu_2018_16-01093	Leukemia	AML, NOS	AMLNOS
AML	aml_ohsu_2018	aml_ohsu_2018_2254	aml_ohsu_2018_16-01094	Leukemia	AML, NOS	AMLNOS
AML	aml_ohsu_2018	aml_ohsu_2018_2116	aml_ohsu_2018_16-01097	Leukemia	AML with Biallelic Mutations of CEBPA	AMLCEBPA
AML	aml_ohsu_2018	aml_ohsu_2018_4230	aml_ohsu_2018_16-01098	Leukemia	AML with Mutated NPM1	AMLNPM1
AML	aml_ohsu_2018	aml_ohsu_2018_4231	aml_ohsu_2018_16-01100	Leukemia	AML with Mutated NPM1	AMLNPM1
AML	aml_ohsu_2018	aml_ohsu_2018_4232	aml_ohsu_2018_16-01102	Leukemia	AML with Myelodysplasia-Related Changes	AMLMRC
AML	aml_ohsu_2018	aml_ohsu_2018_4197	aml_ohsu_2018_16-01103	Leukemia	AML with Mutated NPM1	AMLNPM1
AML	aml_ohsu_2018	aml_ohsu_2018_4235	aml_ohsu_2018_16-01109	Leukemia	AML with inv(16)(p13.1q22) or t(16;16)(p13.1;q22);CBFB-MYH11	AMLCBFBMYH11
AML	aml_ohsu_2018	aml_ohsu_2018_2611	aml_ohsu_2018_16-01118	Leukemia	AML with Mutated NPM1	AMLNPM1
AML	aml_ohsu_2018	aml_ohsu_2018_4239	aml_ohsu_2018_16-01121	Leukemia	AML with Mutated NPM1	AMLNPM1
AML	aml_ohsu_2018	aml_ohsu_2018_4240	aml_ohsu_2018_16-01123	Leukemia	AML with Mutated NPM1	AMLNPM1
AML	aml_ohsu_2018	aml_ohsu_2018_2538	aml_ohsu_2018_16-01127	Leukemia	AML with Mutated NPM1	AMLNPM1
AML	aml_ohsu_2018	aml_ohsu_2018_2315	aml_ohsu_2018_16-01138	Leukemia	AML with Myelodysplasia-Related Changes	AMLMRC
AML	aml_ohsu_2018	aml_ohsu_2018_4245	aml_ohsu_2018_16-01139	Leukemia	AML, NOS	AMLNOS
AML	aml_ohsu_2018	aml_ohsu_2018_4247	aml_ohsu_2018_16-01142	Leukemia	AML with Biallelic Mutations of CEBPA	AMLCEBPA
AML	aml_ohsu_2018	aml_ohsu_2018_4248	aml_ohsu_2018_16-01151	Leukemia	AML with Mutated NPM1	AMLNPM1
AML	aml_ohsu_2018	aml_ohsu_2018_4256	aml_ohsu_2018_16-01191	Leukemia	AML with Myelodysplasia-Related Changes	AMLMRC
AML	aml_ohsu_2018	aml_ohsu_2018_4201	aml_ohsu_2018_16-01192	Leukemia	AML with Mutated NPM1	AMLNPM1
AML	aml_ohsu_2018	aml_ohsu_2018_4260	aml_ohsu_2018_16-01201	Leukemia	AML, NOS	AMLNOS
AML	aml_ohsu_2018	aml_ohsu_2018_4263	aml_ohsu_2018_16-01210	Leukemia	AML with Myelodysplasia-Related Changes	AMLMRC
AML	aml_ohsu_2018	aml_ohsu_2018_4263	aml_ohsu_2018_16-01216	Leukemia	AML with Myelodysplasia-Related Changes	AMLMRC
AML	aml_ohsu_2018	aml_ohsu_2018_4271	aml_ohsu_2018_16-01219	Leukemia	AML with Biallelic Mutations of CEBPA	AMLCEBPA
AML	aml_ohsu_2018	aml_ohsu_2018_4273	aml_ohsu_2018_16-01223	Leukemia	AML, NOS	AMLNOS
AML	aml_ohsu_2018	aml_ohsu_2018_4274	aml_ohsu_2018_16-01225	Leukemia	AML with Mutated NPM1	AMLNPM1
AML	aml_ohsu_2018	aml_ohsu_2018_4275	aml_ohsu_2018_16-01227	Leukemia	AML with Mutated NPM1	AMLNPM1
AML	aml_ohsu_2018	aml_ohsu_2018_4291	aml_ohsu_2018_16-01237	Leukemia	AML with Myelodysplasia-Related Changes	AMLMRC
AML	aml_ohsu_2018	aml_ohsu_2018_4299	aml_ohsu_2018_16-01254	Leukemia	AML with Mutated NPM1	AMLNPM1
AML	aml_ohsu_2018	aml_ohsu_2018_4303	aml_ohsu_2018_16-01262	Leukemia	APL with PML-RARA	APLPMLRARA
AML	aml_ohsu_2018	aml_ohsu_2018_4307	aml_ohsu_2018_16-01267	Leukemia	AML with Mutated NPM1	AMLNPM1
AML	aml_ohsu_2018	aml_ohsu_2018_4317	aml_ohsu_2018_16-01270	Leukemia	AML with inv(16)(p13.1q22) or t(16;16)(p13.1;q22);CBFB-MYH11	AMLCBFBMYH11
AML	aml_ohsu_2018	aml_ohsu_2018_4310	aml_ohsu_2018_16-01272	Leukemia	AML with Myelodysplasia-Related Changes	AMLMRC
AML	aml_ohsu_2018	aml_ohsu_2018_4324	aml_ohsu_2018_17-00021	Leukemia	AML with Mutated NPM1	AMLNPM1
AML	aml_ohsu_2018	aml_ohsu_2018_4325	aml_ohsu_2018_17-00025	Leukemia	AML with Mutated NPM1	AMLNPM1
AML	aml_ohsu_2018	aml_ohsu_2018_4336	aml_ohsu_2018_17-00029	Leukemia	AML, NOS	AMLNOS
AML	aml_ohsu_2018	aml_ohsu_2018_4359	aml_ohsu_2018_17-00033	Leukemia	AML with Mutated NPM1	AMLNPM1
AML	aml_ohsu_2018	aml_ohsu_2018_2694	aml_ohsu_2018_17-00059	Leukemia	AML with t(8;21)(q22;q22.1);RUNX1-RUNX1T1	AMLRUNX1RUNX1T1
AML	aml_ohsu_2018	aml_ohsu_2018_4363	aml_ohsu_2018_17-00064	Leukemia	AML with Mutated NPM1	AMLNPM1
AML	aml_ohsu_2018	aml_ohsu_2018_4366	aml_ohsu_2018_17-00072	Leukemia	AML, NOS	AMLNOS
AML	aml_ohsu_2018	aml_ohsu_2018_4317	aml_ohsu_2018_17-00077	Leukemia	AML with inv(16)(p13.1q22) or t(16;16)(p13.1;q22);CBFB-MYH11	AMLCBFBMYH11
AML	aml_ohsu_2018	aml_ohsu_2018_4379	aml_ohsu_2018_17-00093	Leukemia	AML, NOS	AMLNOS
AML	aml_ohsu_2018	aml_ohsu_2018_4380	aml_ohsu_2018_17-00094	Leukemia	AML, NOS	AMLNOS
AML	aml_target_2018_pub	TARGET-20-PABLDZ	TARGET-20-PABLDZ-09	Leukemia	Acute Myeloid Leukemia	AML
AML	aml_target_2018_pub	TARGET-20-PADZCG	TARGET-20-PADZCG-09	Leukemia	Acute Myeloid Leukemia	AML
AML	aml_target_2018_pub	TARGET-20-PAEAKL	TARGET-20-PAEAKL-09	Leukemia	Acute Myeloid Leukemia	AML
AML	aml_target_2018_pub	TARGET-20-PAECCE	TARGET-20-PAECCE-09	Leukemia	Acute Myeloid Leukemia	AML
AML	aml_target_2018_pub	TARGET-20-PAEERJ	TARGET-20-PAEERJ-09	Leukemia	Acute Myeloid Leukemia	AML
AML	aml_target_2018_pub	TARGET-20-PAEEYP	TARGET-20-PAEEYP-09	Leukemia	Acute Myeloid Leukemia	AML
AML	aml_target_2018_pub	TARGET-20-PAEFGR	TARGET-20-PAEFGR-09	Leukemia	Acute Myeloid Leukemia	AML
AML	aml_target_2018_pub	TARGET-20-PAEFGT	TARGET-20-PAEFGT-09	Leukemia	Acute Myeloid Leukemia	AML
AML	aml_target_2018_pub	TARGET-20-PAERAH	TARGET-20-PAERAH-09	Leukemia	Acute Myeloid Leukemia	AML
AML	aml_target_2018_pub	TARGET-20-PAKERZ	TARGET-20-PAKERZ-09	Leukemia	Acute Myeloid Leukemia	AML
AML	aml_target_2018_pub	TARGET-20-PAKIWK	TARGET-20-PAKIWK-09	Leukemia	Acute Myeloid Leukemia	AML
AML	aml_target_2018_pub	TARGET-20-PAKIYW	TARGET-20-PAKIYW-09	Leukemia	Acute Myeloid Leukemia	AML
AML	aml_target_2018_pub	TARGET-20-PAKKBK	TARGET-20-PAKKBK-09	Leukemia	Acute Myeloid Leukemia	AML
AML	aml_target_2018_pub	TARGET-20-PAKSMZ	TARGET-20-PAKSMZ-03	Leukemia	Acute Myeloid Leukemia	AML
AML	aml_target_2018_pub	TARGET-20-PAKTCX	TARGET-20-PAKTCX-09	Leukemia	Acute Myeloid Leukemia	AML
AML	aml_target_2018_pub	TARGET-20-PAKVGI	TARGET-20-PAKVGI-09	Leukemia	Acute Myeloid Leukemia	AML
AML	aml_target_2018_pub	TARGET-20-PALGKX	TARGET-20-PALGKX-09	Leukemia	Acute Myeloid Leukemia	AML
AML	aml_target_2018_pub	TARGET-20-PAMVKZ	TARGET-20-PAMVKZ-09	Leukemia	Acute Myeloid Leukemia	AML
AML	aml_target_2018_pub	TARGET-20-PAMYAS	TARGET-20-PAMYAS-09	Leukemia	Acute Myeloid Leukemia	AML
AML	aml_target_2018_pub	TARGET-20-PAMYGX	TARGET-20-PAMYGX-09	Leukemia	Acute Myeloid Leukemia	AML
AML	aml_target_2018_pub	TARGET-20-PANAEV	TARGET-20-PANAEV-09	Leukemia	Acute Myeloid Leukemia	AML
AML	aml_target_2018_pub	TARGET-20-PANBZH	TARGET-20-PANBZH-09	Leukemia	Acute Myeloid Leukemia	AML
AML	aml_target_2018_pub	TARGET-20-PANCSC	TARGET-20-PANCSC-09	Leukemia	Acute Myeloid Leukemia	AML
AML	aml_target_2018_pub	TARGET-20-PANDER	TARGET-20-PANDER-09	Leukemia	Acute Myeloid Leukemia	AML
AML	aml_target_2018_pub	TARGET-20-PANDIX	TARGET-20-PANDIX-09	Leukemia	Acute Myeloid Leukemia	AML
AML	aml_target_2018_pub	TARGET-20-PANFMG	TARGET-20-PANFMG-09	Leukemia	Acute Myeloid Leukemia	AML
AML	aml_target_2018_pub	TARGET-20-PANGDN	TARGET-20-PANGDN-09	Leukemia	Acute Myeloid Leukemia	AML
AML	aml_target_2018_pub	TARGET-20-PANGJY	TARGET-20-PANGJY-09	Leukemia	Acute Myeloid Leukemia	AML
AML	aml_target_2018_pub	TARGET-20-PANGTF	TARGET-20-PANGTF-09	Leukemia	Acute Myeloid Leukemia	AML
AML	aml_target_2018_pub	TARGET-20-PANHYK	TARGET-20-PANHYK-09	Leukemia	Acute Myeloid Leukemia	AML
AML	aml_target_2018_pub	TARGET-20-PANINI	TARGET-20-PANINI-09	Leukemia	Acute Myeloid Leukemia	AML
AML	aml_target_2018_pub	TARGET-20-PANJGR	TARGET-20-PANJGR-09	Leukemia	Acute Myeloid Leukemia	AML
AML	aml_target_2018_pub	TARGET-20-PANKFG	TARGET-20-PANKFG-09	Leukemia	Acute Myeloid Leukemia	AML
AML	aml_target_2018_pub	TARGET-20-PANKFZ	TARGET-20-PANKFZ-09	Leukemia	Acute Myeloid Leukemia	AML
AML	aml_target_2018_pub	TARGET-20-PANKKE	TARGET-20-PANKKE-09	Leukemia	Acute Myeloid Leukemia	AML
AML	aml_target_2018_pub	TARGET-20-PANKNB	TARGET-20-PANKNB-09	Leukemia	Acute Myeloid Leukemia	AML
AML	aml_target_2018_pub	TARGET-20-PANLIR	TARGET-20-PANLIR-09	Leukemia	Acute Myeloid Leukemia	AML
AML	aml_target_2018_pub	TARGET-20-PANLIZ	TARGET-20-PANLIZ-09	Leukemia	Acute Myeloid Leukemia	AML
AML	aml_target_2018_pub	TARGET-20-PANLKB	TARGET-20-PANLKB-09	Leukemia	Acute Myeloid Leukemia	AML
AML	aml_target_2018_pub	TARGET-20-PANLLX	TARGET-20-PANLLX-09	Leukemia	Acute Myeloid Leukemia	AML
AML	aml_target_2018_pub	TARGET-20-PANLRE	TARGET-20-PANLRE-09	Leukemia	Acute Myeloid Leukemia	AML
AML	aml_target_2018_pub	TARGET-20-PANLXM	TARGET-20-PANLXM-09	Leukemia	Acute Myeloid Leukemia	AML
AML	aml_target_2018_pub	TARGET-20-PANNHB	TARGET-20-PANNHB-09	Leukemia	Acute Myeloid Leukemia	AML
AML	aml_target_2018_pub	TARGET-20-PANNJI	TARGET-20-PANNJI-09	Leukemia	Acute Myeloid Leukemia	AML
AML	aml_target_2018_pub	TARGET-20-PANPKN	TARGET-20-PANPKN-09	Leukemia	Acute Myeloid Leukemia	AML
AML	aml_target_2018_pub	TARGET-20-PANPLS	TARGET-20-PANPLS-03	Leukemia	Acute Myeloid Leukemia	AML
AML	aml_target_2018_pub	TARGET-20-PANSBH	TARGET-20-PANSBH-09	Leukemia	Acute Myeloid Leukemia	AML
AML	aml_target_2018_pub	TARGET-20-PANSJB	TARGET-20-PANSJB-09	Leukemia	Acute Myeloid Leukemia	AML
AML	aml_target_2018_pub	TARGET-20-PANTPW	TARGET-20-PANTPW-09	Leukemia	Acute Myeloid Leukemia	AML
AML	aml_target_2018_pub	TARGET-20-PANUTB	TARGET-20-PANUTB-09	Leukemia	Acute Myeloid Leukemia	AML
AML	aml_target_2018_pub	TARGET-20-PANUUA	TARGET-20-PANUUA-09	Leukemia	Acute Myeloid Leukemia	AML
AML	aml_target_2018_pub	TARGET-20-PANVGE	TARGET-20-PANVGE-09	Leukemia	Acute Myeloid Leukemia	AML
AML	aml_target_2018_pub	TARGET-20-PANVGP	TARGET-20-PANVGP-09	Leukemia	Acute Myeloid Leukemia	AML
AML	aml_target_2018_pub	TARGET-20-PANYGP	TARGET-20-PANYGP-09	Leukemia	Acute Myeloid Leukemia	AML
AML	aml_target_2018_pub	TARGET-20-PANYNR	TARGET-20-PANYNR-09	Leukemia	Acute Myeloid Leukemia	AML
AML	aml_target_2018_pub	TARGET-20-PANZKA	TARGET-20-PANZKA-09	Leukemia	Acute Myeloid Leukemia	AML
AML	aml_target_2018_pub	TARGET-20-PANZWB	TARGET-20-PANZWB-09	Leukemia	Acute Myeloid Leukemia	AML
AML	aml_target_2018_pub	TARGET-20-PAPAWN	TARGET-20-PAPAWN-09	Leukemia	Acute Myeloid Leukemia	AML
AML	aml_target_2018_pub	TARGET-20-PAPBEJ	TARGET-20-PAPBEJ-09	Leukemia	Acute Myeloid Leukemia	AML
AML	aml_target_2018_pub	TARGET-20-PAPVCN	TARGET-20-PAPVCN-09	Leukemia	Acute Myeloid Leukemia	AML
AML	aml_target_2018_pub	TARGET-20-PAPVDV	TARGET-20-PAPVDV-09	Leukemia	Acute Myeloid Leukemia	AML
AML	aml_target_2018_pub	TARGET-20-PAPVZK	TARGET-20-PAPVZK-09	Leukemia	Acute Myeloid Leukemia	AML
AML	aml_target_2018_pub	TARGET-20-PAPWHS	TARGET-20-PAPWHS-09	Leukemia	Acute Myeloid Leukemia	AML
AML	aml_target_2018_pub	TARGET-20-PAPWYK	TARGET-20-PAPWYK-09	Leukemia	Acute Myeloid Leukemia	AML
AML	aml_target_2018_pub	TARGET-20-PAPXRJ	TARGET-20-PAPXRJ-09	Leukemia	Acute Myeloid Leukemia	AML
AML	aml_target_2018_pub	TARGET-20-PAPXWI	TARGET-20-PAPXWI-09	Leukemia	Acute Myeloid Leukemia	AML
AML	aml_target_2018_pub	TARGET-20-PARAJX	TARGET-20-PARAJX-09	Leukemia	Acute Myeloid Leukemia	AML
AML	aml_target_2018_pub	TARGET-20-PARASV	TARGET-20-PARASV-03	Leukemia	Acute Myeloid Leukemia	AML
AML	aml_target_2018_pub	TARGET-20-PARBFJ	TARGET-20-PARBFJ-09	Leukemia	Acute Myeloid Leukemia	AML
AML	aml_target_2018_pub	TARGET-20-PARBIU	TARGET-20-PARBIU-09	Leukemia	Acute Myeloid Leukemia	AML
AML	aml_target_2018_pub	TARGET-20-PARBRA	TARGET-20-PARBRA-09	Leukemia	Acute Myeloid Leukemia	AML
AML	aml_target_2018_pub	TARGET-20-PARBXE	TARGET-20-PARBXE-09	Leukemia	Acute Myeloid Leukemia	AML
AML	aml_target_2018_pub	TARGET-20-PARCCH	TARGET-20-PARCCH-03	Leukemia	Acute Myeloid Leukemia	AML
AML	aml_target_2018_pub	TARGET-20-PARCUK	TARGET-20-PARCUK-09	Leukemia	Acute Myeloid Leukemia	AML
AML	aml_target_2018_pub	TARGET-20-PARCZL	TARGET-20-PARCZL-09	Leukemia	Acute Myeloid Leukemia	AML
AML	aml_target_2018_pub	TARGET-20-PARDDY	TARGET-20-PARDDY-09	Leukemia	Acute Myeloid Leukemia	AML
AML	aml_target_2018_pub	TARGET-20-PARDMG	TARGET-20-PARDMG-09	Leukemia	Acute Myeloid Leukemia	AML
AML	aml_target_2018_pub	TARGET-20-PARENB	TARGET-20-PARENB-09	Leukemia	Acute Myeloid Leukemia	AML
AML	aml_target_2018_pub	TARGET-20-PARFAL	TARGET-20-PARFAL-09	Leukemia	Acute Myeloid Leukemia	AML
AML	aml_target_2018_pub	TARGET-20-PARGVC	TARGET-20-PARGVC-03	Leukemia	Acute Myeloid Leukemia	AML
AML	aml_target_2018_pub	TARGET-20-PARHVK	TARGET-20-PARHVK-09	Leukemia	Acute Myeloid Leukemia	AML
AML	aml_target_2018_pub	TARGET-20-PARIHK	TARGET-20-PARIHK-09	Leukemia	Acute Myeloid Leukemia	AML
AML	aml_target_2018_pub	TARGET-20-PARIMT	TARGET-20-PARIMT-09	Leukemia	Acute Myeloid Leukemia	AML
AML	aml_target_2018_pub	TARGET-20-PARIZR	TARGET-20-PARIZR-09	Leukemia	Acute Myeloid Leukemia	AML
AML	aml_target_2018_pub	TARGET-20-PARJCR	TARGET-20-PARJCR-09	Leukemia	Acute Myeloid Leukemia	AML
AML	aml_target_2018_pub	TARGET-20-PARJYP	TARGET-20-PARJYP-03	Leukemia	Acute Myeloid Leukemia	AML
AML	aml_target_2018_pub	TARGET-20-PARKCX	TARGET-20-PARKCX-09	Leukemia	Acute Myeloid Leukemia	AML
AML	aml_target_2018_pub	TARGET-20-PARLVL	TARGET-20-PARLVL-09	Leukemia	Acute Myeloid Leukemia	AML
AML	aml_target_2018_pub	TARGET-20-PARMZF	TARGET-20-PARMZF-09	Leukemia	Acute Myeloid Leukemia	AML
AML	aml_target_2018_pub	TARGET-20-PARPDS	TARGET-20-PARPDS-09	Leukemia	Acute Myeloid Leukemia	AML
AML	aml_target_2018_pub	TARGET-20-PARPWL	TARGET-20-PARPWL-09	Leukemia	Acute Myeloid Leukemia	AML
AML	aml_target_2018_pub	TARGET-20-PARSAN	TARGET-20-PARSAN-09	Leukemia	Acute Myeloid Leukemia	AML
AML	aml_target_2018_pub	TARGET-20-PARSHM	TARGET-20-PARSHM-03	Leukemia	Acute Myeloid Leukemia	AML
AML	aml_target_2018_pub	TARGET-20-PARTAL	TARGET-20-PARTAL-09	Leukemia	Acute Myeloid Leukemia	AML
AML	aml_target_2018_pub	TARGET-20-PARUBT	TARGET-20-PARUBT-09	Leukemia	Acute Myeloid Leukemia	AML
AML	aml_target_2018_pub	TARGET-20-PARUDL	TARGET-20-PARUDL-09	Leukemia	Acute Myeloid Leukemia	AML
AML	aml_target_2018_pub	TARGET-20-PARUNX	TARGET-20-PARUNX-09	Leukemia	Acute Myeloid Leukemia	AML
AML	aml_target_2018_pub	TARGET-20-PARUTH	TARGET-20-PARUTH-09	Leukemia	Acute Myeloid Leukemia	AML
AML	aml_target_2018_pub	TARGET-20-PARUUB	TARGET-20-PARUUB-09	Leukemia	Acute Myeloid Leukemia	AML
AML	aml_target_2018_pub	TARGET-20-PARUWX	TARGET-20-PARUWX-09	Leukemia	Acute Myeloid Leukemia	AML
AML	aml_target_2018_pub	TARGET-20-PARVAI	TARGET-20-PARVAI-09	Leukemia	Acute Myeloid Leukemia	AML
AML	aml_target_2018_pub	TARGET-20-PARVUA	TARGET-20-PARVUA-03	Leukemia	Acute Myeloid Leukemia	AML
AML	aml_target_2018_pub	TARGET-20-PARWDZ	TARGET-20-PARWDZ-09	Leukemia	Acute Myeloid Leukemia	AML
AML	aml_target_2018_pub	TARGET-20-PARWXU	TARGET-20-PARWXU-09	Leukemia	Acute Myeloid Leukemia	AML
AML	aml_target_2018_pub	TARGET-20-PARXMP	TARGET-20-PARXMP-09	Leukemia	Acute Myeloid Leukemia	AML
AML	aml_target_2018_pub	TARGET-20-PARXNG	TARGET-20-PARXNG-09	Leukemia	Acute Myeloid Leukemia	AML
AML	aml_target_2018_pub	TARGET-20-PARYFN	TARGET-20-PARYFN-03	Leukemia	Acute Myeloid Leukemia	AML
AML	aml_target_2018_pub	TARGET-20-PARYGA	TARGET-20-PARYGA-09	Leukemia	Acute Myeloid Leukemia	AML
AML	aml_target_2018_pub	TARGET-20-PARYVW	TARGET-20-PARYVW-09	Leukemia	Acute Myeloid Leukemia	AML
AML	aml_target_2018_pub	TARGET-20-PARZUU	TARGET-20-PARZUU-09	Leukemia	Acute Myeloid Leukemia	AML
AML	aml_target_2018_pub	TARGET-20-PARZWH	TARGET-20-PARZWH-09	Leukemia	Acute Myeloid Leukemia	AML
AML	aml_target_2018_pub	TARGET-20-PASBHI	TARGET-20-PASBHI-09	Leukemia	Acute Myeloid Leukemia	AML
AML	aml_target_2018_pub	TARGET-20-PASBPK	TARGET-20-PASBPK-09	Leukemia	Acute Myeloid Leukemia	AML
AML	aml_target_2018_pub	TARGET-20-PASCCS	TARGET-20-PASCCS-09	Leukemia	Acute Myeloid Leukemia	AML
AML	aml_target_2018_pub	TARGET-20-PASCFW	TARGET-20-PASCFW-09	Leukemia	Acute Myeloid Leukemia	AML
AML	aml_target_2018_pub	TARGET-20-PASCGR	TARGET-20-PASCGR-03	Leukemia	Acute Myeloid Leukemia	AML
AML	aml_target_2018_pub	TARGET-20-PASFEW	TARGET-20-PASFEW-09	Leukemia	Acute Myeloid Leukemia	AML
AML	aml_target_2018_pub	TARGET-20-PASFJB	TARGET-20-PASFJB-09	Leukemia	Acute Myeloid Leukemia	AML
AML	aml_target_2018_pub	TARGET-20-PASFLM	TARGET-20-PASFLM-09	Leukemia	Acute Myeloid Leukemia	AML
AML	aml_target_2018_pub	TARGET-20-PASGGK	TARGET-20-PASGGK-09	Leukemia	Acute Myeloid Leukemia	AML
AML	aml_target_2018_pub	TARGET-20-PASGMZ	TARGET-20-PASGMZ-09	Leukemia	Acute Myeloid Leukemia	AML
AML	aml_target_2018_pub	TARGET-20-PASGWH	TARGET-20-PASGWH-09	Leukemia	Acute Myeloid Leukemia	AML
AML	aml_target_2018_pub	TARGET-20-PASHBI	TARGET-20-PASHBI-09	Leukemia	Acute Myeloid Leukemia	AML
AML	aml_target_2018_pub	TARGET-20-PASHYZ	TARGET-20-PASHYZ-09	Leukemia	Acute Myeloid Leukemia	AML
AML	aml_target_2018_pub	TARGET-20-PASIBG	TARGET-20-PASIBG-09	Leukemia	Acute Myeloid Leukemia	AML
AML	aml_target_2018_pub	TARGET-20-PASJTM	TARGET-20-PASJTM-09	Leukemia	Acute Myeloid Leukemia	AML
AML	aml_target_2018_pub	TARGET-20-PASLSD	TARGET-20-PASLSD-03	Leukemia	Acute Myeloid Leukemia	AML
AML	aml_target_2018_pub	TARGET-20-PASMGW	TARGET-20-PASMGW-09	Leukemia	Acute Myeloid Leukemia	AML
AML	aml_target_2018_pub	TARGET-20-PASMHY	TARGET-20-PASMHY-03	Leukemia	Acute Myeloid Leukemia	AML
AML	aml_target_2018_pub	TARGET-20-PASPGA	TARGET-20-PASPGA-09	Leukemia	Acute Myeloid Leukemia	AML
AML	aml_target_2018_pub	TARGET-20-PASPKE	TARGET-20-PASPKE-09	Leukemia	Acute Myeloid Leukemia	AML
AML	aml_target_2018_pub	TARGET-20-PASPLU	TARGET-20-PASPLU-09	Leukemia	Acute Myeloid Leukemia	AML
AML	aml_target_2018_pub	TARGET-20-PASPTM	TARGET-20-PASPTM-09	Leukemia	Acute Myeloid Leukemia	AML
AML	aml_target_2018_pub	TARGET-20-PASRTP	TARGET-20-PASRTP-09	Leukemia	Acute Myeloid Leukemia	AML
AML	aml_target_2018_pub	TARGET-20-PASSSI	TARGET-20-PASSSI-09	Leukemia	Acute Myeloid Leukemia	AML
AML	aml_target_2018_pub	TARGET-20-PASTTW	TARGET-20-PASTTW-09	Leukemia	Acute Myeloid Leukemia	AML
AML	aml_target_2018_pub	TARGET-20-PASTUH	TARGET-20-PASTUH-03	Leukemia	Acute Myeloid Leukemia	AML
AML	aml_target_2018_pub	TARGET-20-PASVVS	TARGET-20-PASVVS-09	Leukemia	Acute Myeloid Leukemia	AML
AML	aml_target_2018_pub	TARGET-20-PASVYL	TARGET-20-PASVYL-09	Leukemia	Acute Myeloid Leukemia	AML
AML	aml_target_2018_pub	TARGET-20-PASWAJ	TARGET-20-PASWAJ-09	Leukemia	Acute Myeloid Leukemia	AML
AML	aml_target_2018_pub	TARGET-20-PASWLN	TARGET-20-PASWLN-09	Leukemia	Acute Myeloid Leukemia	AML
AML	aml_target_2018_pub	TARGET-20-PASWPT	TARGET-20-PASWPT-09	Leukemia	Acute Myeloid Leukemia	AML
AML	aml_target_2018_pub	TARGET-20-PASXYG	TARGET-20-PASXYG-09	Leukemia	Acute Myeloid Leukemia	AML
AML	aml_target_2018_pub	TARGET-20-PASZLJ	TARGET-20-PASZLJ-09	Leukemia	Acute Myeloid Leukemia	AML
AML	aml_target_2018_pub	TARGET-20-PATAST	TARGET-20-PATAST-09	Leukemia	Acute Myeloid Leukemia	AML
AML	aml_target_2018_pub	TARGET-20-PATDHA	TARGET-20-PATDHA-09	Leukemia	Acute Myeloid Leukemia	AML
AML	aml_target_2018_pub	TARGET-20-PATDNN	TARGET-20-PATDNN-09	Leukemia	Acute Myeloid Leukemia	AML
AML	aml_target_2018_pub	TARGET-20-PATELT	TARGET-20-PATELT-03	Leukemia	Acute Myeloid Leukemia	AML
AML	aml_target_2018_pub	TARGET-20-PATIAK	TARGET-20-PATIAK-09	Leukemia	Acute Myeloid Leukemia	AML
AML	aml_target_2018_pub	TARGET-20-PATJHJ	TARGET-20-PATJHJ-09	Leukemia	Acute Myeloid Leukemia	AML
AML	laml_tcga_pan_can_atlas_2018	TCGA-AB-2802	TCGA-AB-2802-03	Leukemia	Acute Myeloid Leukemia	AML
AML	laml_tcga_pan_can_atlas_2018	TCGA-AB-2803	TCGA-AB-2803-03	Leukemia	Acute Myeloid Leukemia	AML
AML	laml_tcga_pan_can_atlas_2018	TCGA-AB-2804	TCGA-AB-2804-03	Leukemia	Acute Myeloid Leukemia	AML
AML	laml_tcga_pan_can_atlas_2018	TCGA-AB-2805	TCGA-AB-2805-03	Leukemia	Acute Myeloid Leukemia	AML
AML	laml_tcga_pan_can_atlas_2018	TCGA-AB-2806	TCGA-AB-2806-03	Leukemia	Acute Myeloid Leukemia	AML
AML	laml_tcga_pan_can_atlas_2018	TCGA-AB-2807	TCGA-AB-2807-03	Leukemia	Acute Myeloid Leukemia	AML
AML	laml_tcga_pan_can_atlas_2018	TCGA-AB-2808	TCGA-AB-2808-03	Leukemia	Acute Myeloid Leukemia	AML
AML	laml_tcga_pan_can_atlas_2018	TCGA-AB-2809	TCGA-AB-2809-03	Leukemia	Acute Myeloid Leukemia	AML
AML	laml_tcga_pan_can_atlas_2018	TCGA-AB-2810	TCGA-AB-2810-03	Leukemia	Acute Myeloid Leukemia	AML
AML	laml_tcga_pan_can_atlas_2018	TCGA-AB-2811	TCGA-AB-2811-03	Leukemia	Acute Myeloid Leukemia	AML
AML	laml_tcga_pan_can_atlas_2018	TCGA-AB-2812	TCGA-AB-2812-03	Leukemia	Acute Myeloid Leukemia	AML
AML	laml_tcga_pan_can_atlas_2018	TCGA-AB-2813	TCGA-AB-2813-03	Leukemia	Acute Myeloid Leukemia	AML
AML	laml_tcga_pan_can_atlas_2018	TCGA-AB-2814	TCGA-AB-2814-03	Leukemia	Acute Myeloid Leukemia	AML
AML	laml_tcga_pan_can_atlas_2018	TCGA-AB-2815	TCGA-AB-2815-03	Leukemia	Acute Myeloid Leukemia	AML
AML	laml_tcga_pan_can_atlas_2018	TCGA-AB-2816	TCGA-AB-2816-03	Leukemia	Acute Myeloid Leukemia	AML
AML	laml_tcga_pan_can_atlas_2018	TCGA-AB-2817	TCGA-AB-2817-03	Leukemia	Acute Myeloid Leukemia	AML
AML	laml_tcga_pan_can_atlas_2018	TCGA-AB-2818	TCGA-AB-2818-03	Leukemia	Acute Myeloid Leukemia	AML
AML	laml_tcga_pan_can_atlas_2018	TCGA-AB-2819	TCGA-AB-2819-03	Leukemia	Acute Myeloid Leukemia	AML
AML	laml_tcga_pan_can_atlas_2018	TCGA-AB-2820	TCGA-AB-2820-03	Leukemia	Acute Myeloid Leukemia	AML
AML	laml_tcga_pan_can_atlas_2018	TCGA-AB-2821	TCGA-AB-2821-03	Leukemia	Acute Myeloid Leukemia	AML
AML	laml_tcga_pan_can_atlas_2018	TCGA-AB-2822	TCGA-AB-2822-03	Leukemia	Acute Myeloid Leukemia	AML
AML	laml_tcga_pan_can_atlas_2018	TCGA-AB-2823	TCGA-AB-2823-03	Leukemia	Acute Myeloid Leukemia	AML
AML	laml_tcga_pan_can_atlas_2018	TCGA-AB-2824	TCGA-AB-2824-03	Leukemia	Acute Myeloid Leukemia	AML
AML	laml_tcga_pan_can_atlas_2018	TCGA-AB-2825	TCGA-AB-2825-03	Leukemia	Acute Myeloid Leukemia	AML
AML	laml_tcga_pan_can_atlas_2018	TCGA-AB-2826	TCGA-AB-2826-03	Leukemia	Acute Myeloid Leukemia	AML
AML	laml_tcga_pan_can_atlas_2018	TCGA-AB-2827	TCGA-AB-2827-03	Leukemia	Acute Myeloid Leukemia	AML
AML	laml_tcga_pan_can_atlas_2018	TCGA-AB-2828	TCGA-AB-2828-03	Leukemia	Acute Myeloid Leukemia	AML
AML	laml_tcga_pan_can_atlas_2018	TCGA-AB-2829	TCGA-AB-2829-03	Leukemia	Acute Myeloid Leukemia	AML
AML	laml_tcga_pan_can_atlas_2018	TCGA-AB-2830	TCGA-AB-2830-03	Leukemia	Acute Myeloid Leukemia	AML
AML	laml_tcga_pan_can_atlas_2018	TCGA-AB-2831	TCGA-AB-2831-03	Leukemia	Acute Myeloid Leukemia	AML
AML	laml_tcga_pan_can_atlas_2018	TCGA-AB-2832	TCGA-AB-2832-03	Leukemia	Acute Myeloid Leukemia	AML
AML	laml_tcga_pan_can_atlas_2018	TCGA-AB-2833	TCGA-AB-2833-03	Leukemia	Acute Myeloid Leukemia	AML
AML	laml_tcga_pan_can_atlas_2018	TCGA-AB-2834	TCGA-AB-2834-03	Leukemia	Acute Myeloid Leukemia	AML
AML	laml_tcga_pan_can_atlas_2018	TCGA-AB-2835	TCGA-AB-2835-03	Leukemia	Acute Myeloid Leukemia	AML
AML	laml_tcga_pan_can_atlas_2018	TCGA-AB-2836	TCGA-AB-2836-03	Leukemia	Acute Myeloid Leukemia	AML
AML	laml_tcga_pan_can_atlas_2018	TCGA-AB-2837	TCGA-AB-2837-03	Leukemia	Acute Myeloid Leukemia	AML
AML	laml_tcga_pan_can_atlas_2018	TCGA-AB-2838	TCGA-AB-2838-03	Leukemia	Acute Myeloid Leukemia	AML
AML	laml_tcga_pan_can_atlas_2018	TCGA-AB-2839	TCGA-AB-2839-03	Leukemia	Acute Myeloid Leukemia	AML
AML	laml_tcga_pan_can_atlas_2018	TCGA-AB-2840	TCGA-AB-2840-03	Leukemia	Acute Myeloid Leukemia	AML
AML	laml_tcga_pan_can_atlas_2018	TCGA-AB-2841	TCGA-AB-2841-03	Leukemia	Acute Myeloid Leukemia	AML
AML	laml_tcga_pan_can_atlas_2018	TCGA-AB-2842	TCGA-AB-2842-03	Leukemia	Acute Myeloid Leukemia	AML
AML	laml_tcga_pan_can_atlas_2018	TCGA-AB-2843	TCGA-AB-2843-03	Leukemia	Acute Myeloid Leukemia	AML
AML	laml_tcga_pan_can_atlas_2018	TCGA-AB-2844	TCGA-AB-2844-03	Leukemia	Acute Myeloid Leukemia	AML
AML	laml_tcga_pan_can_atlas_2018	TCGA-AB-2845	TCGA-AB-2845-03	Leukemia	Acute Myeloid Leukemia	AML
AML	laml_tcga_pan_can_atlas_2018	TCGA-AB-2846	TCGA-AB-2846-03	Leukemia	Acute Myeloid Leukemia	AML
AML	laml_tcga_pan_can_atlas_2018	TCGA-AB-2847	TCGA-AB-2847-03	Leukemia	Acute Myeloid Leukemia	AML
AML	laml_tcga_pan_can_atlas_2018	TCGA-AB-2848	TCGA-AB-2848-03	Leukemia	Acute Myeloid Leukemia	AML
AML	laml_tcga_pan_can_atlas_2018	TCGA-AB-2849	TCGA-AB-2849-03	Leukemia	Acute Myeloid Leukemia	AML
AML	laml_tcga_pan_can_atlas_2018	TCGA-AB-2850	TCGA-AB-2850-03	Leukemia	Acute Myeloid Leukemia	AML
AML	laml_tcga_pan_can_atlas_2018	TCGA-AB-2851	TCGA-AB-2851-03	Leukemia	Acute Myeloid Leukemia	AML
AML	laml_tcga_pan_can_atlas_2018	TCGA-AB-2853	TCGA-AB-2853-03	Leukemia	Acute Myeloid Leukemia	AML
AML	laml_tcga_pan_can_atlas_2018	TCGA-AB-2854	TCGA-AB-2854-03	Leukemia	Acute Myeloid Leukemia	AML
AML	laml_tcga_pan_can_atlas_2018	TCGA-AB-2855	TCGA-AB-2855-03	Leukemia	Acute Myeloid Leukemia	AML
AML	laml_tcga_pan_can_atlas_2018	TCGA-AB-2856	TCGA-AB-2856-03	Leukemia	Acute Myeloid Leukemia	AML
AML	laml_tcga_pan_can_atlas_2018	TCGA-AB-2857	TCGA-AB-2857-03	Leukemia	Acute Myeloid Leukemia	AML
AML	laml_tcga_pan_can_atlas_2018	TCGA-AB-2858	TCGA-AB-2858-03	Leukemia	Acute Myeloid Leukemia	AML
AML	laml_tcga_pan_can_atlas_2018	TCGA-AB-2859	TCGA-AB-2859-03	Leukemia	Acute Myeloid Leukemia	AML
AML	laml_tcga_pan_can_atlas_2018	TCGA-AB-2860	TCGA-AB-2860-03	Leukemia	Acute Myeloid Leukemia	AML
AML	laml_tcga_pan_can_atlas_2018	TCGA-AB-2861	TCGA-AB-2861-03	Leukemia	Acute Myeloid Leukemia	AML
AML	laml_tcga_pan_can_atlas_2018	TCGA-AB-2862	TCGA-AB-2862-03	Leukemia	Acute Myeloid Leukemia	AML
AML	laml_tcga_pan_can_atlas_2018	TCGA-AB-2863	TCGA-AB-2863-03	Leukemia	Acute Myeloid Leukemia	AML
AML	laml_tcga_pan_can_atlas_2018	TCGA-AB-2864	TCGA-AB-2864-03	Leukemia	Acute Myeloid Leukemia	AML
AML	laml_tcga_pan_can_atlas_2018	TCGA-AB-2865	TCGA-AB-2865-03	Leukemia	Acute Myeloid Leukemia	AML
AML	laml_tcga_pan_can_atlas_2018	TCGA-AB-2866	TCGA-AB-2866-03	Leukemia	Acute Myeloid Leukemia	AML
AML	laml_tcga_pan_can_atlas_2018	TCGA-AB-2867	TCGA-AB-2867-03	Leukemia	Acute Myeloid Leukemia	AML
AML	laml_tcga_pan_can_atlas_2018	TCGA-AB-2868	TCGA-AB-2868-03	Leukemia	Acute Myeloid Leukemia	AML
AML	laml_tcga_pan_can_atlas_2018	TCGA-AB-2869	TCGA-AB-2869-03	Leukemia	Acute Myeloid Leukemia	AML
AML	laml_tcga_pan_can_atlas_2018	TCGA-AB-2870	TCGA-AB-2870-03	Leukemia	Acute Myeloid Leukemia	AML
AML	laml_tcga_pan_can_atlas_2018	TCGA-AB-2871	TCGA-AB-2871-03	Leukemia	Acute Myeloid Leukemia	AML
AML	laml_tcga_pan_can_atlas_2018	TCGA-AB-2872	TCGA-AB-2872-03	Leukemia	Acute Myeloid Leukemia	AML
AML	laml_tcga_pan_can_atlas_2018	TCGA-AB-2873	TCGA-AB-2873-03	Leukemia	Acute Myeloid Leukemia	AML
AML	laml_tcga_pan_can_atlas_2018	TCGA-AB-2874	TCGA-AB-2874-03	Leukemia	Acute Myeloid Leukemia	AML
AML	laml_tcga_pan_can_atlas_2018	TCGA-AB-2875	TCGA-AB-2875-03	Leukemia	Acute Myeloid Leukemia	AML
AML	laml_tcga_pan_can_atlas_2018	TCGA-AB-2876	TCGA-AB-2876-03	Leukemia	Acute Myeloid Leukemia	AML
AML	laml_tcga_pan_can_atlas_2018	TCGA-AB-2877	TCGA-AB-2877-03	Leukemia	Acute Myeloid Leukemia	AML
AML	laml_tcga_pan_can_atlas_2018	TCGA-AB-2878	TCGA-AB-2878-03	Leukemia	Acute Myeloid Leukemia	AML
AML	laml_tcga_pan_can_atlas_2018	TCGA-AB-2879	TCGA-AB-2879-03	Leukemia	Acute Myeloid Leukemia	AML
AML	laml_tcga_pan_can_atlas_2018	TCGA-AB-2880	TCGA-AB-2880-03	Leukemia	Acute Myeloid Leukemia	AML
AML	laml_tcga_pan_can_atlas_2018	TCGA-AB-2881	TCGA-AB-2881-03	Leukemia	Acute Myeloid Leukemia	AML
AML	laml_tcga_pan_can_atlas_2018	TCGA-AB-2882	TCGA-AB-2882-03	Leukemia	Acute Myeloid Leukemia	AML
AML	laml_tcga_pan_can_atlas_2018	TCGA-AB-2883	TCGA-AB-2883-03	Leukemia	Acute Myeloid Leukemia	AML
AML	laml_tcga_pan_can_atlas_2018	TCGA-AB-2884	TCGA-AB-2884-03	Leukemia	Acute Myeloid Leukemia	AML
AML	laml_tcga_pan_can_atlas_2018	TCGA-AB-2885	TCGA-AB-2885-03	Leukemia	Acute Myeloid Leukemia	AML
AML	laml_tcga_pan_can_atlas_2018	TCGA-AB-2886	TCGA-AB-2886-03	Leukemia	Acute Myeloid Leukemia	AML
AML	laml_tcga_pan_can_atlas_2018	TCGA-AB-2887	TCGA-AB-2887-03	Leukemia	Acute Myeloid Leukemia	AML
AML	laml_tcga_pan_can_atlas_2018	TCGA-AB-2888	TCGA-AB-2888-03	Leukemia	Acute Myeloid Leukemia	AML
AML	laml_tcga_pan_can_atlas_2018	TCGA-AB-2889	TCGA-AB-2889-03	Leukemia	Acute Myeloid Leukemia	AML
AML	laml_tcga_pan_can_atlas_2018	TCGA-AB-2890	TCGA-AB-2890-03	Leukemia	Acute Myeloid Leukemia	AML
AML	laml_tcga_pan_can_atlas_2018	TCGA-AB-2891	TCGA-AB-2891-03	Leukemia	Acute Myeloid Leukemia	AML
AML	laml_tcga_pan_can_atlas_2018	TCGA-AB-2892	TCGA-AB-2892-03	Leukemia	Acute Myeloid Leukemia	AML
AML	laml_tcga_pan_can_atlas_2018	TCGA-AB-2893	TCGA-AB-2893-03	Leukemia	Acute Myeloid Leukemia	AML
AML	laml_tcga_pan_can_atlas_2018	TCGA-AB-2894	TCGA-AB-2894-03	Leukemia	Acute Myeloid Leukemia	AML
AML	laml_tcga_pan_can_atlas_2018	TCGA-AB-2895	TCGA-AB-2895-03	Leukemia	Acute Myeloid Leukemia	AML
AML	laml_tcga_pan_can_atlas_2018	TCGA-AB-2896	TCGA-AB-2896-03	Leukemia	Acute Myeloid Leukemia	AML
AML	laml_tcga_pan_can_atlas_2018	TCGA-AB-2897	TCGA-AB-2897-03	Leukemia	Acute Myeloid Leukemia	AML
AML	laml_tcga_pan_can_atlas_2018	TCGA-AB-2898	TCGA-AB-2898-03	Leukemia	Acute Myeloid Leukemia	AML
AML	laml_tcga_pan_can_atlas_2018	TCGA-AB-2899	TCGA-AB-2899-03	Leukemia	Acute Myeloid Leukemia	AML
AML	laml_tcga_pan_can_atlas_2018	TCGA-AB-2900	TCGA-AB-2900-03	Leukemia	Acute Myeloid Leukemia	AML
AML	laml_tcga_pan_can_atlas_2018	TCGA-AB-2901	TCGA-AB-2901-03	Leukemia	Acute Myeloid Leukemia	AML
AML	laml_tcga_pan_can_atlas_2018	TCGA-AB-2903	TCGA-AB-2903-03	Leukemia	Acute Myeloid Leukemia	AML
AML	laml_tcga_pan_can_atlas_2018	TCGA-AB-2904	TCGA-AB-2904-03	Leukemia	Acute Myeloid Leukemia	AML
AML	laml_tcga_pan_can_atlas_2018	TCGA-AB-2905	TCGA-AB-2905-03	Leukemia	Acute Myeloid Leukemia	AML
AML	laml_tcga_pan_can_atlas_2018	TCGA-AB-2906	TCGA-AB-2906-03	Leukemia	Acute Myeloid Leukemia	AML
AML	laml_tcga_pan_can_atlas_2018	TCGA-AB-2907	TCGA-AB-2907-03	Leukemia	Acute Myeloid Leukemia	AML
AML	laml_tcga_pan_can_atlas_2018	TCGA-AB-2908	TCGA-AB-2908-03	Leukemia	Acute Myeloid Leukemia	AML
AML	laml_tcga_pan_can_atlas_2018	TCGA-AB-2909	TCGA-AB-2909-03	Leukemia	Acute Myeloid Leukemia	AML
AML	laml_tcga_pan_can_atlas_2018	TCGA-AB-2910	TCGA-AB-2910-03	Leukemia	Acute Myeloid Leukemia	AML
AML	laml_tcga_pan_can_atlas_2018	TCGA-AB-2911	TCGA-AB-2911-03	Leukemia	Acute Myeloid Leukemia	AML
AML	laml_tcga_pan_can_atlas_2018	TCGA-AB-2912	TCGA-AB-2912-03	Leukemia	Acute Myeloid Leukemia	AML
AML	laml_tcga_pan_can_atlas_2018	TCGA-AB-2913	TCGA-AB-2913-03	Leukemia	Acute Myeloid Leukemia	AML
AML	laml_tcga_pan_can_atlas_2018	TCGA-AB-2914	TCGA-AB-2914-03	Leukemia	Acute Myeloid Leukemia	AML
AML	laml_tcga_pan_can_atlas_2018	TCGA-AB-2915	TCGA-AB-2915-03	Leukemia	Acute Myeloid Leukemia	AML
AML	laml_tcga_pan_can_atlas_2018	TCGA-AB-2916	TCGA-AB-2916-03	Leukemia	Acute Myeloid Leukemia	AML
AML	laml_tcga_pan_can_atlas_2018	TCGA-AB-2917	TCGA-AB-2917-03	Leukemia	Acute Myeloid Leukemia	AML
AML	laml_tcga_pan_can_atlas_2018	TCGA-AB-2918	TCGA-AB-2918-03	Leukemia	Acute Myeloid Leukemia	AML
AML	laml_tcga_pan_can_atlas_2018	TCGA-AB-2919	TCGA-AB-2919-03	Leukemia	Acute Myeloid Leukemia	AML
AML	laml_tcga_pan_can_atlas_2018	TCGA-AB-2920	TCGA-AB-2920-03	Leukemia	Acute Myeloid Leukemia	AML
AML	laml_tcga_pan_can_atlas_2018	TCGA-AB-2921	TCGA-AB-2921-03	Leukemia	Acute Myeloid Leukemia	AML
AML	laml_tcga_pan_can_atlas_2018	TCGA-AB-2922	TCGA-AB-2922-03	Leukemia	Acute Myeloid Leukemia	AML
AML	laml_tcga_pan_can_atlas_2018	TCGA-AB-2923	TCGA-AB-2923-03	Leukemia	Acute Myeloid Leukemia	AML
AML	laml_tcga_pan_can_atlas_2018	TCGA-AB-2924	TCGA-AB-2924-03	Leukemia	Acute Myeloid Leukemia	AML
AML	laml_tcga_pan_can_atlas_2018	TCGA-AB-2925	TCGA-AB-2925-03	Leukemia	Acute Myeloid Leukemia	AML
AML	laml_tcga_pan_can_atlas_2018	TCGA-AB-2926	TCGA-AB-2926-03	Leukemia	Acute Myeloid Leukemia	AML
AML	laml_tcga_pan_can_atlas_2018	TCGA-AB-2927	TCGA-AB-2927-03	Leukemia	Acute Myeloid Leukemia	AML
AML	laml_tcga_pan_can_atlas_2018	TCGA-AB-2928	TCGA-AB-2928-03	Leukemia	Acute Myeloid Leukemia	AML
AML	laml_tcga_pan_can_atlas_2018	TCGA-AB-2929	TCGA-AB-2929-03	Leukemia	Acute Myeloid Leukemia	AML
AML	laml_tcga_pan_can_atlas_2018	TCGA-AB-2930	TCGA-AB-2930-03	Leukemia	Acute Myeloid Leukemia	AML
AML	laml_tcga_pan_can_atlas_2018	TCGA-AB-2931	TCGA-AB-2931-03	Leukemia	Acute Myeloid Leukemia	AML
AML	laml_tcga_pan_can_atlas_2018	TCGA-AB-2932	TCGA-AB-2932-03	Leukemia	Acute Myeloid Leukemia	AML
AML	laml_tcga_pan_can_atlas_2018	TCGA-AB-2933	TCGA-AB-2933-03	Leukemia	Acute Myeloid Leukemia	AML
AML	laml_tcga_pan_can_atlas_2018	TCGA-AB-2934	TCGA-AB-2934-03	Leukemia	Acute Myeloid Leukemia	AML
AML	laml_tcga_pan_can_atlas_2018	TCGA-AB-2935	TCGA-AB-2935-03	Leukemia	Acute Myeloid Leukemia	AML
AML	laml_tcga_pan_can_atlas_2018	TCGA-AB-2936	TCGA-AB-2936-03	Leukemia	Acute Myeloid Leukemia	AML
AML	laml_tcga_pan_can_atlas_2018	TCGA-AB-2937	TCGA-AB-2937-03	Leukemia	Acute Myeloid Leukemia	AML
AML	laml_tcga_pan_can_atlas_2018	TCGA-AB-2938	TCGA-AB-2938-03	Leukemia	Acute Myeloid Leukemia	AML
AML	laml_tcga_pan_can_atlas_2018	TCGA-AB-2939	TCGA-AB-2939-03	Leukemia	Acute Myeloid Leukemia	AML
AML	laml_tcga_pan_can_atlas_2018	TCGA-AB-2940	TCGA-AB-2940-03	Leukemia	Acute Myeloid Leukemia	AML
AML	laml_tcga_pan_can_atlas_2018	TCGA-AB-2941	TCGA-AB-2941-03	Leukemia	Acute Myeloid Leukemia	AML
AML	laml_tcga_pan_can_atlas_2018	TCGA-AB-2942	TCGA-AB-2942-03	Leukemia	Acute Myeloid Leukemia	AML
AML	laml_tcga_pan_can_atlas_2018	TCGA-AB-2943	TCGA-AB-2943-03	Leukemia	Acute Myeloid Leukemia	AML
AML	laml_tcga_pan_can_atlas_2018	TCGA-AB-2944	TCGA-AB-2944-03	Leukemia	Acute Myeloid Leukemia	AML
AML	laml_tcga_pan_can_atlas_2018	TCGA-AB-2945	TCGA-AB-2945-03	Leukemia	Acute Myeloid Leukemia	AML
AML	laml_tcga_pan_can_atlas_2018	TCGA-AB-2946	TCGA-AB-2946-03	Leukemia	Acute Myeloid Leukemia	AML
AML	laml_tcga_pan_can_atlas_2018	TCGA-AB-2947	TCGA-AB-2947-03	Leukemia	Acute Myeloid Leukemia	AML
AML	laml_tcga_pan_can_atlas_2018	TCGA-AB-2948	TCGA-AB-2948-03	Leukemia	Acute Myeloid Leukemia	AML
AML	laml_tcga_pan_can_atlas_2018	TCGA-AB-2949	TCGA-AB-2949-03	Leukemia	Acute Myeloid Leukemia	AML
AML	laml_tcga_pan_can_atlas_2018	TCGA-AB-2950	TCGA-AB-2950-03	Leukemia	Acute Myeloid Leukemia	AML
AML	laml_tcga_pan_can_atlas_2018	TCGA-AB-2952	TCGA-AB-2952-03	Leukemia	Acute Myeloid Leukemia	AML
AML	laml_tcga_pan_can_atlas_2018	TCGA-AB-2954	TCGA-AB-2954-03	Leukemia	Acute Myeloid Leukemia	AML
AML	laml_tcga_pan_can_atlas_2018	TCGA-AB-2955	TCGA-AB-2955-03	Leukemia	Acute Myeloid Leukemia	AML
AML	laml_tcga_pan_can_atlas_2018	TCGA-AB-2956	TCGA-AB-2956-03	Leukemia	Acute Myeloid Leukemia	AML
AML	laml_tcga_pan_can_atlas_2018	TCGA-AB-2957	TCGA-AB-2957-03	Leukemia	Acute Myeloid Leukemia	AML
AML	laml_tcga_pan_can_atlas_2018	TCGA-AB-2959	TCGA-AB-2959-03	Leukemia	Acute Myeloid Leukemia	AML
AML	laml_tcga_pan_can_atlas_2018	TCGA-AB-2963	TCGA-AB-2963-03	Leukemia	Acute Myeloid Leukemia	AML
AML	laml_tcga_pan_can_atlas_2018	TCGA-AB-2964	TCGA-AB-2964-03	Leukemia	Acute Myeloid Leukemia	AML
AML	laml_tcga_pan_can_atlas_2018	TCGA-AB-2965	TCGA-AB-2965-03	Leukemia	Acute Myeloid Leukemia	AML
AML	laml_tcga_pan_can_atlas_2018	TCGA-AB-2966	TCGA-AB-2966-03	Leukemia	Acute Myeloid Leukemia	AML
AML	laml_tcga_pan_can_atlas_2018	TCGA-AB-2967	TCGA-AB-2967-03	Leukemia	Acute Myeloid Leukemia	AML
AML	laml_tcga_pan_can_atlas_2018	TCGA-AB-2968	TCGA-AB-2968-03	Leukemia	Acute Myeloid Leukemia	AML
AML	laml_tcga_pan_can_atlas_2018	TCGA-AB-2969	TCGA-AB-2969-03	Leukemia	Acute Myeloid Leukemia	AML
AML	laml_tcga_pan_can_atlas_2018	TCGA-AB-2970	TCGA-AB-2970-03	Leukemia	Acute Myeloid Leukemia	AML
AML	laml_tcga_pan_can_atlas_2018	TCGA-AB-2971	TCGA-AB-2971-03	Leukemia	Acute Myeloid Leukemia	AML
AML	laml_tcga_pan_can_atlas_2018	TCGA-AB-2972	TCGA-AB-2972-03	Leukemia	Acute Myeloid Leukemia	AML
AML	laml_tcga_pan_can_atlas_2018	TCGA-AB-2973	TCGA-AB-2973-03	Leukemia	Acute Myeloid Leukemia	AML
AML	laml_tcga_pan_can_atlas_2018	TCGA-AB-2974	TCGA-AB-2974-03	Leukemia	Acute Myeloid Leukemia	AML
AML	laml_tcga_pan_can_atlas_2018	TCGA-AB-2975	TCGA-AB-2975-03	Leukemia	Acute Myeloid Leukemia	AML
AML	laml_tcga_pan_can_atlas_2018	TCGA-AB-2976	TCGA-AB-2976-03	Leukemia	Acute Myeloid Leukemia	AML
AML	laml_tcga_pan_can_atlas_2018	TCGA-AB-2977	TCGA-AB-2977-03	Leukemia	Acute Myeloid Leukemia	AML
AML	laml_tcga_pan_can_atlas_2018	TCGA-AB-2978	TCGA-AB-2978-03	Leukemia	Acute Myeloid Leukemia	AML
AML	laml_tcga_pan_can_atlas_2018	TCGA-AB-2979	TCGA-AB-2979-03	Leukemia	Acute Myeloid Leukemia	AML
AML	laml_tcga_pan_can_atlas_2018	TCGA-AB-2980	TCGA-AB-2980-03	Leukemia	Acute Myeloid Leukemia	AML
AML	laml_tcga_pan_can_atlas_2018	TCGA-AB-2981	TCGA-AB-2981-03	Leukemia	Acute Myeloid Leukemia	AML
AML	laml_tcga_pan_can_atlas_2018	TCGA-AB-2982	TCGA-AB-2982-03	Leukemia	Acute Myeloid Leukemia	AML
AML	laml_tcga_pan_can_atlas_2018	TCGA-AB-2983	TCGA-AB-2983-03	Leukemia	Acute Myeloid Leukemia	AML
AML	laml_tcga_pan_can_atlas_2018	TCGA-AB-2984	TCGA-AB-2984-03	Leukemia	Acute Myeloid Leukemia	AML
AML	laml_tcga_pan_can_atlas_2018	TCGA-AB-2985	TCGA-AB-2985-03	Leukemia	Acute Myeloid Leukemia	AML
AML	laml_tcga_pan_can_atlas_2018	TCGA-AB-2986	TCGA-AB-2986-03	Leukemia	Acute Myeloid Leukemia	AML
AML	laml_tcga_pan_can_atlas_2018	TCGA-AB-2987	TCGA-AB-2987-03	Leukemia	Acute Myeloid Leukemia	AML
AML	laml_tcga_pan_can_atlas_2018	TCGA-AB-2988	TCGA-AB-2988-03	Leukemia	Acute Myeloid Leukemia	AML
AML	laml_tcga_pan_can_atlas_2018	TCGA-AB-2989	TCGA-AB-2989-03	Leukemia	Acute Myeloid Leukemia	AML
AML	laml_tcga_pan_can_atlas_2018	TCGA-AB-2990	TCGA-AB-2990-03	Leukemia	Acute Myeloid Leukemia	AML
AML	laml_tcga_pan_can_atlas_2018	TCGA-AB-2991	TCGA-AB-2991-03	Leukemia	Acute Myeloid Leukemia	AML
AML	laml_tcga_pan_can_atlas_2018	TCGA-AB-2992	TCGA-AB-2992-03	Leukemia	Acute Myeloid Leukemia	AML
AML	laml_tcga_pan_can_atlas_2018	TCGA-AB-2993	TCGA-AB-2993-03	Leukemia	Acute Myeloid Leukemia	AML
AML	laml_tcga_pan_can_atlas_2018	TCGA-AB-2994	TCGA-AB-2994-03	Leukemia	Acute Myeloid Leukemia	AML
AML	laml_tcga_pan_can_atlas_2018	TCGA-AB-2995	TCGA-AB-2995-03	Leukemia	Acute Myeloid Leukemia	AML
AML	laml_tcga_pan_can_atlas_2018	TCGA-AB-2996	TCGA-AB-2996-03	Leukemia	Acute Myeloid Leukemia	AML
AML	laml_tcga_pan_can_atlas_2018	TCGA-AB-2997	TCGA-AB-2997-03	Leukemia	Acute Myeloid Leukemia	AML
AML	laml_tcga_pan_can_atlas_2018	TCGA-AB-2998	TCGA-AB-2998-03	Leukemia	Acute Myeloid Leukemia	AML
AML	laml_tcga_pan_can_atlas_2018	TCGA-AB-2999	TCGA-AB-2999-03	Leukemia	Acute Myeloid Leukemia	AML
AML	laml_tcga_pan_can_atlas_2018	TCGA-AB-3000	TCGA-AB-3000-03	Leukemia	Acute Myeloid Leukemia	AML
AML	laml_tcga_pan_can_atlas_2018	TCGA-AB-3001	TCGA-AB-3001-03	Leukemia	Acute Myeloid Leukemia	AML
AML	laml_tcga_pan_can_atlas_2018	TCGA-AB-3002	TCGA-AB-3002-03	Leukemia	Acute Myeloid Leukemia	AML
AML	laml_tcga_pan_can_atlas_2018	TCGA-AB-3005	TCGA-AB-3005-03	Leukemia	Acute Myeloid Leukemia	AML
AML	laml_tcga_pan_can_atlas_2018	TCGA-AB-3006	TCGA-AB-3006-03	Leukemia	Acute Myeloid Leukemia	AML
AML	laml_tcga_pan_can_atlas_2018	TCGA-AB-3007	TCGA-AB-3007-03	Leukemia	Acute Myeloid Leukemia	AML
AML	laml_tcga_pan_can_atlas_2018	TCGA-AB-3008	TCGA-AB-3008-03	Leukemia	Acute Myeloid Leukemia	AML
AML	laml_tcga_pan_can_atlas_2018	TCGA-AB-3009	TCGA-AB-3009-03	Leukemia	Acute Myeloid Leukemia	AML
AML	laml_tcga_pan_can_atlas_2018	TCGA-AB-3011	TCGA-AB-3011-03	Leukemia	Acute Myeloid Leukemia	AML
AML	laml_tcga_pan_can_atlas_2018	TCGA-AB-3012	TCGA-AB-3012-03	Leukemia	Acute Myeloid Leukemia	AML
MDS	mds_mskcc_2020	13-00601	13-00601	Myelodysplastic Syndromes	MDS with Excess Blasts	MDSEB
MDS	mds_mskcc_2020	14-00060	14-00060	Myelodysplastic Syndromes	MDS, Unclassifiable	MDSU
MDS	mds_mskcc_2020	14-00067	14-00067	Myelodysplastic Syndromes	MDS, Unclassifiable	MDSU
MDS	mds_mskcc_2020	14-00242	14-00242	Myelodysplastic Syndromes	MDS with Excess Blasts	MDS
MDS	mds_mskcc_2020	14-00270	14-00270	Myelodysplastic Syndromes	MDS, Unclassifiable	MDSU
MDS	mds_mskcc_2020	14-00376	14-00376	Myelodysplastic Syndromes	MDS with Excess Blasts	MDS
MDS	mds_mskcc_2020	14-00458	14-00458	Myelodysplastic Syndromes	MDS with Excess Blasts	MDS
MDS	mds_mskcc_2020	14-00742	14-00742	Myelodysplastic Syndromes	MDS, Unclassifiable	MDSU
MDS	mds_mskcc_2020	15-00180	15-00180	Myelodysplastic Syndromes	Myelodysplastic Syndromes	MDS
MDS	mds_mskcc_2020	15-00407	15-00407	Myelodysplastic Syndromes	MDS with Multilineage Dysplasia	MDSMD
MDS	mds_mskcc_2020	15-00581	15-00581	Myelodysplastic Syndromes	MDS with isolated del(5q)	MDSID5Q
MDS	mds_mskcc_2020	16-00062	16-00062	Myelodysplastic Syndromes	MDS, Unclassifiable	MDSU
MDS	mds_mskcc_2020	16-00332	16-00332	Myelodysplastic Syndromes	MDS, Unclassifiable	MDSU
MDS	mds_tokyo_2011	MDS-03	MDS-03	Myelodysplastic Syndromes	Myelodysplastic Syndromes	MDS
MDS	mds_tokyo_2011	MDS-04	MDS-04	Myelodysplastic Syndromes	Myelodysplastic Syndromes	MDS
MDS	mds_tokyo_2011	MDS-06	MDS-06	Myelodysplastic Syndromes	Myelodysplastic Syndromes	MDS
MDS	mds_tokyo_2011	MDS-07	MDS-07	Myelodysplastic Syndromes	Myelodysplastic Syndromes	MDS
MDS	mds_tokyo_2011	MDS-08	MDS-08	Myelodysplastic Syndromes	Myelodysplastic Syndromes	MDS
MDS	mds_tokyo_2011	MDS-09	MDS-09	Myelodysplastic Syndromes	Myelodysplastic Syndromes	MDS
MDS	mds_tokyo_2011	MDS-10	MDS-10	Myelodysplastic Syndromes	Myelodysplastic Syndromes	MDS
MDS	mds_tokyo_2011	MDS-11	MDS-11	Myelodysplastic Syndromes	Myelodysplastic Syndromes	MDS
MDS	mds_tokyo_2011	MDS-12	MDS-12	Myelodysplastic Syndromes	Myelodysplastic Syndromes	MDS
MDS	mds_tokyo_2011	MDS-13	MDS-13	Myelodysplastic Syndromes	Myelodysplastic Syndromes	MDS
MDS	mds_tokyo_2011	MDS-14	MDS-14	Myelodysplastic Syndromes	Myelodysplastic Syndromes	MDS
MDS	mds_tokyo_2011	MDS-15	MDS-15	Myelodysplastic Syndromes	Myelodysplastic Syndromes	MDS
MDS	mds_tokyo_2011	MDS-16	MDS-16	Myelodysplastic Syndromes	Myelodysplastic Syndromes	MDS
MDS	mds_tokyo_2011	MDS-17	MDS-17	Myelodysplastic Syndromes	Myelodysplastic Syndromes	MDS
MDS	mds_tokyo_2011	MDS-18	MDS-18	Myelodysplastic Syndromes	Myelodysplastic Syndromes	MDS
MDS	mds_tokyo_2011	MDS-19	MDS-19	Myelodysplastic Syndromes	Myelodysplastic Syndromes	MDS
MDS	mds_tokyo_2011	MDS-20	MDS-20	Myelodysplastic Syndromes	Myelodysplastic Syndromes	MDS
MDS	mds_tokyo_2011	MDS-21	MDS-21	Myelodysplastic Syndromes	Myelodysplastic Syndromes	MDS
MDS	mds_mskcc_2020	P-0003809	P-0000246-T05-IH3	Myelodysplastic Syndromes	Myelodysplastic Syndromes	MDS
MDS	mds_mskcc_2020	P-0004194	P-0000355-T04-TB3	Myelodysplastic Syndromes	Myelodysplastic Syndromes	MDS
MDS	mds_mskcc_2020	P-0005328	P-0001575-T02-TB3	Myelodysplastic Syndromes	Myelodysplastic Syndromes	MDS
MDS	mds_mskcc_2020	P-0006558	P-0001879-T04-TB3	Myelodysplastic Syndromes	Myelodysplastic Syndromes	MDS
MDS	mds_mskcc_2020	P-0006748	P-0002597-T03-TB3	Myelodysplastic Syndromes	Myelodysplastic Syndromes	MDS
MDS	mds_mskcc_2020	P-0007243	P-0002959-T04-IH3	Myelodysplastic Syndromes	Myelodysplastic Syndromes	MDS
MDS	mds_mskcc_2020	P-0007264	P-0003809-T02-TB3	Myelodysplastic Syndromes	Myelodysplastic Syndromes	MDS
MDS	mds_mskcc_2020	P-0007436	P-0004194-T05-TB3	Myelodysplastic Syndromes	Myelodysplastic Syndromes	MDS
MDS	mds_mskcc_2020	P-0007441	P-0005328-T02-IM6	Myelodysplastic Syndromes	Myelodysplastic Syndromes	MDS
MDS	mds_mskcc_2020	P-0007612	P-0006748-T03-TB3	Myelodysplastic Syndromes	Myelodysplastic Syndromes	MDS
MDS	mds_mskcc_2020	P-0007817	P-0007468-T09-TB3	Myelodysplastic Syndromes	Myelodysplastic Syndromes	MDS
MDS	mds_mskcc_2020	P-0008198	P-0007948-T09-TB3	Myelodysplastic Syndromes	Myelodysplastic Syndromes	MDS
MDS	mds_mskcc_2020	P-0008217	P-0007958-T06-TB3	Myelodysplastic Syndromes	Myelodysplastic Syndromes	MDS
MDS	mds_mskcc_2020	P-0008272	P-0008055-T05-IH3	Leukemia	Therapy-Related Myelodysplastic Syndrome	TMDS
MDS	mds_mskcc_2020	P-0008275	P-0008107-T04-TB3	Myelodysplastic Syndromes	Myelodysplastic Syndromes	MDS
MDS	mds_mskcc_2020	P-0008624	P-0008268-T02-TB3	Myelodysplastic Syndromes	Myelodysplastic Syndromes	MDS
MDS	mds_mskcc_2020	P-0008627	P-0008272-T05-TB3	Myelodysplastic Syndromes	Myelodysplastic Syndromes	MDS
MDS	mds_mskcc_2020	P-0008807	P-0008322-T04-IH3	Myelodysplastic Syndromes	Myelodysplastic Syndromes	MDS
MDS	mds_mskcc_2020	P-0008823	P-0008508-T04-IH3	Myelodysplastic Syndromes	Myelodysplastic Syndromes	MDS
MDS	mds_mskcc_2020	P-0008993	P-0008627-T02-TB3	Myelodysplastic Syndromes	Myelodysplastic Syndromes	MDS
MDS	mds_mskcc_2020	P-0009235	P-0008823-T06-TB3	Myelodysplastic Syndromes	Myelodysplastic Syndromes	MDS
MDS	mds_mskcc_2020	P-0009279	P-0008893-T10-TB3	Myelodysplastic Syndromes	Myelodysplastic Syndromes	MDS
MDS	mds_mskcc_2020	P-0009287	P-0009076-T03-TB3	Myelodysplastic Syndromes	Myelodysplastic Syndromes	MDS
MDS	mds_mskcc_2020	P-0009384	P-0009235-T07-TB3	Myelodysplastic Syndromes	Myelodysplastic Syndromes	MDS
MDS	mds_mskcc_2020	P-0009420	P-0009236-T08-TB3	Myelodysplastic Syndromes	Myelodysplastic Syndromes	MDS
MDS	mds_mskcc_2020	P-0009493	P-0009279-T14-TB3	Myelodysplastic Syndromes	Myelodysplastic Syndromes	MDS
MDS	mds_mskcc_2020	P-0009501	P-0009281-T02-TB3	Myelodysplastic Syndromes	Myelodysplastic Syndromes	MDS
MDS	mds_mskcc_2020	P-0009549	P-0009282-T09-IH3	Myelodysplastic Syndromes	MDS with excess blasts-2	MDSEB2
MDS	mds_mskcc_2020	P-0009571	P-0009287-T02-TB3	Myelodysplastic Syndromes	Myelodysplastic Syndromes	MDS
MDS	mds_mskcc_2020	P-0009581	P-0009326-T02-TB3	Myelodysplastic Syndromes	Myelodysplastic Syndromes	MDS
MDS	mds_mskcc_2020	P-0009880	P-0009420-T03-TB3	Myelodysplastic Syndromes	Myelodysplastic Syndromes	MDS
MDS	mds_mskcc_2020	P-0010188	P-0009501-T02-TB3	Myelodysplastic Syndromes	Myelodysplastic Syndromes	MDS
MDS	mds_mskcc_2020	P-0010290	P-0009552-T02-TB3	Myelodysplastic Syndromes	Myelodysplastic Syndromes	MDS
MDS	mds_mskcc_2020	P-0010293	P-0009571-T05-TB3	Myelodysplastic Syndromes	Myelodysplastic Syndromes	MDS
MDS	mds_mskcc_2020	P-0010324	P-0009582-T02-IH3	Myelodysplastic Syndromes	Myelodysplastic Syndromes	MDS
MDS	mds_mskcc_2020	P-0010694	P-0010453-T03-IH3	Myelodysplastic Syndromes	Myelodysplastic Syndromes	MDS
MDS	mds_mskcc_2020	P-0011020	P-0010619-T07-IH3	Myelodysplastic Syndromes	Myelodysplastic Syndromes	MDS
MDS	mds_mskcc_2020	P-0011058	P-0010694-T02-TB3	Myelodysplastic Syndromes	Myelodysplastic Syndromes	MDS
MDS	mds_mskcc_2020	P-0011313	P-0010767-T04-TB3	Myelodysplastic Syndromes	Myelodysplastic Syndromes	MDS
MDS	mds_mskcc_2020	P-0011490	P-0010874-T05-TB3	Myelodysplastic Syndromes	Myelodysplastic Syndromes	MDS
MDS	mds_mskcc_2020	P-0012015	P-0010909-T06-TB3	Myelodysplastic Syndromes	Myelodysplastic Syndromes	MDS
MDS	mds_mskcc_2020	P-0012016	P-0011020-T02-TB3	Myelodysplastic Syndromes	Myelodysplastic Syndromes	MDS
MDS	mds_mskcc_2020	P-0012344	P-0011313-T06-TB3	Myelodysplastic Syndromes	Myelodysplastic Syndromes	MDS
MDS	mds_mskcc_2020	P-0012495	P-0012015-T08-TB3	Myelodysplastic Syndromes	Myelodysplastic Syndromes	MDS
MDS	mds_mskcc_2020	P-0012581	P-0012235-T04-TB3	Myelodysplastic Syndromes	Myelodysplastic Syndromes	MDS
MDS	mds_mskcc_2020	P-0012769	P-0012351-T06-TB3	Myelodysplastic Syndromes	Myelodysplastic Syndromes	MDS
MDS	mds_mskcc_2020	P-0012937	P-0012425-T05-IH3	Myelodysplastic Syndromes	Myelodysplastic Syndromes	MDS
MDS	mds_mskcc_2020	P-0012956	P-0012461-T05-TB3	Myelodysplastic Syndromes	Myelodysplastic Syndromes	MDS
MDS	mds_mskcc_2020	P-0013364	P-0013072-T03-IH3	Myelodysplastic Syndromes	Myelodysplastic Syndromes	MDS
MDS	mds_mskcc_2020	P-0013534	P-0013123-T03-TB3	Myelodysplastic Syndromes	Myelodysplastic Syndromes	MDS
MDS	mds_mskcc_2020	P-0013741	P-0013177-T03-TB3	Myelodysplastic Syndromes	Myelodysplastic Syndromes	MDS
MDS	mds_mskcc_2020	P-0013998	P-0013330-T02-TB3	Myelodysplastic Syndromes	Myelodysplastic Syndromes	MDS
MDS	mds_mskcc_2020	P-0014000	P-0013364-T03-TB3	Myelodysplastic Syndromes	Myelodysplastic Syndromes	MDS
MDS	mds_mskcc_2020	P-0014106	P-0013802-T03-TB3	Myelodysplastic Syndromes	Myelodysplastic Syndromes	MDS
MDS	mds_mskcc_2020	P-0014216	P-0013998-T02-TB3	Myelodysplastic Syndromes	Myelodysplastic Syndromes	MDS
MDS	mds_mskcc_2020	P-0014218	P-0014000-T02-TB3	Myelodysplastic Syndromes	Myelodysplastic Syndromes	MDS
MDS	mds_mskcc_2020	P-0014354	P-0014102-T02-IH3	Myelodysplastic Syndromes	Myelodysplastic Syndromes	MDS
MDS	mds_mskcc_2020	P-0014355	P-0014106-T02-TB3	Myelodysplastic Syndromes	Myelodysplastic Syndromes	MDS
MDS	mds_mskcc_2020	P-0014441	P-0014125-T06-IH3	Myelodysplastic Syndromes	Myelodysplastic Syndromes	MDS
MDS	mds_mskcc_2020	P-0014750	P-0014441-T03-TB3	Myelodysplastic Syndromes	Myelodysplastic Syndromes	MDS
MDS	mds_mskcc_2020	P-0015091	P-0014663-T03-TB3	Myelodysplastic Syndromes	Myelodysplastic Syndromes	MDS
MDS	mds_mskcc_2020	P-0015160	P-0014748-T03-TB3	Myelodysplastic Syndromes	Myelodysplastic Syndromes	MDS
MDS	mds_mskcc_2020	P-0015400	P-0014919-T02-TB3	Myelodysplastic Syndromes	Myelodysplastic Syndromes	MDS
MDS	mds_mskcc_2020	P-0015427	P-0014922-T06-TB3	Myelodysplastic Syndromes	Myelodysplastic Syndromes	MDS
MDS	mds_mskcc_2020	P-0015505	P-0014924-T04-IH3	Myelodysplastic Syndromes	MDS with isolated del(5q)	MDSID5Q
MDS	mds_mskcc_2020	P-0015753	P-0015160-T03-IH3	Myelodysplastic Syndromes	Myelodysplastic Syndromes	MDS
MDS	mds_mskcc_2020	P-0015754	P-0015316-T03-IH3	Myelodysplastic Syndromes	Myelodysplastic Syndromes	MDS
MDS	mds_mskcc_2020	P-0015799	P-0015400-T05-IM6	Myelodysplastic Syndromes	Myelodysplastic Syndromes	MDS
MDS	mds_mskcc_2020	P-0015808	P-0015505-T02-TB3	Myelodysplastic Syndromes	Myelodysplastic Syndromes	MDS
MDS	mds_mskcc_2020	P-0015897	P-0015655-T06-TB3	Myelodysplastic Syndromes	Myelodysplastic Syndromes	MDS
MDS	mds_mskcc_2020	P-0016082	P-0015799-T02-IH3	Myelodysplastic Syndromes	Myelodysplastic Syndromes	MDS
MDS	mds_mskcc_2020	P-0016510	P-0016082-T02-TB3	Myelodysplastic Syndromes	Myelodysplastic Syndromes	MDS
MDS	mds_mskcc_2020	P-0016677	P-0016493-T02-TB3	Myelodysplastic Syndromes	Myelodysplastic Syndromes	MDS
MDS	mds_mskcc_2020	P-0016754	P-0016519-T03-TB3	Myelodysplastic Syndromes	Myelodysplastic Syndromes	MDS
MDS	mds_mskcc_2020	P-0016789	P-0016588-T04-TB3	Myelodysplastic Syndromes	Myelodysplastic Syndromes	MDS
MDS	mds_mskcc_2020	P-0016945	P-0016675-T05-TB3	Myelodysplastic Syndromes	Myelodysplastic Syndromes	MDS
MDS	mds_mskcc_2020	P-0017110	P-0016681-T02-TB3	Myelodysplastic Syndromes	Myelodysplastic Syndromes	MDS
MDS	mds_mskcc_2020	P-0017145	P-0016754-T03-TB3	Myelodysplastic Syndromes	Myelodysplastic Syndromes	MDS
MDS	mds_mskcc_2020	P-0017146	P-0016757-T03-IH3	Myelodysplastic Syndromes	MDS with Ring Sideroblasts and Multilineage Dysplasia	MDSRSMD
MDS	mds_mskcc_2020	P-0017223	P-0016945-T03-TB3	Myelodysplastic Syndromes	Myelodysplastic Syndromes	MDS
MDS	mds_mskcc_2020	P-0017410	P-0017280-T03-TB3	Myelodysplastic Syndromes	Myelodysplastic Syndromes	MDS
MDS	mds_mskcc_2020	P-0017411	P-0017282-T02-IH3	Myelodysplastic Syndromes	Myelodysplastic Syndromes	MDS
MDS	mds_mskcc_2020	P-0017644	P-0017343-T02-TB3	Myelodysplastic Syndromes	Myelodysplastic Syndromes	MDS
MDS	mds_mskcc_2020	P-0017649	P-0017404-T05-IH3	Myelodysplastic Syndromes	MDS with excess blasts-1	MDSEB1
MDS	mds_mskcc_2020	P-0017650	P-0017410-T02-TB3	Myelodysplastic Syndromes	Myelodysplastic Syndromes	MDS
MDS	mds_mskcc_2020	P-0017734	P-0017611-T02-TB3	Myelodysplastic Syndromes	Myelodysplastic Syndromes	MDS
MDS	mds_mskcc_2020	P-0017790	P-0017640-T03-TB3	Myelodysplastic Syndromes	Myelodysplastic Syndromes	MDS
MDS	mds_mskcc_2020	P-0017792	P-0017645-T01-TB3	Myelodysplastic Syndromes	Myelodysplastic Syndromes	MDS
MDS	mds_mskcc_2020	P-0017793	P-0017648-T02-TB3	Myelodysplastic Syndromes	Myelodysplastic Syndromes	MDS
MDS	mds_mskcc_2020	P-0017950	P-0017689-T01-TB3	Myelodysplastic Syndromes	Myelodysplastic Syndromes	MDS
MDS	mds_mskcc_2020	P-0017951	P-0017734-T02-TB3	Myelodysplastic Syndromes	Myelodysplastic Syndromes	MDS
MDS	mds_mskcc_2020	P-0017955	P-0017791-T01-TB3	Myelodysplastic Syndromes	Myelodysplastic Syndromes	MDS
MDS	mds_mskcc_2020	P-0018065	P-0017792-T01-TB3	Myelodysplastic Syndromes	Myelodysplastic Syndromes	MDS
MDS	mds_mskcc_2020	P-0018067	P-0017793-T01-TB3	Myelodysplastic Syndromes	Myelodysplastic Syndromes	MDS
MDS	mds_mskcc_2020	P-0018261	P-0017950-T01-TB3	Myelodysplastic Syndromes	Myelodysplastic Syndromes	MDS
MDS	mds_mskcc_2020	P-0018290	P-0017951-T01-TB3	Myelodysplastic Syndromes	Myelodysplastic Syndromes	MDS
MDS	mds_mskcc_2020	P-0018325	P-0017955-T01-TB3	Myelodysplastic Syndromes	Myelodysplastic Syndromes	MDS
MDS	mds_mskcc_2020	P-0018363	P-0018067-T01-TB3	Myelodysplastic Syndromes	Myelodysplastic Syndromes	MDS
MDS	mds_mskcc_2020	P-0018407	P-0018259-T02-TB3	Myelodysplastic Syndromes	Myelodysplastic Syndromes	MDS
MDS	mds_mskcc_2020	P-0018409	P-0018290-T01-TB3	Myelodysplastic Syndromes	Myelodysplastic Syndromes	MDS
MDS	mds_mskcc_2020	P-0018617	P-0018424-T01-IH3	Myelodysplastic Syndromes	Myelodysplastic Syndromes	MDS
MDS	mds_mskcc_2020	P-0018619	P-0018473-T01-TB3	Myelodysplastic Syndromes	Myelodysplastic Syndromes	MDS
MDS	mds_mskcc_2020	P-0018733	P-0018479-T01-TB3	Myelodysplastic Syndromes	Myelodysplastic Syndromes	MDS
MDS	mds_mskcc_2020	P-0018734	P-0018480-T01-TB3	Myelodysplastic Syndromes	Myelodysplastic Syndromes	MDS
MDS	mds_mskcc_2020	P-0018765	P-0018733-T01-TB3	Myelodysplastic Syndromes	Myelodysplastic Syndromes	MDS
MDS	mds_mskcc_2020	P-0018871	P-0018739-T01-TB3	Myelodysplastic Syndromes	Myelodysplastic Syndromes	MDS
MDS	mds_mskcc_2020	P-0018874	P-0018743-T01-TB3	Myelodysplastic Syndromes	Myelodysplastic Syndromes	MDS
MDS	mds_mskcc_2020	P-0019046	P-0018827-T03-TB3	Myelodysplastic Syndromes	Myelodysplastic Syndromes	MDS
MDS	mds_mskcc_2020	P-0019047	P-0018871-T01-TB3	Myelodysplastic Syndromes	Myelodysplastic Syndromes	MDS
MDS	mds_mskcc_2020	P-0019160	P-0018877-T01-TB3	Myelodysplastic Syndromes	Myelodysplastic Syndromes	MDS
MDS	mds_mskcc_2020	P-0019210	P-0018936-T07-TB3	Myelodysplastic Syndromes	Myelodysplastic Syndromes	MDS
MDS	mds_mskcc_2020	P-0019211	P-0019017-T02-TB3	Myelodysplastic Syndromes	Myelodysplastic Syndromes	MDS
MDS	mds_mskcc_2020	P-0019230	P-0019046-T01-TB3	Myelodysplastic Syndromes	Myelodysplastic Syndromes	MDS
MDS	mds_mskcc_2020	P-0019308	P-0019155-T01-TB3	Myelodysplastic Syndromes	Myelodysplastic Syndromes	MDS
MDS	mds_mskcc_2020	P-0019309	P-0019156-T01-TB3	Myelodysplastic Syndromes	Myelodysplastic Syndromes	MDS
MDS	mds_mskcc_2020	P-0019310	P-0019159-T01-TB3	Myelodysplastic Syndromes	Myelodysplastic Syndromes	MDS
MDS	mds_mskcc_2020	P-0019315	P-0019160-T01-TB3	Myelodysplastic Syndromes	Myelodysplastic Syndromes	MDS
MDS	mds_mskcc_2020	P-0019355	P-0019210-T01-TB3	Myelodysplastic Syndromes	Myelodysplastic Syndromes	MDS
MDS	mds_mskcc_2020	P-0019397	P-0019229-T01-TB3	Myelodysplastic Syndromes	Myelodysplastic Syndromes	MDS
MDS	mds_mskcc_2020	P-0019480	P-0019309-T01-TB3	Myelodysplastic Syndromes	Myelodysplastic Syndromes	MDS
MDS	mds_mskcc_2020	P-0019481	P-0019310-T01-TB3	Myelodysplastic Syndromes	Myelodysplastic Syndromes	MDS
MDS	mds_mskcc_2020	P-0019482	P-0019315-T01-TB3	Myelodysplastic Syndromes	Myelodysplastic Syndromes	MDS
MDS	mds_mskcc_2020	P-0019608	P-0019480-T01-TB3	Myelodysplastic Syndromes	Myelodysplastic Syndromes	MDS
MDS	mds_mskcc_2020	P-0019609	P-0019481-T01-TB3	Myelodysplastic Syndromes	Myelodysplastic Syndromes	MDS
MDS	mds_mskcc_2020	P-0019701	P-0019573-T01-TB3	Myelodysplastic Syndromes	Myelodysplastic Syndromes	MDS
MDS	mds_mskcc_2020	P-0019705	P-0019607-T01-TB3	Myelodysplastic Syndromes	Myelodysplastic Syndromes	MDS
MDS	mds_mskcc_2020	P-0019999	P-0019704-T01-TB3	Myelodysplastic Syndromes	Myelodysplastic Syndromes	MDS
MDS	mds_mskcc_2020	P-0020092	P-0019767-T01-TB3	Myelodysplastic Syndromes	Myelodysplastic Syndromes	MDS
MDS	mds_mskcc_2020	P-0020098	P-0019801-T01-TB3	Myelodysplastic Syndromes	Myelodysplastic Syndromes	MDS
MDS	mds_mskcc_2020	P-0020099	P-0019891-T01-TB3	Myelodysplastic Syndromes	Myelodysplastic Syndromes	MDS
MDS	mds_mskcc_2020	P-0020101	P-0019892-T01-TB3	Myelodysplastic Syndromes	Myelodysplastic Syndromes	MDS
MDS	mds_mskcc_2020	P-0020203	P-0019999-T03-IH3	Myelodysplastic Syndromes	Myelodysplastic Syndromes	MDS
MDS	mds_mskcc_2020	P-0020211	P-0020101-T01-TB3	Myelodysplastic Syndromes	Myelodysplastic Syndromes	MDS
MDS	mds_mskcc_2020	P-0020373	P-0020208-T02-IH3	Myelodysplastic Syndromes	Myelodysplastic Syndromes	MDS
MDS	mds_mskcc_2020	P-0020392	P-0020211-T01-TB3	Myelodysplastic Syndromes	Myelodysplastic Syndromes	MDS
MDS	mds_mskcc_2020	P-0020442	P-0020246-T05-IH3	Myelodysplastic Syndromes	Myelodysplastic Syndromes	MDS
MDS	mds_mskcc_2020	P-0020444	P-0020256-T01-TB3	Myelodysplastic Syndromes	Myelodysplastic Syndromes	MDS
MDS	mds_mskcc_2020	P-0020445	P-0020285-T03-TB3	Myelodysplastic Syndromes	Myelodysplastic Syndromes	MDS
MDS	mds_mskcc_2020	P-0020531	P-0020372-T01-TB3	Myelodysplastic Syndromes	Myelodysplastic Syndromes	MDS
MDS	mds_mskcc_2020	P-0020533	P-0020373-T01-TB3	Myelodysplastic Syndromes	Myelodysplastic Syndromes	MDS
MDS	mds_mskcc_2020	P-0020537	P-0020390-T06-TB3	Myelodysplastic Syndromes	Myelodysplastic Syndromes	MDS
MDS	mds_mskcc_2020	P-0020598	P-0020392-T01-TB3	Myelodysplastic Syndromes	Myelodysplastic Syndromes	MDS
MDS	mds_mskcc_2020	P-0020599	P-0020442-T01-TB3	Myelodysplastic Syndromes	Myelodysplastic Syndromes	MDS
MDS	mds_mskcc_2020	P-0020600	P-0020444-T01-TB3	Myelodysplastic Syndromes	Myelodysplastic Syndromes	MDS
MDS	mds_mskcc_2020	P-0020656	P-0020445-T01-TB3	Myelodysplastic Syndromes	Myelodysplastic Syndromes	MDS
MDS	mds_mskcc_2020	P-0020658	P-0020471-T01-IH3	Myelodysplastic Syndromes	Myelodysplastic Syndromes	MDS
MDS	mds_mskcc_2020	P-0020706	P-0020531-T01-TB3	Myelodysplastic Syndromes	Myelodysplastic Syndromes	MDS
MDS	mds_mskcc_2020	P-0020741	P-0020598-T01-TB3	Myelodysplastic Syndromes	Myelodysplastic Syndromes	MDS
MDS	mds_mskcc_2020	P-0020859	P-0020741-T01-TB3	Myelodysplastic Syndromes	Myelodysplastic Syndromes	MDS
MDS	mds_mskcc_2020	P-0020933	P-0020852-T01-TB3	Myelodysplastic Syndromes	Myelodysplastic Syndromes	MDS
MDS	mds_mskcc_2020	P-0021018	P-0020896-T01-TB3	Myelodysplastic Syndromes	Myelodysplastic Syndromes	MDS
MDS	mds_mskcc_2020	P-0021084	P-0020897-T01-TB3	Myelodysplastic Syndromes	Myelodysplastic Syndromes	MDS
MDS	mds_mskcc_2020	P-0021132	P-0020933-T01-TB3	Myelodysplastic Syndromes	Myelodysplastic Syndromes	MDS
MDS	mds_mskcc_2020	P-0021133	P-0020978-T01-TB3	Myelodysplastic Syndromes	Myelodysplastic Syndromes	MDS
MDS	mds_mskcc_2020	P-0021138	P-0020980-T03-IH3	Myelodysplastic Syndromes	Myelodysplastic Syndromes	MDS
MDS	mds_mskcc_2020	P-0021139	P-0020981-T04-IH3	Myelodysplastic Syndromes	MDS with Excess Blasts	MDSEB
MDS	mds_mskcc_2020	P-0021141	P-0021018-T01-IH3	Myelodysplastic Syndromes	Myelodysplastic Syndromes	MDS
MDS	mds_mskcc_2020	P-0021164	P-0021133-T01-TB3	Myelodysplastic Syndromes	Myelodysplastic Syndromes	MDS
MDS	mds_mskcc_2020	P-0021187	P-0021141-T01-TB3	Myelodysplastic Syndromes	Myelodysplastic Syndromes	MDS
MDS	mds_mskcc_2020	P-0021215	P-0021144-T02-IH3	Myelodysplastic Syndromes	Myelodysplastic Syndromes	MDS
MDS	mds_mskcc_2020	P-0021247	P-0021162-T01-TB3	Myelodysplastic Syndromes	Myelodysplastic Syndromes	MDS
MDS	mds_mskcc_2020	P-0021451	P-0021188-T02-IH3	Myelodysplastic Syndromes	Myelodysplastic Syndromes	MDS
MDS	mds_mskcc_2020	P-0021492	P-0021213-T01-TB3	Myelodysplastic Syndromes	Myelodysplastic Syndromes	MDS
MDS	mds_mskcc_2020	P-0021812	P-0021514-T01-TB3	Myelodysplastic Syndromes	Myelodysplastic Syndromes	MDS
MDS	mds_mskcc_2020	P-0021815	P-0021553-T01-TB3	Myelodysplastic Syndromes	Myelodysplastic Syndromes	MDS
MDS	mds_mskcc_2020	P-0021858	P-0021763-T01-TB3	Myelodysplastic Syndromes	Myelodysplastic Syndromes	MDS
MDS	mds_mskcc_2020	P-0021903	P-0021765-T02-TB3	Myelodysplastic Syndromes	Myelodysplastic Syndromes	MDS
MDS	mds_mskcc_2020	P-0021907	P-0021766-T01-TB3	Myelodysplastic Syndromes	Myelodysplastic Syndromes	MDS
MDS	mds_mskcc_2020	P-0021960	P-0021813-T02-IH3	Myelodysplastic Syndromes	Myelodysplastic Syndromes	MDS
MDS	mds_mskcc_2020	P-0022105	P-0021907-T03-TB3	Myelodysplastic Syndromes	Myelodysplastic Syndromes	MDS
MDS	mds_mskcc_2020	P-0022122	P-0021959-T01-TB3	Myelodysplastic Syndromes	Myelodysplastic Syndromes	MDS
MDS	mds_mskcc_2020	P-0022163	P-0022037-T01-TB3	Myelodysplastic Syndromes	Myelodysplastic Syndromes	MDS
MDS	mds_mskcc_2020	P-0022263	P-0022077-T04-TB3	Myelodysplastic Syndromes	Myelodysplastic Syndromes	MDS
MDS	mds_mskcc_2020	P-0022266	P-0022078-T01-TB3	Myelodysplastic Syndromes	Myelodysplastic Syndromes	MDS
MDS	mds_mskcc_2020	P-0022316	P-0022122-T02-TB3	Myelodysplastic Syndromes	Myelodysplastic Syndromes	MDS
MDS	mds_mskcc_2020	P-0022352	P-0022160-T01-TB3	Myelodysplastic Syndromes	Myelodysplastic Syndromes	MDS
MDS	mds_mskcc_2020	P-0022418	P-0022164-T01-TB3	Myelodysplastic Syndromes	Myelodysplastic Syndromes	MDS
MDS	mds_mskcc_2020	P-0022459	P-0022262-T02-TB3	Myelodysplastic Syndromes	Myelodysplastic Syndromes	MDS
MDS	mds_mskcc_2020	P-0022492	P-0022266-T01-TB3	Myelodysplastic Syndromes	Myelodysplastic Syndromes	MDS
MDS	mds_mskcc_2020	P-0022499	P-0022296-T01-TB3	Myelodysplastic Syndromes	Myelodysplastic Syndromes	MDS
MDS	mds_mskcc_2020	P-0022545	P-0022297-T01-TB3	Myelodysplastic Syndromes	Myelodysplastic Syndromes	MDS
MDS	mds_mskcc_2020	P-0022629	P-0022352-T03-IH3	Myelodysplastic Syndromes	Myelodysplastic Syndromes	MDS
MDS	mds_mskcc_2020	P-0022710	P-0022499-T01-TB3	Myelodysplastic Syndromes	Myelodysplastic Syndromes	MDS
MDS	mds_mskcc_2020	P-0022898	P-0022631-T01-TB3	Myelodysplastic Syndromes	Myelodysplastic Syndromes	MDS
MDS	mds_mskcc_2020	P-0022965	P-0022634-T01-TB3	Myelodysplastic Syndromes	Myelodysplastic Syndromes	MDS
MDS	mds_mskcc_2020	P-0023073	P-0022709-T01-TB3	Myelodysplastic Syndromes	Myelodysplastic Syndromes	MDS
MDS	mds_mskcc_2020	P-0023074	P-0022710-T01-TB3	Myelodysplastic Syndromes	Myelodysplastic Syndromes	MDS
MDS	mds_mskcc_2020	P-0023078	P-0022858-T01-TB3	Myelodysplastic Syndromes	Myelodysplastic Syndromes	MDS
MDS	mds_mskcc_2020	P-0023145	P-0022898-T01-TB3	Myelodysplastic Syndromes	Myelodysplastic Syndromes	MDS
MDS	mds_mskcc_2020	P-0023146	P-0022962-T01-TB3	Myelodysplastic Syndromes	Myelodysplastic Syndromes	MDS
MDS	mds_mskcc_2020	P-0023147	P-0022963-T01-TB3	Myelodysplastic Syndromes	Myelodysplastic Syndromes	MDS
MDS	mds_mskcc_2020	P-0023149	P-0023073-T01-TB3	Myelodysplastic Syndromes	Myelodysplastic Syndromes	MDS
MDS	mds_mskcc_2020	P-0023182	P-0023078-T01-TB3	Myelodysplastic Syndromes	Myelodysplastic Syndromes	MDS
MDS	mds_mskcc_2020	P-0023305	P-0023150-T01-TB3	Myelodysplastic Syndromes	Myelodysplastic Syndromes	MDS
MDS	mds_mskcc_2020	P-0023362	P-0023241-T01-TB3	Myelodysplastic Syndromes	Myelodysplastic Syndromes	MDS
MDS	mds_mskcc_2020	P-0023495	P-0023332-T01-TB3	Myelodysplastic Syndromes	Myelodysplastic Syndromes	MDS
MDS	mds_mskcc_2020	P-0023507	P-0023375-T01-TB3	Myelodysplastic Syndromes	Myelodysplastic Syndromes	MDS
MDS	mds_mskcc_2020	P-0023654	P-0023495-T02-TB3	Myelodysplastic Syndromes	Myelodysplastic Syndromes	MDS
MDS	mds_mskcc_2020	P-0023724	P-0023656-T01-TB3	Myelodysplastic Syndromes	Myelodysplastic Syndromes	MDS
MDS	mds_mskcc_2020	P-0023807	P-0023659-T01-TB3	Myelodysplastic Syndromes	Myelodysplastic Syndromes	MDS
MDS	mds_mskcc_2020	P-0023883	P-0023691-T02-TB3	Myelodysplastic Syndromes	Myelodysplastic Syndromes	MDS
MDS	mds_mskcc_2020	P-0023892	P-0023807-T01-TB3	Myelodysplastic Syndromes	Myelodysplastic Syndromes	MDS
MDS	mds_mskcc_2020	P-0023893	P-0023812-T01-TB3	Myelodysplastic Syndromes	Myelodysplastic Syndromes	MDS
MDS	mds_mskcc_2020	P-0023922	P-0023829-T01-TB3	Myelodysplastic Syndromes	Myelodysplastic Syndromes	MDS
MDS	mds_mskcc_2020	P-0023938	P-0023883-T01-TB3	Myelodysplastic Syndromes	Myelodysplastic Syndromes	MDS
MDS	mds_mskcc_2020	P-0024003	P-0023893-T01-TB3	Myelodysplastic Syndromes	Myelodysplastic Syndromes	MDS
MDS	mds_mskcc_2020	P-0024172	P-0024004-T01-TB3	Myelodysplastic Syndromes	Myelodysplastic Syndromes	MDS
MDS	mds_mskcc_2020	P-0024175	P-0024012-T01-IH3	Myelodysplastic Syndromes	Myelodysplastic Syndromes	MDS
MDS	mds_mskcc_2020	P-0024256	P-0024103-T02-TB3	Myelodysplastic Syndromes	Myelodysplastic Syndromes	MDS
MDS	mds_mskcc_2020	P-0024272	P-0024171-T01-TB3	Myelodysplastic Syndromes	Myelodysplastic Syndromes	MDS
MDS	mds_mskcc_2020	P-0024279	P-0024172-T01-TB3	Myelodysplastic Syndromes	Myelodysplastic Syndromes	MDS
MDS	mds_mskcc_2020	P-0024282	P-0024175-T01-TB3	Myelodysplastic Syndromes	Myelodysplastic Syndromes	MDS
MDS	mds_mskcc_2020	P-0024283	P-0024176-T01-TB3	Myelodysplastic Syndromes	Myelodysplastic Syndromes	MDS
MDS	mds_mskcc_2020	P-0024378	P-0024254-T01-TB3	Myelodysplastic Syndromes	Myelodysplastic Syndromes	MDS
MDS	mds_mskcc_2020	P-0024379	P-0024256-T01-TB3	Myelodysplastic Syndromes	Myelodysplastic Syndromes	MDS
MDS	mds_mskcc_2020	P-0024696	P-0024412-T03-IH3	Myelodysplastic Syndromes	MDS with Single Lineage Dysplasia	MDSSLD
MDS	mds_mskcc_2020	P-0024711	P-0024438-T03-TB3	Myelodysplastic Syndromes	Myelodysplastic Syndromes	MDS
MDS	mds_mskcc_2020	P-0024715	P-0024625-T02-TB3	Myelodysplastic Syndromes	Myelodysplastic Syndromes	MDS
MDS	mds_mskcc_2020	P-0024718	P-0024626-T05-TB3	Myelodysplastic Syndromes	Myelodysplastic Syndromes	MDS
MDS	mds_mskcc_2020	P-0024810	P-0024696-T02-IH3	Myelodysplastic Syndromes	MDS with Excess Blasts	MDSEB
MDS	mds_mskcc_2020	P-0024816	P-0024710-T01-TB3	Myelodysplastic Syndromes	Myelodysplastic Syndromes	MDS
MDS	mds_mskcc_2020	P-0024847	P-0024711-T01-TB3	Myelodysplastic Syndromes	Myelodysplastic Syndromes	MDS
MDS	mds_mskcc_2020	P-0024942	P-0024715-T01-TB3	Myelodysplastic Syndromes	Myelodysplastic Syndromes	MDS
MDS	mds_mskcc_2020	P-0025053	P-0024816-T06-TB3	Myelodysplastic Syndromes	Myelodysplastic Syndromes	MDS
MDS	mds_mskcc_2020	P-0025076	P-0024964-T03-TB3	Myelodysplastic Syndromes	Myelodysplastic Syndromes	MDS
MDS	mds_mskcc_2020	P-0025105	P-0025034-T01-TB3	Myelodysplastic Syndromes	Myelodysplastic Syndromes	MDS
MDS	mds_mskcc_2020	P-0025213	P-0025053-T01-TB3	Myelodysplastic Syndromes	Myelodysplastic Syndromes	MDS
MDS	mds_mskcc_2020	P-0025231	P-0025056-T02-IH3	Myelodysplastic Syndromes	Myelodysplastic Syndromes	MDS
MDS	mds_mskcc_2020	P-0025369	P-0025213-T02-TB3	Myelodysplastic Syndromes	Myelodysplastic Syndromes	MDS
MDS	mds_mskcc_2020	P-0025370	P-0025230-T01-TB3	Myelodysplastic Syndromes	Myelodysplastic Syndromes	MDS
MDS	mds_mskcc_2020	P-0025372	P-0025233-T01-TB3	Myelodysplastic Syndromes	Myelodysplastic Syndromes	MDS
MDS	mds_mskcc_2020	P-0025518	P-0025340-T01-TB3	Myelodysplastic Syndromes	Myelodysplastic Syndromes	MDS
MDS	mds_mskcc_2020	P-0025522	P-0025370-T02-TB3	Myelodysplastic Syndromes	Myelodysplastic Syndromes	MDS
MDS	mds_mskcc_2020	P-0025585	P-0025372-T02-TB3	Myelodysplastic Syndromes	Myelodysplastic Syndromes	MDS
MDS	mds_mskcc_2020	P-0025626	P-0025431-T02-TB3	Myelodysplastic Syndromes	Myelodysplastic Syndromes	MDS
MDS	mds_mskcc_2020	P-0025726	P-0025522-T01-TB3	Myelodysplastic Syndromes	Myelodysplastic Syndromes	MDS
MDS	mds_mskcc_2020	P-0025752	P-0025585-T01-IH3	Myelodysplastic Syndromes	Myelodysplastic Syndromes	MDS
MDS	mds_mskcc_2020	P-0025799	P-0025617-T03-IH3	Myelodysplastic Syndromes	Myelodysplastic Syndromes	MDS
MDS	mds_mskcc_2020	P-0025801	P-0025621-T01-TB3	Myelodysplastic Syndromes	Myelodysplastic Syndromes	MDS
MDS	mds_mskcc_2020	P-0025812	P-0025623-T01-TB3	Myelodysplastic Syndromes	Myelodysplastic Syndromes	MDS
MDS	mds_mskcc_2020	P-0025818	P-0025626-T03-IH3	Myelodysplastic Syndromes	MDS with excess blasts-2	MDSEB2
MDS	mds_mskcc_2020	P-0025819	P-0025723-T01-TB3	Myelodysplastic Syndromes	Myelodysplastic Syndromes	MDS
MDS	mds_mskcc_2020	P-0025821	P-0025724-T01-TB3	Myelodysplastic Syndromes	Myelodysplastic Syndromes	MDS
MDS	mds_mskcc_2020	P-0025968	P-0025801-T01-TB3	Myelodysplastic Syndromes	Myelodysplastic Syndromes	MDS
MDS	mds_mskcc_2020	P-0025971	P-0025818-T01-TB3	Myelodysplastic Syndromes	Myelodysplastic Syndromes	MDS
MDS	mds_mskcc_2020	P-0026085	P-0025846-T01-TB3	Myelodysplastic Syndromes	Myelodysplastic Syndromes	MDS
MDS	mds_mskcc_2020	P-0026090	P-0025964-T01-TB3	Myelodysplastic Syndromes	Myelodysplastic Syndromes	MDS
MDS	mds_mskcc_2020	P-0026146	P-0025968-T01-TB3	Myelodysplastic Syndromes	Myelodysplastic Syndromes	MDS
MDS	mds_mskcc_2020	P-0026180	P-0025971-T01-TB3	Myelodysplastic Syndromes	Myelodysplastic Syndromes	MDS
MDS	mds_mskcc_2020	P-0026185	P-0026047-T02-IH3	Myelodysplastic Syndromes	Myelodysplastic Syndromes	MDS
MDS	mds_mskcc_2020	P-0026263	P-0026087-T10-IH3	Myelodysplastic Syndromes	Myelodysplastic Syndromes	MDS
MDS	mds_mskcc_2020	P-0026269	P-0026146-T02-IH3	Myelodysplastic Syndromes	Myelodysplastic Syndromes	MDS
MDS	mds_mskcc_2020	P-0026881	P-0026268-T03-TB3	Myelodysplastic Syndromes	Myelodysplastic Syndromes	MDS
MDS	mds_mskcc_2020	P-0026925	P-0026703-T03-IH3	Myelodysplastic Syndromes	Myelodysplastic Syndromes	MDS
MDS	mds_mskcc_2020	P-0027068	P-0026922-T04-IH3	Myelodysplastic Syndromes	Myelodysplastic Syndromes	MDS
MDS	mds_mskcc_2020	P-0027173	P-0026924-T02-TB3	Myelodysplastic Syndromes	Myelodysplastic Syndromes	MDS
MDS	mds_mskcc_2020	P-0027177	P-0026983-T01-IH3	Myelodysplastic Syndromes	Myelodysplastic Syndromes	MDS
MDS	mds_mskcc_2020	P-0027366	P-0027068-T01-TB3	Myelodysplastic Syndromes	Myelodysplastic Syndromes	MDS
MDS	mds_mskcc_2020	P-0027372	P-0027174-T04-IH3	Myelodysplastic Syndromes	Myelodysplastic Syndromes	MDS
MDS	mds_mskcc_2020	P-0027373	P-0027177-T03-TB3	Myelodysplastic Syndromes	Myelodysplastic Syndromes	MDS
MDS	mds_mskcc_2020	P-0027702	P-0027372-T02-IH3	Myelodysplastic Syndromes	Myelodysplastic Syndromes	MDS
MDS	mds_mskcc_2020	P-0027961	P-0027688-T03-IH3	Myelodysplastic Syndromes	Myelodysplastic Syndromes	MDS
MDS	mds_mskcc_2020	P-0027962	P-0027690-T04-IH3	Myelodysplastic Syndromes	Myelodysplastic Syndromes	MDS
MDS	mds_mskcc_2020	P-0028045	P-0027895-T04-IH3	Myelodysplastic Syndromes	MDS with excess blasts-1	MDSEB1
MDS	mds_mskcc_2020	P-0028132	P-0027961-T02-TB3	Myelodysplastic Syndromes	Myelodysplastic Syndromes	MDS
MDS	mds_mskcc_2020	P-0028188	P-0028045-T02-IH3	Myelodysplastic Syndromes	Myelodysplastic Syndromes	MDS
MDS	mds_mskcc_2020	P-0028212	P-0028132-T04-IH3	Myelodysplastic Syndromes	Myelodysplastic Syndromes	MDS
MDS	mds_mskcc_2020	P-0028369	P-0028140-T02-IH3	Myelodysplastic Syndromes	Myelodysplastic Syndromes	MDS
MDS	mds_mskcc_2020	P-0028390	P-0028188-T01-IH3	Myelodysplastic Syndromes	Myelodysplastic Syndromes	MDS
MDS	mds_mskcc_2020	P-0028815	P-0028593-T02-IH3	Myelodysplastic Syndromes	Myelodysplastic Syndromes	MDS
MDS	mds_mskcc_2020	P-0029004	P-0028667-T01-IH3	Myelodysplastic Syndromes	Myelodysplastic Syndromes	MDS
MDS	mds_mskcc_2020	P-0029077	P-0028727-T02-IH3	Myelodysplastic Syndromes	Myelodysplastic Syndromes	MDS
MDS	mds_mskcc_2020	P-0029195	P-0028737-T02-IH3	Myelodysplastic Syndromes	Myelodysplastic Syndromes	MDS
MDS	mds_mskcc_2020	P-0029233	P-0028770-T02-TB3	Myelodysplastic Syndromes	Myelodysplastic Syndromes	MDS
MDS	mds_mskcc_2020	P-0029235	P-0028815-T01-IH3	Myelodysplastic Syndromes	Myelodysplastic Syndromes	MDS
MDS	mds_mskcc_2020	P-0029348	P-0029004-T01-TB3	Myelodysplastic Syndromes	Myelodysplastic Syndromes	MDS
MDS	mds_mskcc_2020	P-0029488	P-0029234-T05-IH3	Myelodysplastic Syndromes	Myelodysplastic Syndromes	MDS
MDS	mds_mskcc_2020	P-0029503	P-0029374-T04-IH3	Myelodysplastic Syndromes	Myelodysplastic Syndromes	MDS
MDS	mds_mskcc_2020	P-0029651	P-0029424-T02-IH3	Myelodysplastic Syndromes	Myelodysplastic Syndromes	MDS
MDS	mds_mskcc_2020	P-0029672	P-0029488-T01-TB3	Myelodysplastic Syndromes	Myelodysplastic Syndromes	MDS
MDS	mds_mskcc_2020	P-0029680	P-0029501-T02-IH3	Myelodysplastic Syndromes	Myelodysplastic Syndromes	MDS
MDS	mds_mskcc_2020	P-0029703	P-0029572-T03-TB3	Myelodysplastic Syndromes	Myelodysplastic Syndromes	MDS
MDS	mds_mskcc_2020	P-0029864	P-0029651-T01-TB3	Myelodysplastic Syndromes	Myelodysplastic Syndromes	MDS
MDS	mds_mskcc_2020	P-0029915	P-0029672-T02-IH3	Myelodysplastic Syndromes	Myelodysplastic Syndromes	MDS
MDS	mds_mskcc_2020	P-0030061	P-0029680-T01-IH3	Myelodysplastic Syndromes	Myelodysplastic Syndromes	MDS
MDS	mds_mskcc_2020	P-0030281	P-0030034-T01-TB3	Myelodysplastic Syndromes	Myelodysplastic Syndromes	MDS
MDS	mds_mskcc_2020	P-0030403	P-0030039-T05-IH3	Leukemia	Therapy-Related Myelodysplastic Syndrome	TMDS
MDS	mds_mskcc_2020	P-0030533	P-0030076-T01-IH3	Myelodysplastic Syndromes	Myelodysplastic Syndromes	MDS
MDS	mds_mskcc_2020	P-0030535	P-0030114-T03-TB3	Myelodysplastic Syndromes	Myelodysplastic Syndromes	MDS
MDS	mds_mskcc_2020	P-0030536	P-0030272-T02-TB3	Myelodysplastic Syndromes	Myelodysplastic Syndromes	MDS
MDS	mds_mskcc_2020	P-0030599	P-0030281-T04-IH3	Myelodysplastic Syndromes	Myelodysplastic Syndromes	MDS
MDS	mds_mskcc_2020	P-0030714	P-0030532-T02-IH3	Myelodysplastic Syndromes	Myelodysplastic Syndromes	MDS
MDS	mds_mskcc_2020	P-0030765	P-0030533-T02-IH3	Myelodysplastic Syndromes	Myelodysplastic Syndromes	MDS
MDS	mds_mskcc_2020	P-0030837	P-0030534-T04-IH3	Myelodysplastic Syndromes	Myelodysplastic Syndromes	MDS
MDS	mds_mskcc_2020	P-0030914	P-0030535-T04-IH3	Myelodysplastic Syndromes	Myelodysplastic Syndromes	MDS
MDS	mds_mskcc_2020	P-0030950	P-0030537-T02-IH3	Myelodysplastic Syndromes	Myelodysplastic Syndromes	MDS
MDS	mds_mskcc_2020	P-0030991	P-0030599-T01-IH3	Myelodysplastic Syndromes	Myelodysplastic Syndromes	MDS
MDS	mds_mskcc_2020	P-0031074	P-0030714-T05-IH3	Myelodysplastic Syndromes	MDS with excess blasts-2	MDSEB2
MDS	mds_mskcc_2020	P-0031160	P-0030837-T04-IH3	Myelodysplastic Syndromes	Myelodysplastic Syndromes	MDS
MDS	mds_mskcc_2020	P-0031292	P-0030945-T04-TB3	Myelodysplastic Syndromes	MDS with excess blasts-1	MDSEB1
MDS	mds_mskcc_2020	P-0031311	P-0030950-T04-IH3	Myelodysplastic Syndromes	Myelodysplastic Syndromes	MDS
MDS	mds_mskcc_2020	P-0031316	P-0030991-T02-IH3	Myelodysplastic Syndromes	Myelodysplastic Syndromes	MDS
MDS	mds_mskcc_2020	P-0031367	P-0031034-T04-IH3	Myelodysplastic Syndromes	Myelodysplastic Syndromes	MDS
MDS	mds_mskcc_2020	P-0031541	P-0031119-T03-IH3	Leukemia	Therapy-Related Myelodysplastic Syndrome	TMDS
MDS	mds_mskcc_2020	P-0031564	P-0031311-T02-IH3	Myelodysplastic Syndromes	Myelodysplastic Syndromes	MDS
MDS	mds_mskcc_2020	P-0031680	P-0031369-T02-IH3	Myelodysplastic Syndromes	Myelodysplastic Syndromes	MDS
MDS	mds_mskcc_2020	P-0031682	P-0031541-T02-IH3	Myelodysplastic Syndromes	Myelodysplastic Syndromes	MDS
MDS	mds_mskcc_2020	P-0031781	P-0031545-T01-IH3	Myelodysplastic Syndromes	Myelodysplastic Syndromes	MDS
MDS	mds_mskcc_2020	P-0032037	P-0031682-T04-IH3	Myelodysplastic Syndromes	Myelodysplastic Syndromes	MDS
MDS	mds_mskcc_2020	P-0032148	P-0031781-T01-IH3	Myelodysplastic Syndromes	Myelodysplastic Syndromes	MDS
MDS	mds_mskcc_2020	P-0032220	P-0031788-T01-IH3	Myelodysplastic Syndromes	Myelodysplastic Syndromes	MDS
MDS	mds_mskcc_2020	P-0032241	P-0031974-T04-IH3	Myelodysplastic Syndromes	Myelodysplastic Syndromes	MDS
MDS	mds_mskcc_2020	P-0032321	P-0031976-T04-IH3	Myelodysplastic Syndromes	Myelodysplastic Syndromes	MDS
MDS	mds_mskcc_2020	P-0032540	P-0032240-T03-IH3	Myelodysplastic Syndromes	MDS with Multilineage Dysplasia	MDSMD
MDS	mds_mskcc_2020	P-0032541	P-0032241-T03-IH3	Myelodysplastic Syndromes	MDS with Multilineage Dysplasia	MDSMD
MDS	mds_mskcc_2020	P-0032912	P-0032559-T05-IH3	Myelodysplastic Syndromes	Myelodysplastic Syndromes	MDS
MDS	mds_mskcc_2020	P-0032918	P-0032574-T01-IH3	Myelodysplastic Syndromes	MDS with Ring Sideroblasts and Single Lineage Dysplasia	MDSRSSLD
MDS	mds_mskcc_2020	P-0033268	P-0032912-T02-IH3	Leukemia	Therapy-Related Myelodysplastic Syndrome	TMDS
MDS	mds_mskcc_2020	P-0033288	P-0033159-T03-IH3	Myelodysplastic Syndromes	Myelodysplastic Syndromes	MDS
MDS	mds_mskcc_2020	P-0033829	P-0033386-T03-IH3	Myelodysplastic Syndromes	MDS with excess blasts-1	MDSEB1
MDS	mds_mskcc_2020	P-0033909	P-0033393-T03-IH3	Myelodysplastic Syndromes	Myelodysplastic Syndromes	MDS
MDS	mds_mskcc_2020	P-0034199	P-0033829-T02-IH3	Leukemia	Therapy-Related Myelodysplastic Syndrome	TMDS
MDS	mds_mskcc_2020	P-0034209	P-0033872-T01-IH3	Myelodysplastic Syndromes	Myelodysplastic Syndromes	MDS
MDS	mds_mskcc_2020	P-0034439	P-0034047-T02-IH3	Myelodysplastic Syndromes	MDS with excess blasts-2	MDSEB2
MDS	mds_mskcc_2020	P-0034836	P-0034459-T01-IH3	Myelodysplastic Syndromes	Myelodysplastic Syndromes	MDS
MDS	mds_mskcc_2020	P-0035112	P-0034801-T01-IH3	Myelodysplastic Syndromes	MDS with excess blasts-1	MDSEB1
MDS	mds_mskcc_2020	P-0035249	P-0034835-T01-IH3	Myelodysplastic Syndromes	MDS with excess blasts-2	MDSEB2
MDS	mds_mskcc_2020	P-0035254	P-0034841-T02-IH3	Myelodysplastic Syndromes	MDS with Excess Blasts	MDSEB
MDS	mds_mskcc_2020	P-0035255	P-0034843-T02-IH3	Myelodysplastic Syndromes	Myelodysplastic Syndromes	MDS
MDS	mds_mskcc_2020	P-0035306	P-0034857-T02-IH3	Myelodysplastic Syndromes	MDS with Multilineage Dysplasia	MDSMD
MDS	mds_mskcc_2020	P-0035350	P-0034959-T01-IH3	Myelodysplastic Syndromes	MDS with Ring Sideroblasts and Multilineage Dysplasia	MDSRSMD
MDS	mds_mskcc_2020	P-0035354	P-0035038-T02-IH3	Myelodysplastic Syndromes	MDS with excess blasts-2	MDSEB2
MDS	mds_mskcc_2020	P-0035356	P-0035112-T03-IH3	Myelodysplastic Syndromes	MDS with excess blasts-1	MDSEB1
MDS	mds_mskcc_2020	P-0035541	P-0035253-T02-IH3	Myelodysplastic Syndromes	MDS with Ring Sideroblasts and Multilineage Dysplasia	MDSRSMD
MDS	mds_mskcc_2020	P-0035600	P-0035254-T02-IH3	Myelodysplastic Syndromes	MDS with Multilineage Dysplasia	MDSMD
MDS	mds_mskcc_2020	P-0035862	P-0035394-T02-IH3	Myelodysplastic Syndromes	MDS with excess blasts-1	MDSEB1
MDS	mds_mskcc_2020	P-0036037	P-0035541-T04-IH3	Myelodysplastic Syndromes	Myelodysplastic Syndromes	MDS
MDS	mds_mskcc_2020	P-0036076	P-0035800-T02-IH3	Myelodysplastic Syndromes	Myelodysplastic Syndromes	MDS
MDS	mds_mskcc_2020	P-0036139	P-0036067-T01-IH3	Myelodysplastic Syndromes	MDS with excess blasts-2	MDSEB2
MDS	mds_mskcc_2020	P-0036187	P-0036076-T01-IH3	Myelodysplastic Syndromes	MDS with excess blasts-2	MDSEB2
MDS	mds_mskcc_2020	P-0036356	P-0036104-T03-IH3	Myelodysplastic Syndromes	MDS with Ring Sideroblasts	MDSRS
MDS	mds_mskcc_2020	P-0036416	P-0036139-T01-IH3	Myelodysplastic Syndromes	Myelodysplastic Syndromes	MDS
MDS	mds_mskcc_2020	P-0036490	P-0036187-T01-IH3	Myelodysplastic Syndromes	MDS with Ring Sideroblasts and Single Lineage Dysplasia	MDSRSSLD
MDS	mds_mskcc_2020	P-0036538	P-0036195-T01-IH3	Leukemia	Therapy-Related Myelodysplastic Syndrome	TMDS
MDS	mds_mskcc_2020	P-0036539	P-0036198-T01-IH3	Myelodysplastic Syndromes	Myelodysplastic Syndromes	MDS
MDS	mds_mskcc_2020	P-0036836	P-0036538-T02-IH3	Myelodysplastic Syndromes	MDS with excess blasts-2	MDSEB2
MDS	mds_mskcc_2020	P-0037050	P-0036690-T02-IH3	Myelodysplastic Syndromes	MDS with excess blasts-2	MDSEB2
MDS	mds_mskcc_2020	P-0037187	P-0037036-T02-IH3	Leukemia	Therapy-Related Myelodysplastic Syndrome	TMDS
MDS	mds_mskcc_2020	P-0037562	P-0037217-T01-IH3	Myelodysplastic Syndromes	Myelodysplastic Syndromes	MDS
MDS	mds_mskcc_2020	P-0037705	P-0037364-T01-IH3	Myelodysplastic Syndromes	Myelodysplastic Syndromes	MDS
MDS	mds_mskcc_2020	P-0037851	P-0037681-T01-IH3	Leukemia	Therapy-Related Myelodysplastic Syndrome	TMDS
MDS	mds_mskcc_2020	P-0038105	P-0037912-T02-IH3	Myelodysplastic Syndromes	MDS with excess blasts-2	MDSEB2
MDS	mds_mskcc_2020	P-0038232	P-0038030-T01-IH3	Myelodysplastic Syndromes	Myelodysplastic Syndromes	MDS
MDS	mds_mskcc_2020	P-0038362	P-0038074-T01-IH3	Myelodysplastic Syndromes	Myelodysplastic Syndromes	MDS
MDS	mds_mskcc_2020	P-0038400	P-0038107-T01-IH3	Myelodysplastic Syndromes	MDS with Ring Sideroblasts and Single Lineage Dysplasia	MDSRSSLD
MDS	mds_mskcc_2020	P-0038469	P-0038113-T01-IH3	Myelodysplastic Syndromes	Myelodysplastic Syndromes	MDS
MDS	mds_mskcc_2020	P-0038713	P-0038362-T02-IH3	Myelodysplastic Syndromes	MDS with Multilineage Dysplasia	MDSMD
MDS	mds_mskcc_2020	P-0038898	P-0038605-T01-IH3	Myelodysplastic Syndromes	Myelodysplastic Syndromes	MDS
MDS	mds_mskcc_2020	P-0038917	P-0038713-T01-IH3	Myelodysplastic Syndromes	MDS with excess blasts-1	MDSEB1
MDS	mds_mskcc_2020	P-0038919	P-0038729-T02-IH3	Myelodysplastic Syndromes	MDS with excess blasts-1	MDSEB1
MDS	mds_mskcc_2020	P-0039014	P-0038787-T03-IH3	Myelodysplastic Syndromes	MDS with excess blasts-2	MDSEB2
MDS	mds_mskcc_2020	P-0039316	P-0038898-T05-IH3	Myelodysplastic Syndromes	Myelodysplastic Syndromes	MDS
MDS	mds_mskcc_2020	P-0039343	P-0038917-T01-IH3	Leukemia	Therapy-Related Myelodysplastic Syndrome	TMDS
MDS	mds_mskcc_2020	P-0039493	P-0039037-T01-IH3	Myelodysplastic Syndromes	MDS with excess blasts-2	MDSEB2
MDS	mds_mskcc_2020	P-0039529	P-0039339-T01-IH3	Myelodysplastic Syndromes	Myelodysplastic Syndromes	MDS
MDS	mds_mskcc_2020	P-0039755	P-0039381-T02-IH3	Myelodysplastic Syndromes	MDS with excess blasts-1	MDSEB1
MDS	mds_mskcc_2020	P-0039846	P-0039517-T01-IH3	Myelodysplastic Syndromes	MDS with Ring Sideroblasts and Single Lineage Dysplasia	MDSRSSLD
MDS	mds_mskcc_2020	P-0039910	P-0039518-T01-IH3	Myelodysplastic Syndromes	Myelodysplastic Syndromes	MDS
MDS	mds_mskcc_2020	P-0040171	P-0039846-T01-IH3	Myelodysplastic Syndromes	Myelodysplastic Syndromes	MDS
MDS	mds_mskcc_2020	P-0040186	P-0039910-T01-IH3	Myelodysplastic Syndromes	MDS with Ring Sideroblasts and Multilineage Dysplasia	MDSRSMD
MDS	mds_mskcc_2020	P-0040213	P-0039911-T01-IH3	Myelodysplastic Syndromes	MDS with Ring Sideroblasts and Multilineage Dysplasia	MDSRSMD
MDS	mds_mskcc_2020	P-0040214	P-0039914-T01-IH3	Myelodysplastic Syndromes	Myelodysplastic Syndromes	MDS
MDS	mds_mskcc_2020	P-0040323	P-0040047-T01-IH3	Myelodysplastic Syndromes	Myelodysplastic Syndromes	MDS
MDS	mds_mskcc_2020	P-0040430	P-0040186-T01-IH3	Myelodysplastic Syndromes	Myelodysplastic Syndromes	MDS
MDS	mds_mskcc_2020	P-0040599	P-0040321-T02-IH3	Myelodysplastic Syndromes	MDS with excess blasts-2	MDSEB2
MDS	mds_mskcc_2020	P-0040660	P-0040323-T02-IH3	Myelodysplastic Syndromes	MDS with excess blasts-2	MDSEB2
MDS	mds_mskcc_2020	P-0040666	P-0040430-T01-IH3	Myelodysplastic Syndromes	MDS with Ring Sideroblasts	MDSRS
MDS	mds_mskcc_2020	P-0040708	P-0040435-T01-IH3	Myelodysplastic Syndromes	MDS with excess blasts-2	MDSEB2
MDS	mds_mskcc_2020	P-0040709	P-0040478-T01-IH3	Myelodysplastic Syndromes	MDS with excess blasts-2	MDSEB2
MDS	mds_mskcc_2020	P-0041047	P-0040666-T02-IH3	Myelodysplastic Syndromes	MDS with excess blasts-2	MDSEB2
MDS	mds_mskcc_2020	P-0041132	P-0040708-T02-IH3	Myelodysplastic Syndromes	MDS with Multilineage Dysplasia	MDSMD
MDS	mds_mskcc_2020	P-0041335	P-0040709-T01-IH3	Myelodysplastic Syndromes	Myelodysplastic Syndromes	MDS
MDS	mds_mskcc_2020	P-0041337	P-0040714-T01-IH3	Myelodysplastic Syndromes	MDS with excess blasts-2	MDSEB2
MDS	mds_mskcc_2020	P-0041405	P-0040737-T02-IH3	Leukemia	Therapy-Related Myelodysplastic Syndrome	TMDS
MDS	mds_mskcc_2020	P-0041428	P-0041047-T01-IH3	Myelodysplastic Syndromes	MDS with excess blasts-2	MDSEB2
MDS	mds_mskcc_2020	P-0041498	P-0041337-T02-IH3	Myelodysplastic Syndromes	Myelodysplastic Syndromes	MDS
MDS	mds_mskcc_2020	P-0041679	P-0041441-T02-IH3	Myelodysplastic Syndromes	MDS with excess blasts-2	MDSEB2
MDS	mds_mskcc_2020	P-0041741	P-0041492-T01-IH3	Myelodysplastic Syndromes	MDS with excess blasts-1	MDSEB1
MDS	mds_mskcc_2020	P-0041917	P-0041655-T01-IH3	Myelodysplastic Syndromes	Myelodysplastic Syndromes	MDS
MDS	mds_mskcc_2020	P-0041918	P-0041657-T01-IH3	Myelodysplastic Syndromes	MDS with excess blasts-1	MDSEB1
MDS	mds_mskcc_2020	P-0042185	P-0041767-T02-IH3	Myelodysplastic Syndromes	Myelodysplastic Syndromes	MDS
MDS	mds_mskcc_2020	P-0042284	P-0041857-T02-IH3	Leukemia	Therapy-Related Myelodysplastic Syndrome	TMDS
MDS	mds_mskcc_2020	P-0042564	P-0042284-T01-IH3	Myelodysplastic Syndromes	MDS with excess blasts-2	MDSEB2
MDS	mds_mskcc_2020	P-0042574	P-0042287-T03-IH3	Myelodysplastic Syndromes	MDS with Multilineage Dysplasia	MDSMD
MDS	mds_mskcc_2020	P-0042721	P-0042301-T02-IH3	Myelodysplastic Syndromes	MDS with excess blasts-1	MDSEB1
MDS	mds_mskcc_2020	P-0042723	P-0042362-T01-IH3	Myelodysplastic Syndromes	MDS with isolated del(5q)	MDSID5Q
MDS	mds_mskcc_2020	P-0042726	P-0042434-T02-IH3	Myelodysplastic Syndromes	Myelodysplastic Syndromes	MDS
MDS	mds_mskcc_2020	P-0042779-T01-IH3	P-0042779-T01-IH3	Myelodysplastic Syndromes	MDS with excess blasts-2	MDSEB2
MDS	mds_mskcc_2020	P-0042943-T01-IH3	P-0042943-T01-IH3	Myelodysplastic Syndromes	MDS with excess blasts-2	MDSEB2
MDS	mds_mskcc_2020	P-0043300-T01-IH3	P-0043300-T01-IH3	Myelodysplastic Syndromes	MDS with excess blasts-2	MDSEB2
MPN	mpn_cimr_2013	PD10051	PD10051	Myeloproliferative Neoplasms	Myeloproliferative Neoplasms	MPN
MPN	mpn_cimr_2013	PD10052	PD10052	Myeloproliferative Neoplasms	Myeloproliferative Neoplasms	MPN
MPN	mpn_cimr_2013	PD10053	PD10053	Myeloproliferative Neoplasms	Myeloproliferative Neoplasms	MPN
MPN	mpn_cimr_2013	PD10054	PD10054	Myeloproliferative Neoplasms	Myeloproliferative Neoplasms	MPN
MPN	mpn_cimr_2013	PD10055	PD10055	Myeloproliferative Neoplasms	Myeloproliferative Neoplasms	MPN
MPN	mpn_cimr_2013	PD10056	PD10056	Myeloproliferative Neoplasms	Myeloproliferative Neoplasms	MPN
MPN	mpn_cimr_2013	PD10057	PD10057	Myeloproliferative Neoplasms	Myeloproliferative Neoplasms	MPN
MPN	mpn_cimr_2013	PD10058	PD10058	Myeloproliferative Neoplasms	Myeloproliferative Neoplasms	MPN
MPN	mpn_cimr_2013	PD10059	PD10059	Myeloproliferative Neoplasms	Myeloproliferative Neoplasms	MPN
MPN	mpn_cimr_2013	PD10060	PD10060	Myeloproliferative Neoplasms	Myeloproliferative Neoplasms	MPN
MPN	mpn_cimr_2013	PD10061	PD10061	Myeloproliferative Neoplasms	Myeloproliferative Neoplasms	MPN
MPN	mpn_cimr_2013	PD10062	PD10062	Myeloproliferative Neoplasms	Myeloproliferative Neoplasms	MPN
MPN	mpn_cimr_2013	PD10063	PD10063	Myeloproliferative Neoplasms	Myeloproliferative Neoplasms	MPN
MPN	mpn_cimr_2013	PD4060	PD4060	Myeloproliferative Neoplasms	Myeloproliferative Neoplasms	MPN
MPN	mpn_cimr_2013	PD4063	PD4063	Myeloproliferative Neoplasms	Myeloproliferative Neoplasms	MPN
MPN	mpn_cimr_2013	PD4177	PD4177	Myeloproliferative Neoplasms	Myeloproliferative Neoplasms	MPN
MPN	mpn_cimr_2013	PD4178	PD4178	Myeloproliferative Neoplasms	Myeloproliferative Neoplasms	MPN
MPN	mpn_cimr_2013	PD4772	PD4772	Myeloproliferative Neoplasms	Myeloproliferative Neoplasms	MPN
MPN	mpn_cimr_2013	PD4773	PD4773	Myeloproliferative Neoplasms	Myeloproliferative Neoplasms	MPN
MPN	mpn_cimr_2013	PD4774	PD4774	Myeloproliferative Neoplasms	Myeloproliferative Neoplasms	MPN
MPN	mpn_cimr_2013	PD4775	PD4775	Myeloproliferative Neoplasms	Myeloproliferative Neoplasms	MPN
MPN	mpn_cimr_2013	PD4776	PD4776	Myeloproliferative Neoplasms	Myeloproliferative Neoplasms	MPN
MPN	mpn_cimr_2013	PD4777	PD4777	Myeloproliferative Neoplasms	Myeloproliferative Neoplasms	MPN
MPN	mpn_cimr_2013	PD4778	PD4778	Myeloproliferative Neoplasms	Myeloproliferative Neoplasms	MPN
MPN	mpn_cimr_2013	PD4780	PD4780	Myeloproliferative Neoplasms	Myeloproliferative Neoplasms	MPN
MPN	mpn_cimr_2013	PD4781	PD4781	Myeloproliferative Neoplasms	Myeloproliferative Neoplasms	MPN
MPN	mpn_cimr_2013	PD4940	PD4940	Myeloproliferative Neoplasms	Myeloproliferative Neoplasms	MPN
MPN	mpn_cimr_2013	PD4941	PD4941	Myeloproliferative Neoplasms	Myeloproliferative Neoplasms	MPN
MPN	mpn_cimr_2013	PD4944	PD4944	Myeloproliferative Neoplasms	Myeloproliferative Neoplasms	MPN
MPN	mpn_cimr_2013	PD4947	PD4947	Myeloproliferative Neoplasms	Myeloproliferative Neoplasms	MPN
MPN	mpn_cimr_2013	PD4990	PD4990	Myeloproliferative Neoplasms	Myeloproliferative Neoplasms	MPN
MPN	mpn_cimr_2013	PD4994	PD4994	Myeloproliferative Neoplasms	Myeloproliferative Neoplasms	MPN
MPN	mpn_cimr_2013	PD4996	PD4996	Myeloproliferative Neoplasms	Myeloproliferative Neoplasms	MPN
MPN	mpn_cimr_2013	PD5003	PD5003	Myeloproliferative Neoplasms	Myeloproliferative Neoplasms	MPN
MPN	mpn_cimr_2013	PD5004	PD5004	Myeloproliferative Neoplasms	Myeloproliferative Neoplasms	MPN
MPN	mpn_cimr_2013	PD5005	PD5005	Myeloproliferative Neoplasms	Myeloproliferative Neoplasms	MPN
MPN	mpn_cimr_2013	PD5008	PD5008	Myeloproliferative Neoplasms	Myeloproliferative Neoplasms	MPN
MPN	mpn_cimr_2013	PD5014	PD5014	Myeloproliferative Neoplasms	Myeloproliferative Neoplasms	MPN
MPN	mpn_cimr_2013	PD5027	PD5027	Myeloproliferative Neoplasms	Myeloproliferative Neoplasms	MPN
MPN	mpn_cimr_2013	PD5029	PD5029	Myeloproliferative Neoplasms	Myeloproliferative Neoplasms	MPN
MPN	mpn_cimr_2013	PD5111	PD5111	Myeloproliferative Neoplasms	Myeloproliferative Neoplasms	MPN
MPN	mpn_cimr_2013	PD5115	PD5115	Myeloproliferative Neoplasms	Myeloproliferative Neoplasms	MPN
MPN	mpn_cimr_2013	PD5117	PD5117	Myeloproliferative Neoplasms	Myeloproliferative Neoplasms	MPN
MPN	mpn_cimr_2013	PD5120	PD5120	Myeloproliferative Neoplasms	Myeloproliferative Neoplasms	MPN
MPN	mpn_cimr_2013	PD5121	PD5121	Myeloproliferative Neoplasms	Myeloproliferative Neoplasms	MPN
MPN	mpn_cimr_2013	PD5122	PD5122	Myeloproliferative Neoplasms	Myeloproliferative Neoplasms	MPN
MPN	mpn_cimr_2013	PD5125	PD5125	Myeloproliferative Neoplasms	Myeloproliferative Neoplasms	MPN
MPN	mpn_cimr_2013	PD5134	PD5134	Myeloproliferative Neoplasms	Myeloproliferative Neoplasms	MPN
MPN	mpn_cimr_2013	PD5135	PD5135	Myeloproliferative Neoplasms	Myeloproliferative Neoplasms	MPN
MPN	mpn_cimr_2013	PD5136	PD5136	Myeloproliferative Neoplasms	Myeloproliferative Neoplasms	MPN
MPN	mpn_cimr_2013	PD5138	PD5138	Myeloproliferative Neoplasms	Myeloproliferative Neoplasms	MPN
MPN	mpn_cimr_2013	PD5141	PD5141	Myeloproliferative Neoplasms	Myeloproliferative Neoplasms	MPN
MPN	mpn_cimr_2013	PD5148	PD5148	Myeloproliferative Neoplasms	Myeloproliferative Neoplasms	MPN
MPN	mpn_cimr_2013	PD5151	PD5151	Myeloproliferative Neoplasms	Myeloproliferative Neoplasms	MPN
MPN	mpn_cimr_2013	PD5155	PD5155	Myeloproliferative Neoplasms	Myeloproliferative Neoplasms	MPN
MPN	mpn_cimr_2013	PD5158	PD5158	Myeloproliferative Neoplasms	Myeloproliferative Neoplasms	MPN
MPN	mpn_cimr_2013	PD5161	PD5161	Myeloproliferative Neoplasms	Myeloproliferative Neoplasms	MPN
MPN	mpn_cimr_2013	PD5163	PD5163	Myeloproliferative Neoplasms	Myeloproliferative Neoplasms	MPN
MPN	mpn_cimr_2013	PD5165	PD5165	Myeloproliferative Neoplasms	Myeloproliferative Neoplasms	MPN
MPN	mpn_cimr_2013	PD5182	PD5182	Myeloproliferative Neoplasms	Myeloproliferative Neoplasms	MPN
MPN	mpn_cimr_2013	PD5192	PD5192	Myeloproliferative Neoplasms	Myeloproliferative Neoplasms	MPN
MPN	mpn_cimr_2013	PD5847	PD5847	Myeloproliferative Neoplasms	Myeloproliferative Neoplasms	MPN
MPN	mpn_cimr_2013	PD6548	PD6548	Myeloproliferative Neoplasms	Myeloproliferative Neoplasms	MPN
MPN	mpn_cimr_2013	PD6549	PD6549	Myeloproliferative Neoplasms	Myeloproliferative Neoplasms	MPN
MPN	mpn_cimr_2013	PD6561	PD6561	Myeloproliferative Neoplasms	Myeloproliferative Neoplasms	MPN
MPN	mpn_cimr_2013	PD6563	PD6563	Myeloproliferative Neoplasms	Myeloproliferative Neoplasms	MPN
MPN	mpn_cimr_2013	PD6566	PD6566	Myeloproliferative Neoplasms	Myeloproliferative Neoplasms	MPN
MPN	mpn_cimr_2013	PD6568	PD6568	Myeloproliferative Neoplasms	Myeloproliferative Neoplasms	MPN
MPN	mpn_cimr_2013	PD6573	PD6573	Myeloproliferative Neoplasms	Myeloproliferative Neoplasms	MPN
MPN	mpn_cimr_2013	PD6586	PD6586	Myeloproliferative Neoplasms	Myeloproliferative Neoplasms	MPN
MPN	mpn_cimr_2013	PD6591	PD6591	Myeloproliferative Neoplasms	Myeloproliferative Neoplasms	MPN
MPN	mpn_cimr_2013	PD6593	PD6593	Myeloproliferative Neoplasms	Myeloproliferative Neoplasms	MPN
MPN	mpn_cimr_2013	PD6594	PD6594	Myeloproliferative Neoplasms	Myeloproliferative Neoplasms	MPN
MPN	mpn_cimr_2013	PD6597	PD6597	Myeloproliferative Neoplasms	Myeloproliferative Neoplasms	MPN
MPN	mpn_cimr_2013	PD6599	PD6599	Myeloproliferative Neoplasms	Myeloproliferative Neoplasms	MPN
MPN	mpn_cimr_2013	PD6600	PD6600	Myeloproliferative Neoplasms	Myeloproliferative Neoplasms	MPN
MPN	mpn_cimr_2013	PD6602	PD6602	Myeloproliferative Neoplasms	Myeloproliferative Neoplasms	MPN
MPN	mpn_cimr_2013	PD6603	PD6603	Myeloproliferative Neoplasms	Myeloproliferative Neoplasms	MPN
MPN	mpn_cimr_2013	PD6619	PD6619	Myeloproliferative Neoplasms	Myeloproliferative Neoplasms	MPN
MPN	mpn_cimr_2013	PD6626	PD6626	Myeloproliferative Neoplasms	Myeloproliferative Neoplasms	MPN
MPN	mpn_cimr_2013	PD6628	PD6628	Myeloproliferative Neoplasms	Myeloproliferative Neoplasms	MPN
MPN	mpn_cimr_2013	PD6629	PD6629	Myeloproliferative Neoplasms	Myeloproliferative Neoplasms	MPN
MPN	mpn_cimr_2013	PD6637	PD6637	Myeloproliferative Neoplasms	Myeloproliferative Neoplasms	MPN
MPN	mpn_cimr_2013	PD6642	PD6642	Myeloproliferative Neoplasms	Myeloproliferative Neoplasms	MPN
MPN	mpn_cimr_2013	PD6644	PD6644	Myeloproliferative Neoplasms	Myeloproliferative Neoplasms	MPN
MPN	mpn_cimr_2013	PD6646	PD6646	Myeloproliferative Neoplasms	Myeloproliferative Neoplasms	MPN
MPN	mpn_cimr_2013	PD6647	PD6647	Myeloproliferative Neoplasms	Myeloproliferative Neoplasms	MPN
MPN	mpn_cimr_2013	PD6648	PD6648	Myeloproliferative Neoplasms	Myeloproliferative Neoplasms	MPN
MPN	mpn_cimr_2013	PD6650	PD6650	Myeloproliferative Neoplasms	Myeloproliferative Neoplasms	MPN
MPN	mpn_cimr_2013	PD6653	PD6653	Myeloproliferative Neoplasms	Myeloproliferative Neoplasms	MPN
MPN	mpn_cimr_2013	PD6654	PD6654	Myeloproliferative Neoplasms	Myeloproliferative Neoplasms	MPN
MPN	mpn_cimr_2013	PD6656	PD6656	Myeloproliferative Neoplasms	Myeloproliferative Neoplasms	MPN
MPN	mpn_cimr_2013	PD6661	PD6661	Myeloproliferative Neoplasms	Myeloproliferative Neoplasms	MPN
MPN	mpn_cimr_2013	PD7268	PD7268	Myeloproliferative Neoplasms	Myeloproliferative Neoplasms	MPN
MPN	mpn_cimr_2013	PD7269	PD7269	Myeloproliferative Neoplasms	Myeloproliferative Neoplasms	MPN
MPN	mpn_cimr_2013	PD7270	PD7270	Myeloproliferative Neoplasms	Myeloproliferative Neoplasms	MPN
MPN	mpn_cimr_2013	PD7271	PD7271	Myeloproliferative Neoplasms	Myeloproliferative Neoplasms	MPN
MPN	mpn_cimr_2013	PD7272	PD7272	Myeloproliferative Neoplasms	Myeloproliferative Neoplasms	MPN
MPN	mpn_cimr_2013	PD7273	PD7273	Myeloproliferative Neoplasms	Myeloproliferative Neoplasms	MPN
MPN	mpn_cimr_2013	PD7274	PD7274	Myeloproliferative Neoplasms	Myeloproliferative Neoplasms	MPN
MPN	mpn_cimr_2013	PD7275	PD7275	Myeloproliferative Neoplasms	Myeloproliferative Neoplasms	MPN
MPN	mpn_cimr_2013	PD7276	PD7276	Myeloproliferative Neoplasms	Myeloproliferative Neoplasms	MPN
MPN	mpn_cimr_2013	PD7278	PD7278	Myeloproliferative Neoplasms	Myeloproliferative Neoplasms	MPN
MPN	mpn_cimr_2013	PD7279	PD7279	Myeloproliferative Neoplasms	Myeloproliferative Neoplasms	MPN
MPN	mpn_cimr_2013	PD7280	PD7280	Myeloproliferative Neoplasms	Myeloproliferative Neoplasms	MPN
MPN	mpn_cimr_2013	PD7281	PD7281	Myeloproliferative Neoplasms	Myeloproliferative Neoplasms	MPN
MPN	mpn_cimr_2013	PD7394	PD7394	Myeloproliferative Neoplasms	Myeloproliferative Neoplasms	MPN
MPN	mpn_cimr_2013	PD7395	PD7395	Myeloproliferative Neoplasms	Myeloproliferative Neoplasms	MPN
MPN	mpn_cimr_2013	PD7396	PD7396	Myeloproliferative Neoplasms	Myeloproliferative Neoplasms	MPN
MPN	mpn_cimr_2013	PD7397	PD7397	Myeloproliferative Neoplasms	Myeloproliferative Neoplasms	MPN
MPN	mpn_cimr_2013	PD7398	PD7398	Myeloproliferative Neoplasms	Myeloproliferative Neoplasms	MPN
MPN	mpn_cimr_2013	PD7399	PD7399	Myeloproliferative Neoplasms	Myeloproliferative Neoplasms	MPN
MPN	mpn_cimr_2013	PD7400	PD7400	Myeloproliferative Neoplasms	Myeloproliferative Neoplasms	MPN
MPN	mpn_cimr_2013	PD7436	PD7436	Myeloproliferative Neoplasms	Myeloproliferative Neoplasms	MPN
MPN	mpn_cimr_2013	PD7437	PD7437	Myeloproliferative Neoplasms	Myeloproliferative Neoplasms	MPN
MPN	mpn_cimr_2013	PD7438	PD7438	Myeloproliferative Neoplasms	Myeloproliferative Neoplasms	MPN
MPN	mpn_cimr_2013	PD7440	PD7440	Myeloproliferative Neoplasms	Myeloproliferative Neoplasms	MPN
MPN	mpn_cimr_2013	PD7441	PD7441	Myeloproliferative Neoplasms	Myeloproliferative Neoplasms	MPN
MPN	mpn_cimr_2013	PD7442	PD7442	Myeloproliferative Neoplasms	Myeloproliferative Neoplasms	MPN
MPN	mpn_cimr_2013	PD7443	PD7443	Myeloproliferative Neoplasms	Myeloproliferative Neoplasms	MPN
MPN	mpn_cimr_2013	PD8624	PD8624	Myeloproliferative Neoplasms	Myeloproliferative Neoplasms	MPN
MPN	mpn_cimr_2013	PD8625	PD8625	Myeloproliferative Neoplasms	Myeloproliferative Neoplasms	MPN
MPN	mpn_cimr_2013	PD8626	PD8626	Myeloproliferative Neoplasms	Myeloproliferative Neoplasms	MPN
MPN	mpn_cimr_2013	PD8628	PD8628	Myeloproliferative Neoplasms	Myeloproliferative Neoplasms	MPN
MPN	mpn_cimr_2013	PD8629	PD8629	Myeloproliferative Neoplasms	Myeloproliferative Neoplasms	MPN
MPN	mpn_cimr_2013	PD8630	PD8630	Myeloproliferative Neoplasms	Myeloproliferative Neoplasms	MPN
MPN	mpn_cimr_2013	PD8631	PD8631	Myeloproliferative Neoplasms	Myeloproliferative Neoplasms	MPN
MPN	mpn_cimr_2013	PD8632	PD8632	Myeloproliferative Neoplasms	Myeloproliferative Neoplasms	MPN
MPN	mpn_cimr_2013	PD8633	PD8633	Myeloproliferative Neoplasms	Myeloproliferative Neoplasms	MPN
MPN	mpn_cimr_2013	PD8635	PD8635	Myeloproliferative Neoplasms	Myeloproliferative Neoplasms	MPN
MPN	mpn_cimr_2013	PD8637	PD8637	Myeloproliferative Neoplasms	Myeloproliferative Neoplasms	MPN
MPN	mpn_cimr_2013	PD8640	PD8640	Myeloproliferative Neoplasms	Myeloproliferative Neoplasms	MPN
MPN	mpn_cimr_2013	PD8641	PD8641	Myeloproliferative Neoplasms	Myeloproliferative Neoplasms	MPN
MPN	mpn_cimr_2013	PD8642	PD8642	Myeloproliferative Neoplasms	Myeloproliferative Neoplasms	MPN
MPN	mpn_cimr_2013	PD8643	PD8643	Myeloproliferative Neoplasms	Myeloproliferative Neoplasms	MPN
MPN	mpn_cimr_2013	PD8644	PD8644	Myeloproliferative Neoplasms	Myeloproliferative Neoplasms	MPN
MPN	mpn_cimr_2013	PD8942	PD8942	Myeloproliferative Neoplasms	Myeloproliferative Neoplasms	MPN
MPN	mpn_cimr_2013	PD8943	PD8943	Myeloproliferative Neoplasms	Myeloproliferative Neoplasms	MPN
MPN	mpn_cimr_2013	PD8944	PD8944	Myeloproliferative Neoplasms	Myeloproliferative Neoplasms	MPN
MPN	mpn_cimr_2013	PD8945	PD8945	Myeloproliferative Neoplasms	Myeloproliferative Neoplasms	MPN
MPN	mpn_cimr_2013	PD9409	PD9409	Myeloproliferative Neoplasms	Myeloproliferative Neoplasms	MPN
MPN	mpn_cimr_2013	PD9410	PD9410	Myeloproliferative Neoplasms	Myeloproliferative Neoplasms	MPN
MPN	mpn_cimr_2013	PD9411	PD9411	Myeloproliferative Neoplasms	Myeloproliferative Neoplasms	MPN
MPN	mpn_cimr_2013	PD9412	PD9412	Myeloproliferative Neoplasms	Myeloproliferative Neoplasms	MPN
MPN	mpn_cimr_2013	PD9415	PD9415	Myeloproliferative Neoplasms	Myeloproliferative Neoplasms	MPN
MPN	mpn_cimr_2013	PD9416	PD9416	Myeloproliferative Neoplasms	Myeloproliferative Neoplasms	MPN
MPN	mpn_cimr_2013	PD9417	PD9417	Myeloproliferative Neoplasms	Myeloproliferative Neoplasms	MPN
MPN	mpn_cimr_2013	PD9418	PD9418	Myeloproliferative Neoplasms	Myeloproliferative Neoplasms	MPN
MPN	mpn_cimr_2013	PD9419	PD9419	Myeloproliferative Neoplasms	Myeloproliferative Neoplasms	MPN
MPN	mpn_cimr_2013	PD9420	PD9420	Myeloproliferative Neoplasms	Myeloproliferative Neoplasms	MPN
MPN	mpn_cimr_2013	PD9423	PD9423	Myeloproliferative Neoplasms	Myeloproliferative Neoplasms	MPN
